# Supplementary material for: Mapping growth differentiation factor-15 (GDF15)-mediated signaling pathways in cancer: insights into its role across different cancer types
Source: Discov Oncol. 2025 Mar 25;16:386. doi: 10.1007/s12672-025-02121-1 (PMC11933546; doi:10.1007/s12672-025-02121-1)
Supplement: Supplementary file 1 — Additional file1 (XLSX 428 KB) [file 12672_2025_2121_MOESM1_ESM.xlsx]

## Sheet: Pathway statistics
GDF15-mediated signaling pathway in cancer
Online Resource 1: A compendium of GDF15 mediated signaling events
Article title	Mapping Growth Differentiation Factor-15 (GDF15)-Mediated Signaling Pathways in Cancer: Insights into Its Role Across Different Cancer Types
Journal name	Discover Oncology
Author names	Akhila Balakrishna Rai, Jalaluddin Akbar Kandel Codi, Suchitha Giridhara Prema, Kadabagere Narayanaswamy Hemavathi, Shobha Dagamajalu, Chandran S Abhinand, Rajesh Raju, Thottethodi Subrahmanya Keshava Prasad
Affiliation	Center for Systems Biology and Molecular Medicine [an ICMR Collaborating Centre of Excellence 2024 (ICMR-CCoE 2024)], Yenepoya Research Centre, Yenepoya (Deemed to be University), Mangalore 575018, India Department of Surgical Oncology, Yenepoya Medical College and Hospital, Yenepoya (Deemed to be University), University Road, Deralakatte, Mangalore – 575018, India Centre for Integrative Omics Da…
E-mail address of the corresponding authors	tskprasad@gmail.com akbar21.Ja@gmail.com shobha_d@yenepoya.edu.in
	Pathway statistics
Activation-Inhibition	9
Enzyme Catalysis	34
Gene regulation	52
Induced protein expression	47
Molecular association	6
Transport	2
Total	150
Curated references	32

## Sheet: Activation_Inhibition
pathway_name	prot1_name	Gene ID	prot1_species	prot2_name	Gene ID	prot2_species	regulation_type	ref_id	comments	First_author	Publication_year
GDF15	GDF15	9518	Human	SMAD2	4087	Human	Inhibition	30816507	[PubMed: 30816507] GDF15 induces the downregulation of SMAD2 in A549‑GDF15 cells	Lian Duan	2019
GDF15	GDF15	9518	Human	MAPK3	5595	Human	Activation	33431816	[PubMed: 33431816] GDF15 induces the phosphorylation of MAPK3 in GSC-like cells (GSCLCs)/U87 TS cells	Shan Zhu	2021
GDF15	GDF15	9518	Human	MAPK1	5594	Human	Activation	33431816	[PubMed: 33431816] GDF15 induces the phosphorylation of MAPK1 in GSC-like cells (GSCLCs)/U87 TS cells	Shan Zhu	2021
GDF15	GDF15	9518	Human	SMAD2	4087	Human	Activation	21803025	[PubMed: 21803025] GDF15 induces the phosphorylation of SMAD2 in BT474 cells (HER2-overexpressing breast cancer cells) stimulated with recombinant human GDF19	Jayashree P. Joshi	2011	Figure 4a
GDF15	GDF15	9518	Human	SRC	6714	Human	Activation	21803025	[PubMed: 21803025] GDF15 induces the phosphorylation of SRC in BT474 cells (HER2-overexpressing breast cancer cells) stimulated with recombinant human GDF20	Jayashree P. Joshi	2011	Figure 4b
GDF15	GDF15	9518	Human	MAPK3	5595	Human	Activation	15677629	[PubMed: 15677629] GDF15 induces the phosphorylation of MAPK3 in MCF7 cells (breast cancer)	Wyatt Wollmann	2005	Figure 5A
GDF15	GDF15	9518	Human	EGFR	1956	Human	Activation	18258606	[PubMed: 18258606] MIC-1 induces phosphorylation of EGFR in SNU-216 (gastric cancer) and SK-BR3 (breast cancer) cells	Kwang-Kyu Kim	2008	Figure 3C, 3D
GDF15	GDF15	9518	Human	ERBB2	2064	Human	Activation	18258606	[PubMed: 18258606] MIC-1 induces phosphorylation of ERBB2 in SNU-216 (gastric cancer) and SK-BR3 (breast cancer) cells	Kwang-Kyu Kim	2008	Figure 3C, 3D
GDF15	GDF15	9518	Human	ERBB3	2065	Human	Activation	18258606	[PubMed: 18258606] MIC-1 induces phosphorylation of ERBB3 in SNU-216 (gastric cancer) and SK-BR3 (breast cancer) cells	Kwang-Kyu Kim	2008	Figure 3C, 3D
GDF15	GDF15	9518	Human	MAPK3	5595	Human	Activation	15386353	[PubMed: 15386353] PDF induces phosphorylation of MAPK3 in human prostate cancer (LNCaP) cells	Nadja NAZAROVA	2004	Figure 8
GDF15	GDF15	9518	Human	MAPK1	5594	Human	Activation	15386353	[PubMed: 15386353] PDF induces phosphorylation of MAPK1 in human prostate cancer (LNCaP) cells	Nadja NAZAROVA	2004	Figure 8
GDF15	GDF15	9518	Human	PDK1	5163	Human	Activation	34826159	[PubMed: 34826159] GDF15 induces the phosphorylation of PDK1 in HB96 and HN6 (Human oral squamous cell carcinoma) cells	Tong-Chao Zhao	2021	Figure S4
GDF15	GDF15	9518	Human	GSK3B	2932	Human	Activation	34826159	[PubMed: 34826159] GDF15 induces the phosphorylation of GSK3B in HB96 and HN6 (Human oral squamous cell carcinoma) cells	Tong-Chao Zhao	2021	Figure S4
GDF15	GDF15	9518	Human	SRC	6714	Human	Activation	35853851	[Pubmed:35853851]Overexpression of the wild-type GDF15 increased phosphorylation of SRC in (CRPC cells) prostate adenocarcinoma cells	Rong wong	2022	Figure 5G
GDF15	GDF15	9518	Human	MAPK3	5595	Human	Activation	34681812	[PubMed: 34681812] GDF15 induces the phosphorylation of MAPK3 in KB and FADU cells (head and neck cancer cells)	Yanli Jin	2021	Figure 3
GDF15	GDF15	9518	Human	MAPK1	5594	Human	Activation	34681812	[PubMed: 34681812] GDF15 induces the phosphorylation of MAPK1 in KB and FADU cells (head and neck cancer cells)	Yanli Jin	2021	Figure 3

## Sheet: Protein_expression
Gene symbol	Gene ID	Experiment type	Regulation type	Tissue/cell	PMID	Comments	Author name	Publication year	Figure reference
CCND1	595	Western Blotting	Upregulation	HeLa-GDF15 and SiHa-GDF15 (cervical cancer cells)	29636108	[PubMed: 29636108] GDF15 upregulates CCND1 in HeLa-GDF15 and SiHa-GDF15 cells	Shan Li	2018	Figure 4
CCNE1	898	Western Blotting	Upregulation	HeLa-GDF15 and SiHa-GDF15 (cervical cancer cells)	29636108	[PubMed: 29636108] GDF15 upregulates CCNE1 in HeLa-GDF15 and SiHa-GDF15 cells	Shan Li	2018	Figure 4
MYC	4609	Western Blotting, Immunohistochemistry	Upregulation	HeLa-GDF15 and SiHa-GDF15 (cervical cancer cells)	29636108	[PubMed: 29636108] GDF15 upregulates MYC in HeLa-GDF15 and SiHa-GDF15 cells	Shan Li	2018	Figure 4
PIK3CA	5290	Western Blotting	Upregulation	HeLa-GDF15 and SiHa-GDF15 (cervical cancer cells)	29636108	[PubMed: 29636108] GDF15 upregulates PIK3CA in HeLa-GDF15 and SiHa-GDF15 cells	Shan Li	2018	Figure 5
AKT1	207	Western Blotting, Immunohistochemistry	Upregulation	HeLa-GDF15 and SiHa-GDF15 (cervical cancer cells)	29636108	[PubMed: 29636108] GDF15 upregulates AKT1 in HeLa-GDF15 and SiHa-GDF15 cells	Shan Li	2018	Figure 5, Figure 7
MAPK3	5595	Western Blotting, Immunohistochemistry	Upregulation	HeLa-GDF15 and SiHa-GDF15 (cervical cancer cells)	29636108	[PubMed: 29636108] GDF15 upregulates MAPK3 in HeLa-GDF15 and SiHa-GDF15 cells	Shan Li	2018	Figure 5, Figure 7
MAPK1	5594	Western Blotting, Immunohistochemistry	Upregulation	HeLa-GDF15 and SiHa-GDF15 (cervical cancer cells)	29636108	[PubMed: 29636108] GDF15 upregulates MAPK1 in HeLa-GDF15 and SiHa-GDF15 cells	Shan Li	2018	Figure 5, Figure 7
HRAS	3265	Immunoprecipitation	Upregulation	HeLa-GDF15 and SiHa-GDF15 (cervical cancer cells)	29636108	[PubMed: 29636108] GDF15 upregulates HRAS in HeLa-GDF15 and SiHa-GDF15 cells	Shan Li	2018	Figure 5
KRAS	3845	Immunoprecipitation	Upregulation	HeLa-GDF15 and SiHa-GDF15 (cervical cancer cells)	29636108	[PubMed: 29636108] GDF15 upregulates KRAS in HeLa-GDF15 and SiHa-GDF15 cells	Shan Li	2018	Figure 5
NRAS	4893	Immunoprecipitation	Upregulation	HeLa-GDF15 and SiHa-GDF15 (cervical cancer cells)	29636108	[PubMed: 29636108] GDF15 upregulates NRAS in HeLa-GDF15 and SiHa-GDF15 cells	Shan Li	2018	Figure 5
CDKN1A	1026	Western Blotting	Downregulation	HeLa-GDF15 and SiHa-GDF15 (cervical cancer cells)	29636108	[PubMed: 29636108] GDF15 downregulates CDKN1A in HeLa-GDF15 and SiHa-GDF15 cells	Shan Li	2018	Figure 4
FOXO1	2308	Immunohistochemistry	Downregulation	HeLa-GDF15 and SiHa-GDF15 (cervical cancer cells)	29636108	[PubMed: 29636108] GDF15 downregulates FOXO1 in HeLa-GDF15 and SiHa-GDF15 cells	Shan Li	2018	Figure 7
EGR1	1958	Western Blotting	Upregulation	PC3 and C4-2B (prostate cancer) cells	30755731	[PubMed: 30755731] GDF15 upregulates EGR1 in PC3 and C4-2B (prostate cancer) cells	Wenchu Wang	2019	Figure 4
SMAD1	4086	Western blotting	Upregulation	HNC (head and neck cancer) cells	27903972	[PubMed: 27903972] GDF15 upregulates SMAD1 in HNC (Head and Neck cancer) cells	Yan-Liang Li	2016	Figure 6
SMAD5	4088	Western blotting	Upregulation	HNC (head and neck cancer) cells	27903972	[PubMed: 27903972] GDF15 upregulates SMAD5 in HNC (Head and Neck cancer) cells	Yan-Liang Li	2016	Figure 6
SMAD3	4090	Western blotting	Upregulation	HNC (head and neck cancer) cells	27903972	[PubMed: 27903972] GDF15 upregulates SMAD3 in HNC (Head and Neck cancer) cells	Yan-Liang Li	2016	Figure 6
Nes	18008	Immunohistochemistry	Upregulation	Xenografted tumors in BALB/c nude mice tissue	27903972	[PubMed: 27903972] GDF15 upregulates Nes in Xenografted tumors in BALB/c nude mice tissue	Yan-Liang Li	2016	Figure 7
Aldh1	11668	Immunohistochemistry	Upregulation	Xenografted tumors in BALB/c nude mice tissue	27903972	[PubMed: 27903972] GDF15 upregulates SMAD3 in Xenografted tumors in BALB/c nude mice tissue	Yan-Liang Li	2016	Figure 7
CD44	960	Western blotting	Upregulation	HNC (head and neck cancer) cells	27903972	[PubMed: 27903972] GDF15 upregulates CD44 in HNC (Head and Neck cancer) cells	Yan-Liang Li	2016	Figure 3
CDH1	999	Western blotting	Downregulation	JIMT1, BT474 pCMV stable empty vector control clone (pCMV) and GDF15 stable clones 2, 3, and 5 (C2, C3, and C5) breast cancer cells	29212236	[PubMed: 29212236] GDF15 downregulates CDH1 in GDF15 overexpressing breast cancer cells (JIMT1, BT474 pCMV stable empty vector control clone (pCMV) and GDF15 stable clones 2, 3, and 5 (C2, C3, and C5) breast cancer cells)	Bridgette F. Peake	2017	Figure 3
CDH2	1000	Western blotting	Upregulation	JIMT1, BT474 pCMV stable empty vector control clone (pCMV) and GDF15 stable clones 2, 3, and 5 (C2, C3, and C5) breast cancer cells	29212236	[PubMed: 29212236] GDF15 upregulates CDH2 in GDF15 overexpressing breast cancer cells (JIMT1, BT474 pCMV stable empty vector control clone (pCMV) and GDF15 stable clones 2, 3, and 5 (C2, C3, and C5) breast cancer cells)	Bridgette F. Peake	2017	Figure 3
VIM	7431	Western blotting	Upregulation	JIMT1, BT474 pCMV stable empty vector control clone (pCMV) and GDF15 stable clones 2, 3, and 5 (C2, C3, and C5) breast cancer cells	29212236	[PubMed: 29212236] GDF15 upregulates VIM in GDF15 overexpressing breast cancer cells (JIMT1, BT474 pCMV stable empty vector control clone (pCMV) and GDF15 stable clones 2, 3, and 5 (C2, C3, and C5) breast cancer cells)	Bridgette F. Peake	2017	Figure 3
FOXM1	2305	Western blotting	Upregulation	JIMT1, BT474 pCMV stable empty vector control clone (pCMV) and GDF15 stable clones 2, 3, and 5 (C2, C3, and C5) breast cancer cells	29212236	[PubMed: 29212236] GDF15 upregulates FOXM1 in GDF15 overexpressing breast cancer cells (JIMT1, BT474 pCMV stable empty vector control clone (pCMV) and GDF15 stable clones 2, 3, and 5 (C2, C3, and C5) breast cancer cells)	Bridgette F. Peake	2017	Figure 3
IGF1R	3480	Western blotting	Upregulation	JIMT1, BT474 pCMV stable empty vector control clone (pCMV) and GDF15 stable clones 2, 3, and 5 (C2, C3, and C5) breast cancer cells	29212236	[PubMed: 29212236] GDF15 upregulates IGF1R in GDF15 overexpressing breast cancer cells (JIMT1, BT474 pCMV stable empty vector control clone (pCMV) and GDF15 stable clones 2, 3, and 5 (C2, C3, and C5) breast cancer cells)	Bridgette F. Peake	2017	Figure 4
SMAD2	4087	Western blotting	Downregulation	A549‑GDF15 cells	30816507	[PubMed: 30816507] GDF15 downregulates SMAD2 in A549‑GDF15 cells	Lian Duan	2019	Figure 8
CD274	29126	Western blotting	Upregulation	U251 and SHG44 GBM cells	31114328	[PubMed: 31114328] GDF15 upregulates CD274 in U251 and SHG44 GBM cells	Haiqin Peng	2019	Figure 4
SMAD2	4087	Western blotting	Upregulation	U251 and SHG44 GBM cells	31114328	[PubMed: 31114328] GDF15 upregulates SMAD2 in U251 and SHG44 GBM cells	Haiqin Peng	2019	Figure 4
SMAD3	4088	Western blotting	Upregulation	U251 and SHG44 GBM cells	31114328	[PubMed: 31114328] GDF15 upregulates SMAD3 in U251 and SHG44 GBM cells	Haiqin Peng	2019	Figure 4
LIF	3976	Western blotting	Upregulation	GSC-like phenotype in GSC (glioma stem cells)-like cells (GSCLCs)/U87 TS cells	33431816	[PubMed: 33431816] GDF15 upregulates LIF in GSC-like phenotype in GSC-like cells (GSCLCs)/U87 TS cells	Shan Zhu	2021	Figure 2
FOS	2353	Western blotting	Upregulation	GSC-like phenotype in GSC (glioma stem cells)-like cells (GSCLCs)/U87 TS cells	33431816	[PubMed: 33431816] GDF15 upregulates FOS in GSC-like phenotype in GSC-like cells (GSCLCs)/U87 TS cells	Shan Zhu	2021	Figure 2
PROM1	8842	Western blotting	Upregulation	GSC-like phenotype in GSC (glioma stem cells)-like cells (GSCLCs)/U87 TS cells	33431816	[PubMed: 33431816] GDF15 upregulates FOS in GSC-like phenotype in GSC-like cells (GSCLCs)/U87 TS cells	Shan Zhu	2022	Figure 1
SOX2	6657	Western blotting	Upregulation	GSC-like phenotype in GSC (glioma stem cells)-like cells (GSCLCs)/U87 TS cells	33431816	[PubMed: 33431816] GDF15 upregulates FOS in GSC-like phenotype in GSC-like cells (GSCLCs)/U87 TS cells	Shan Zhu	2023	Figure 1
CDH1	999	Western blotting	Downregulation	GDF15-overexpressed HT29 cells	32076610	[PubMed: 32076610] GDF15 upregulates CDH1 in GDF15-overexpressed HT29 cells	Hongtu Zheng	2020	Figure 3
CDH2	1000	Western blotting	Upregulation	GDF15-overexpressed HT29 cells	32076610	[PubMed: 32076610] GDF15 upregulates CDH2 in GDF15-overexpressed HT29 cells	Hongtu Zheng	2020	Figure 3
VIM	7431	Western blotting	Upregulation	GDF15-overexpressed HT29 cells	32076610	[PubMed: 32076610] GDF15 upregulates VIM in GDF15-overexpressed HT29 cells	Hongtu Zheng	2020	Figure 3
BAX	581	Western blotting	Upregulation	U87 MG, U118 MG, U251 MG, and T98G glioblastoma cell lines	24759784	[PubMed: 24759784] GDF15 upregulates BAX in U87 MG, U118 MG, U251 MG, and T98G glioblastoma cell lines	Zhiguo Zhang	2014	Figure 2
CYCS	54205	Western blotting	Upregulation	U87 MG, U118 MG, U251 MG, and T98G glioblastoma cell lines	24759784	[PubMed: 24759784] GDF15 upregulates CYCS in U87 MG, U118 MG, U251 MG, and T98G glioblastoma cell lines	Zhiguo Zhang	2014	Figure 2
BCL2	596	Western blotting	Downregulation	U87 MG, U118 MG, U251 MG, and T98G glioblastoma cell lines	24759784	[PubMed: 24759784] GDF15 downregulates BCL2 in U87 MG, U118 MG, U251 MG, and T98G glioblastoma cell lines	Zhiguo Zhang	2014	Figure 2
ST14	6768	Western blotting	Upregulation	GDF15 expression vector-transfected cells (PCGDF15-2) [prostate carcinoma PC-3 cells]	22872134	[PubMed: 22872134] GDF15 upregulates ST14 in GDF15 expression vector-transfected cells (PCGDF15-2) [prostate carcinoma PC-3 cells]	Ke-Hung Tsui	2012	Figure 4b
NDRG1	10397	Western blotting	Upregulation	GDF15 expression vector-transfected cells (PCGDF15-2) [prostate carcinoma PC-3 cells]	22872134	[PubMed: 22872134] GDF15 upregulates NDRG1 in GDF15 expression vector-transfected cells (PCGDF15-2) [prostate carcinoma PC-3 cells]	Ke-Hung Tsui	2012	Figure 4b
IL6	3569	ELISA	Upregulation	GDF15 expression vector-transfected cells (PCGDF15-2) [prostate carcinoma PC-3 cells]	22872134	[PubMed: 22872134] GDF15 upregulates IL6 in GDF15 expression vector-transfected cells (PCGDF15-2) [prostate carcinoma PC-3 cells]	Ke-Hung Tsui	2012	Figure 4b
SERPINB5	5268	Western blotting	Downregulation	GDF15 expression vector-transfected cells (PCGDF15-2) [prostate carcinoma PC-3 cells]	22872134	[PubMed: 22872134] GDF15 downregulates SERPINB5 in GDF15 expression vector-transfected cells (PCGDF15-2) [prostate carcinoma PC-3 cells]	Ke-Hung Tsui	2012	Figure 4b
NDRG1	10397	Western blotting	Upregulation	GDF15 overexpressed HT1376 cells (bladder carcinoma cells)	26249737	[PubMed: 26249737] GDF15 upregulates NDRG1 in GDF15 overexpressed HT1376 cells (bladder carcinoma cells)	Ke-Hung Tsui	2015	Figure 6a
NDRG3	57446	Western blotting	Upregulation	GDF15 overexpressed HT1376 cells (bladder carcinoma cells)	26249737	[PubMed: 26249737] GDF15 upregulates NDRG3 in GDF15 overexpressed HT1376 cells (bladder carcinoma cells)	Ke-Hung Tsui	2015	Figure 6a
SERPINB5	5268	Western blotting	Upregulation	GDF15 overexpressed HT1376 cells (bladder carcinoma cells)	26249737	[PubMed: 26249737] GDF15 upregulates SERPINB5 in GDF15 overexpressed HT1376 cells (bladder carcinoma cells)	Ke-Hung Tsui	2015	Figure 6a
NDRG1	10397	Western blotting	Upregulation	rhGDF15 treated T24 cells (human bladder carcinoma cells)	26249737	[PubMed: 26249737] GDF15 upregulates NDRG1 in rhGDF15 treated T24 cells (human bladder carcinoma cells)	Ke-Hung Tsui	2015	Figure 6f,g
NDRG2	57447	Western blotting	Upregulation	rhGDF15 treated T24 cells (human bladder carcinoma cells)	26249737	[PubMed: 26249737] GDF15 upregulates NDRG2 in rhGDF15 treated T24 cells (human bladder carcinoma cells)	Ke-Hung Tsui	2015	Figure 6f,g
NDRG3	57446	Western blotting	Upregulation	rhGDF15 treated T24 cells (human bladder carcinoma cells)	26249737	[PubMed: 26249737] GDF15 upregulates NDRG3 in rhGDF15 treated T24 cells (human bladder carcinoma cells)	Ke-Hung Tsui	2015	Figure 6f,g
SERPINB5	5268	Western blotting	Upregulation	rhGDF15 treated T24 cells (human bladder carcinoma cells)	26249737	[PubMed: 26249737] GDF15 upregulates SERPINB5 in rhGDF15 treated T24 cells (human bladder carcinoma cells)	Ke-Hung Tsui	2015	Figure 6f,g
CDH1	999	Western blotting	Downregulation	HT-GDF15si cells	26249737	[PubMed: 26249737] GDF15 downregulates CDH1 in HT-GDF15si cells	Ke-Hung Tsui	2015	Figure 7a
CDH2	1000	Western blotting	Upregulation	HT-GDF15si cells	26249737	[PubMed: 26249737] GDF15 upregulates CDH2 in HT-GDF15si cells	Ke-Hung Tsui	2015	Figure 7a
SNAI1	6615	Western blotting	Upregulation	HT-GDF15si cells	26249737	[PubMed: 26249737] GDF15 upregulates SNAI1 in HT-GDF15si cells	Ke-Hung Tsui	2015	Figure 7a
SNAI2	6591	Western blotting	Upregulation	HT-GDF15si cells	26249737	[PubMed: 26249737] GDF15 upregulates SNAI2 in HT-GDF15si cells	Ke-Hung Tsui	2015	Figure 7a
POU5F1	5460	Western blotting	Upregulation	MCF7 cells (breat cancer)	28206960	[PubMed: 28206960] GDF15 upregulates POU5F1 in MCF7 cells (breat cancer)	Asako Sasahara	2017	Figure 1F
SOX2	6657	Western blotting	Upregulation	MCF7 cells (breat cancer)	28206960	[PubMed: 28206960] GDF15 upregulates SOX2 in MCF7 cells (breat cancer)	Asako Sasahara	2017	Figure 1F
NANOG	79923	Western blotting	Upregulation	MCF7 cells (breat cancer)	28206960	[PubMed: 28206960] GDF15 upregulates NANOG in MCF7 cells (breat cancer)	Asako Sasahara	2017	Figure 1F
HIF1A	3091	Western blotting	Upregulation	SK-BR3 (breast cancer) cells	18258606	[PubMed: 18258606] MIC-1 upregulates HIF1A in SK-BR3 (breast cancer) cells	Kwang-Kyu Kim	2008	Figure 6B, 6C
MAPK3	5595	Western blotting	Upregulation	PDF cDNA-transfected stable subclones [1B, 2B, 2H]	17221842	[PubMed: 17221842] GDF15 upregulates MAPK3 in PDF cDNA-transfected stable subclones [1B, 2B, 2H]	Siu-Ju Chen	2007	Figure 6A
MAPK1	5594	Western blotting	Upregulation	PDF cDNA-transfected stable subclones [1B, 2B, 2H]	17221842	[PubMed: 17221842] GDF15 upregulates MAPK1 in PDF cDNA-transfected stable subclones [1B, 2B, 2H]	Siu-Ju Chen	2007	Figure 6A
RPS6KA1	6195	Western blotting	Upregulation	PDF cDNA-transfected stable subclones [1B, 2B, 2H]	17221842	[PubMed: 17221842] GDF15 upregulates RPS6KA1 in PDF cDNA-transfected stable subclones [1B, 2B, 2H]	Siu-Ju Chen	2007	Figure 6A
MAPK14	1432	Western blotting	Upregulation	PDF cDNA-transfected stable subclones [1B, 2B, 2H]	17221842	[PubMed: 17221842] GDF15 upregulates MAPK14 in PDF cDNA-transfected stable subclones [1B, 2B, 2H]	Siu-Ju Chen	2007	Figure 6A
CDH2	1000	Western blotting	Upregulation	KB and FADU cells (head and neck cancer cells)	34681812	[PubMed: 34681812] GDF15 upregulates CDH2 in KB and FADU cells (head and neck cancer cells)	Yanli Jin	2021	Figure 3C, D
VIM	7431	Western blotting	Upregulation	KB and FADU cells (head and neck cancer cells)	34681812	[PubMed: 34681812] GDF15 upregulates VIM in KB and FADU cells (head and neck cancer cells)	Yanli Jin	2021	Figure 3C, D
SNAI1	6615	Western blotting	Upregulation	KB and FADU cells (head and neck cancer cells)	34681812	[PubMed: 34681812] GDF15 upregulates SNAI1 in KB and FADU cells (head and neck cancer cells)	Yanli Jin	2021	Figure 3C, D
CDH1	999	Western blotting	Downregulation	KB and FADU cells (head and neck cancer cells)	34681812	[PubMed: 34681812] GDF15 downregulates CDH1 in KB and FADU cells (head and neck cancer cells)	Yanli Jin	2021	Figure 3C, D
EGR1	1958	Western blotting	Upregulation	KB and FADU cells (head and neck cancer cells)	34681812	[PubMed: 34681812] GDF15 upregulates EGR1 in KB and FADU cells (head and neck cancer cells)	Yanli Jin	2021	Figure 5H
SP1	6667	Western Blotting	Upregulation	Human glioblastoma U373 cells	35280749	[PubMed: 35280749] GDF15 upregulates SP1 in Human glioblastoma U373 cells	Hyejin Park	2022	Figure 3B
NDRG1	Q92597	ELISA	Downregulation	T24 (bladder carcinoma) cells	35884930	[Pubmed:35884930] GDF15 induces the protein downregulation of NDRG1 in TGFß treated T24 (bladder carcinoma) cells	Horng-Heng Juang	2022	Figure 3B
SERPINB5	P36952	ELISA	Downregulation	T24 (bladder carcinoma) cells	35884930	[Pubmed:35884930] GDF15 induces the protein downregulation of SERPINB5 in TGFß treated T24 (bladder carcinoma) cells	Horng-Heng Juang	2022	Figure 3B

## Sheet: Enzyme_catalysis
pathway_name	prot_name	Gene ID	prot_species	control_type	int_type	PTM_type	site	residue	ref_id	exp_type	comments	First_author	Publication_year
GDF15	AKT1	207	Human	Activation	Indirect	Phosphorylation	473	Serine	29636108	invitro	[PubMed: 29636108] GDF15 induces phosphorylation of AKT1 in HeLa-GDF15 and SiHa-GDF15 cells	Shan Li	2018
GDF15	MAPK1	5594	Human	Activation	Indirect	Phosphorylation	204	Tyrosine	29636108	invitro	[PubMed: 29636108] GDF15 induces phosphorylation of MAPK1 in HeLa-GDF15 and SiHa-GDF15 cells	Shan Li	2018
GDF15	MAPK3	5595	Human	Activation	Indirect	Phosphorylation	202	Threonine	29636108	invitro	[PubMed: 29636108] GDF15 induces phosphorylation of MAPK3 in HeLa-GDF15 and SiHa-GDF15 cells	Shan Li	2018
GDF15	ERBB2	2064	Human	Activation	Direct	Phosphorylation	1221, 1222	Tyrosine	29636108	invitro	[PubMed: 29636108] GDF15 phosphorylates ERBB2 in HeLa-GDF15 and SiHa-GDF15 cells	Shan Li	2018
GDF15	MAPK14	1432	Human	Activation	Indirect	Phosphorylation	180, 182	Threonine, Tyrosine	31389184	invitro	[PubMed: 31389184] GDF15 induces phosphorylation of MAPK14 in colon epithelial cells (LT97, AA/C1, Caco‐2, and HT‐29) that were co‐cultured with senescent CCD‐18Co(A) or s1005395(B) cells	Yuna Guo	2018
GDF15	MAPK3	5595	Human	Activation	Indirect	Phosphorylation	202	Threonine	31389184	invitro	[PubMed: 31389184] GDF15 induces phosphorylation of MAPK3 in colon epithelial cells (LT97, AA/C1, Caco‐2, and HT‐29) that were co‐cultured with senescent CCD‐18Co(A) or s1005395(B) cells	Yuna Guo	2018
GDF15	MAPK1	5594	Human	Activation	Indirect	Phosphorylation	204	Tyrosine	31389184	invitro	[PubMed: 31389184] GDF15 induces phosphorylation of MAPK1 in colon epithelial cells (LT97, AA/C1, Caco‐2, and HT‐29) that were co‐cultured with senescent CCD‐18Co(A) or s1005395(B) cells	Yuna Guo	2018
GDF15	AKT1	207	Human	Activation	Indirect	Phosphorylation	473	Serine	31389184	invitro	[PubMed: 31389184] GDF15 induces phosphorylation of AKT1 in colon epithelial cells (LT97, AA/C1, Caco‐2, and HT‐29) that were co‐cultured with senescent CCD‐18Co(A) or s1005395(B) cells	Yuna Guo	2018
GDF15	MAPK1	5594	Human	Activation	Indirect	Phosphorylation	204	Tyrosine	31612114	invitro	[PubMed: 31612114] GDF15 induces phosphorylation of MAPK1 in H4 and A172 brain cancer cells	Maria Kalli	2019
GDF15	MAPK3	5595	Human	Activation	Indirect	Phosphorylation	202	Threonine	31612114	invitro	[PubMed: 31612114] GDF15 induces phosphorylation of MAPK3 in H4 and A172 brain cancer cells	Maria Kalli	2019
GDF15	JUN	3725	Human	Activation	Indirect	Phosphorylation	63	Serine	31612114	invitro	[PubMed: 31612114] GDF15 induces phosphorylation of JUN in H4 and A172 brain cancer cells	Maria Kalli	2019
GDF15	IGF1R	3480	Human	Activation	Indirect	Phosphorylation	1131	Tyrosine	29212236	invitro	[PubMed: 29212236] GDF15 overexpression induce phosphorylation of IGF1R in breast cancer cells	Bridgette F. Peake	2017
GDF15	AKT1	207	Human	Activation	Indirect	Phosphorylation	473, 308	Serine, Threonine	25730371	invitro	[PubMed: 25730371] GDF15 induces phosphorylation of AKT1 in ESCC (esophageal squamous cell carcinomas) cells	Naoki Urakawa	2015
GDF15	MAPK3	5595	Human	Activation	Indirect	Phosphorylation	202	Threonine	25730371	invitro	[PubMed: 25730371] GDF15 induces phosphorylation of MAPK3 in ESCC (esophageal squamous cell carcinomas) cells	Naoki Urakawa	2015
GDF15	MAPK1	5594	Human	Activation	Indirect	Phosphorylation	204	Tyrosine	25730371	invitro	[PubMed: 25730371] GDF15 induces phosphorylation of MAPK1 in ESCC (esophageal squamous cell carcinomas) cells	Naoki Urakawa	2015
GDF15	SMAD2	4087	Human	Activation	Indirect	Phosphorylation	465, 467	Serine	31114328	invitro	[PubMed:31114328] GDF15 induces phosphorylation of SMAD2 in U251 and SHG44 GBM (Gliomablastoma multiforme) cells	Haiqin Peng	2019
GDF15	SMAD3	4088	Human	Activation	Indirect	Phosphorylation	423, 425	Serine	31114328	invitro	[PubMed:31114328] GDF15 induces phosphorylation of SMAD3 in U251 and SHG44 GBM (Gliomablastoma multiforme) cells	Haiqin Peng	2019
GDF15	STAT3	6774	Human	Activation	Indirect	Phosphorylation	705	Tyrosine	33431816	invitro	[PubMed: 33431816] GDF15 induces phosphorylation of STAT3 in	Shan Zhu	2021
GDF15	AKT1	207	Human	Activation	Indirect	Phosphorylation	473, 308	Serine, Threonine	31896114	invitro	[PubMed: 31896114] GDF15 induces phosphorylation of AKT1 in ESCC (esophageal squamous cell carcinomas) cells	Maiko Okamoto	2020
GDF15	MAPK3	5595	Human	Activation	Indirect	Phosphorylation	202	Threonine	31896114	invitro	[PubMed: 31896114] GDF15 induces phosphorylation of MAPK3 in ESCC (esophageal squamous cell carcinomas) cells	Maiko Okamoto	2020
GDF15	MAPK1	5594	Human	Activation	Indirect	Phosphorylation	204	Tyrosine	31896114	invitro	[PubMed: 31896114] GDF15 induces phosphorylation of MAPK1 in ESCC (esophageal squamous cell carcinomas) cells	Maiko Okamoto	2020
GDF15	TGFBR2	7048	Human	Activation	Indirect	Phosphorylation	225	Serine	31896114	invitro	[PubMed: 31896114] GDF15 induces phosphorylation of TGFBR2 in ESCC (esophageal squamous cell carcinomas) cells	Maiko Okamoto	2020
GDF15	PIK3R1	5295	Human	Activation	Indirect	Phosphorylation	458	Tyrosine	24759784	invitro	[PubMed: 24759784] GDF15 induces phosphorylation of PIK3R1 in U87 MG, U118 MG, U251 MG, and T98G glioblastoma cell lines	Zhiguo Zhang	2014
GDF15	AKT1	207	Human	Activation	Indirect	Phosphorylation	473	Serine	24759784	invitro	[PubMed: 24759784] GDF15 induces phosphorylation of AKT1 in U87 MG, U118 MG, U251 MG, and T98G glioblastoma cell lines	Zhiguo Zhang	2014
GDF15	SMAD2	4087	Human	Activation	Indirect	Phosphorylation	465/467	Serine	24759784	invitro	[PubMed: 24759784] GDF15 induces phosphorylation of SMAD2 in U87 MG, U118 MG, U251 MG, and T98G glioblastoma cell lines	Zhiguo Zhang	2014
GDF15	SMAD3	4088	Human	Activation	Indirect	Phosphorylation	423/425	Serine	24759784	invitro	[PubMed: 24759784] GDF15 induces phosphorylation of SMAD3 in U87 MG, U118 MG, U251 MG, and T98G glioblastoma cell lines	Zhiguo Zhang	2014
GDF15	cleaved CASP3	836	Human	Activation	Indirect	Protein cleavage	NA	NA	24759784	invitro	[PubMed: 24759784] GDF15 upregulates cleaved CASP3 in U87 MG, U118 MG, U251 MG, and T98G glioblastoma cell lines	Zhiguo Zhang	2014
GDF15	cleaved CASP9	842	Human	Activation	Indirect	Protein cleavage	NA	NA	24759784	invitro	[PubMed: 24759784] GDF15 upregulates cleaved CASP9 in U87 MG, U118 MG, U251 MG, and T98G glioblastoma cell lines	Zhiguo Zhang	2014
GDF15	FURIN	5045	Human	Activation	Indirect	Protein cleavage	NA	NA	30104250	invitro	[PubMed: 30104250] FURIN cleave pro GDF15 to mature GDF15	Jing Jing Li	2018	Figure 3
GDF15	PCSK5	5125	Human	Activation	Indirect	Protein cleavage	NA	NA	30104250	invitro	[PubMed: 30104250] PCSK5 cleave pro GDF15 to mature GDF15	Jing Jing Li	2018	Figure 3
GDF15	PCSK6	5046	Human	Activation	Indirect	Protein cleavage	NA	NA	30104250	invitro	[PubMed: 30104250] PCSK6 cleave pro GDF15 to mature GDF15	Jing Jing Li	2018	Figure 3
GDF15	AKT1	207	Human	Activation	Indirect	Phosphorylation	473	Serine	21625435	invitro	[PubMed: 21625435] GDF15 induces phosphorylation of AKT1 in Huh7.5.1 cells (human hepatoma cell line)	Youhui Si	2011	Fig 4
GDF15	RAF1	5894	Human	Activation	Indirect	Phosphorylation	259	Serine	21625435	invitro	[PubMed: 21625435] GDF15 induces phosphorylation of RAF1 in Huh7.5.1 cells (human hepatoma cell line)	Youhui Si	2011	Fig 4
GDF15	GSK3B	2932	Human	Activation	Indirect	Phosphorylation	9	Serine	21625435	invitro	[PubMed: 21625435] GDF15 induces phosphorylation of GSK3B in Huh7.5.1 cells (human hepatoma cell line)	Youhui Si	2011	Fig 4
GDF15	ERBB2	2064	Human	Activation	Direct	Phosphorylation	1248	Tyrosine	21803025	invitro	[PubMed: 21803025] GDF15 induces the phosphorylation of ERBB2 in BT474 cells (HER2-overexpressing breast cancer cells) stimulated with recombinant human GDF15	Jayashree P. Joshi	2011	Figure 3a
GDF15	AKT1	207	Human	Activation	Direct	Phosphorylation	473	Serine	21803025	invitro	[PubMed: 21803025] GDF15 induces the phosphorylation of AKT1 in BT474 cells (HER2-overexpressing breast cancer cells) stimulated with recombinant human GDF16	Jayashree P. Joshi	2011	Figure 3a
GDF15	MAPK3	5595	Human	Activation	Direct	Phosphorylation	202	Threonine	21803025	invitro	[PubMed: 21803025] GDF15 induces the phosphorylation of MAPK3 in BT474 cells (HER2-overexpressing breast cancer cells) stimulated with recombinant human GDF17	Jayashree P. Joshi	2011	Figure 3a
GDF15	MAPK1	5594	Human	Activation	Direct	Phosphorylation	204	Tyrosine	21803025	invitro	[PubMed: 21803025] GDF15 induces the phosphorylation of MAPK1 in BT474 cells (HER2-overexpressing breast cancer cells) stimulated with recombinant human GDF18	Jayashree P. Joshi	2011	Figure 3a
GDF15	AKT1	207	Human	Activation	Indirect	Phosphorylation	473	Serine	15677629	invitro	[PubMed: 15677629] GDF15 induces the phosphorylation of AKT1 in MCF7 cells (breat cancer)	Wyatt Wollmann	2005	Figure 5A
GDF15	MAPK3	5595	Human	Activation	Indirect	Phosphorylation	202	Threonine	17221842	invitro	[PubMed: 17221842] GDF15 induces phosphorylation of MAPK3 in PDF cDNA-transfected stable subclones [1B, 2B, 2H]	Siu-Ju Chen	2007	Figure 6A
GDF15	MAPK1	5594	Human	Activation	Indirect	Phosphorylation	204	Tyrosine	17221842	invitro	[PubMed: 17221842] GDF15 induces phosphorylation of MAPK1 in PDF cDNA-transfected stable subclones [1B, 2B, 2H]	Siu-Ju Chen	2007	Figure 6A
GDF15	RPS6KA1	6195	Human	Activation	Indirect	Phosphorylation	380	Serine	17221842	invitro	[PubMed: 17221842] GDF15 induces phosphorylation of RPS6KA1 in PDF cDNA-transfected stable subclones [1B, 2B, 2H]	Siu-Ju Chen	2007	Figure 6A
GDF15	MAPK14	1432	Human	Activation	Indirect	Phosphorylation	180, 182	Threonine, Tyrosine	17221842	invitro	[PubMed: 17221842] GDF15 induces phosphorylation of MAPK14 in PDF cDNA-transfected stable subclones [1B, 2B, 2H]	Siu-Ju Chen	2007	Figure 6A
GDF15	SMAD2	4087	Human	Activation	Direct	Phosphorylation	465, 467	Serine	26114631	invitro	[PubMed: 26114631] GDF15 induces phosphorylation of SMAD2 in recombinant GDF15 added TGFBR2 expressing HCT116 cells	Jennifer Lee	2015	Figure 3B
GDF15	AKT1	207	Human	Activation	Indirect	Human	473	Serine	19723892	invitro	[PubMed: 19723892] PDF induces phosphorylation of AKT1 in recombinant PDF (rhPDF)	Irina Proutski	2009	Figure 5C
GDF15	AKT1	207	Human	Activation	Indirect	Human	473	Serine	34681812	invitro	[PubMed: 34681812] GDF15 induces the phosphorylation of AKT1 in KB and FADU cells (head and neck cancer cells)	Yanli Jin	2021	Figure 3
GDF15	RAF1	110157	Human	Activation	Indirect	Phosphorylation	331	Serine	34826159	invitro	[PubMed: 34826159] GDF15 induces phosphorylation of RAF1 in HB96 and HN6 (Human oral squamous cell carcinoma) cells	Tong-Chao Zhao	2021	Figure S4
GDF15	MAP2K1	5604	Human	Activation	Indirect	Phosphorylation	217	Serine	34826159	invitro	[PubMed: 34826159] GDF15 induces phosphorylation of MAP2K1 in HB96 and HN6 (Human oral squamous cell carcinoma) cells	Tong-Chao Zhao	2021	Figure S4
GDF15	RPS6KA1	6195	Human	Activation	Indirect	Phosphorylation	380	Serine	34826159	invitro	[PubMed: 34826159] GDF15 induces phosphorylation of RPS6KA1 in HB96 and HN6 (Human oral squamous cell carcinoma) cells	Tong-Chao Zhao	2021	Figure S4
GDF15	RPS6KA5	9252	Human	Activation	Indirect	Phosphorylation	581	Threonine	34826159	invitro	[PubMed: 34826159] GDF15 induces phosphorylation of RPS6KA5 in HB96 and HN6 (Human oral squamous cell carcinoma) cells	Tong-Chao Zhao	2021	Figure S4
GDF15	Erbb2	13866	Mice	Activation	Indirect	Phosphorylation	1139	Tyrosine	34826159	invitro	[PubMed: 34826159] GDF15 induces phosphorylation of Erbb2 in CAL-27- PGMLV- GDF15 xenografts	Tong-Chao Zhao	2021	Figure 4E, 4G
GDF15	Akt1	11651	Mice	Activation	Indirect	Phosphorylation	473	Serine	34826159	invitro	[PubMed: 34826159] GDF15 induces phosphorylation of Akt1 in CAL-27- PGMLV- GDF15 xenografts	Tong-Chao Zhao	2021	Figure 4E, 4G
GDF15	Mapk1	26413	Mice	Activation	Indirect	Phosphorylation	204	Tyrosine	34826159	invitro	[PubMed: 34826159] GDF15 induces phosphorylation of Mapk1 in CAL-27- PGMLV- GDF15 xenografts	Tong-Chao Zhao	2021	Figure 4E, 4G
GDF15	Mapk3	26417	Mice	Activation	Indirect	Phosphorylation	202	Threonine	34826159	invitro	[PubMed: 34826159] GDF15 induces phosphorylation of Mapk3 in CAL-27- PGMLV- GDF15 xenografts	Tong-Chao Zhao	2021	Figure 4E, 4G
GDF15	MAPK1	5594	Human	Activation	Indirect	Phosphorylation	204	Tyrosine	35280749	invitro	[PubMed: 35280749] GDF15 induces phosphorylation of MAPK1 in rhGDF15 stimulated U373 cell culture medium	Hyejin Park	2022	Figure 3B
GDF15	KDR	3791	Human	Activation	Indirect	Phosphorylation	1059	Tyrosine	35280749	invitro	[PubMed: 35280749] GDF15 induces phosphorylation of KDR in rhGDF15 stimulated U373 cell culture medium	Hyejin Park	2022	Figure 4B
GDF15	GDF15	9518	Human	Activation	Indirect	N glycosylation	70	Asparagine	35853851	Invitro	[Pubmed:35853851]N70 glycosylation of GDF15 inhibits EGFR in (CRPC cells) prostate adenocarcinoma cells	Yong Q Chen	2022	Figure 3A, 3C
GDF15	EGFR	1956	Human	Activation	Indirect	Phosphorylation	1068	Tyrosine	35853851	Invitro	[Pubmed:35853851]Overexpression of the wild-type GDF15 increased phosphorylation of pEGFR (Y1068) in (CRPC cells) prostate adenocarcinoma cells	Yong Q Chen	2022	Figure 5G
GDF15	MAPK3	5595	Human	Activation	Indirect	Phosphorylation	202	Threonine	35853851	Invitro	[Pubmed:35853851]Overexpression of the wild-type GDF15 increased phosphorylation of pMAPK3/1 (T202) in (CRPC cells) prostate adenocarcinoma cells	Yong Q Chen	2022	Figure 5G
GDF15	MAPK1	5594	Human	Activation	Indirect	Phosphorylation	204	Tyrosine	35853851	Invitro	[Pubmed:35853851]Overexpression of the wild-type GDF15 increased phosphorylation of pMAPK3/1 (T204) in (CRPC cells) prostate adenocarcinoma cells	Yong Q Chen	2022	Figure 5G
GDF15	AKT1	207	Human	Activation	Indirect	Phosphorylation	473	Serine	35853851	Invitro	[Pubmed:35853851]Overexpression of the wild-type GDF15 increased phosphorylation of pAKT1 (S473) in (CRPC cells) prostate adenocarcinoma cells	Yong Q Chen	2022	Figure 5G
GDF15	SMAD1	4086	Human	Activation	Direct	Phosphorylation	190	Serine	27903972	Invitro	[PubMed: 27903972] GDF15 phosphorylates SMAD1 in HNC (Head and Neck cancer) cells	Yan-Liang Li	2016	Figure 6
GDF15	SAMD5	4088	Human	Activation	Direct	Phosphorylation	463/ 465	Serine	27903972	Invitro	[PubMed: 27903972] GDF15 phosphorylates SMAD5 in HNC (Head and Neck cancer) cells	Yan-Liang Li	2016	Figure 6
GDF15	SMAD3	4090	Human	Activation	Direct	Phosphorylation	423/ 425	Serine	27903972	Invitro	[PubMed: 27903972] GDF15 phosphorylates SMAD3 in HNC (Head and Neck cancer) cells	Yan-Liang Li	2016	Figure 6
GDF15	SMAD2	4087	Human	Activation	Direct	Phosphorylation	465, 467	Serine	28206960	Invitro	[PubMed: 28206960] GDF15 induces the phosphorylation of SMAD2 in MCF7 cells (breat cancer)	Asako Sasahara	2017	Figure 2A
GDF15	MAPK3	5595	Human	Activation	Direct	Phosphorylation	202	Threonine	28206960	Invitro	[PubMed: 28206960] GDF15 induces the phosphorylation of MAPK3 in MCF7 cells (breat cancer)	Asako Sasahara	2017	Figure 3A
GDF15	MAPK1	5594	Human	Activation	Direct	Phosphorylation	204	Tyrosine	28206960	Invitro	[PubMed: 28206960] GDF15 induces the phosphorylation of MAPK1 in MCF7 cells (breat cancer)	Asako Sasahara	2017	Figure 3A
GDF15	AKT1	207	Human	Activation	Direct	Phosphorylation	473, 308	Serine, Threonine	18258606	Invitro	[PubMed: 18258606] MIC-1 induces phosphorylation of AKT1 in SNU-216 (gastric cancer) and SK-BR3 (breast cancer) cells	Kwang-Kyu Kim	2008	Figure 1A
GDF15	MAPK3	5595	Human	Activation	Direct	Phosphorylation	202	Threonine	18258606	Invitro	[PubMed: 18258606] MIC-1 induces phosphorylation of MAPK3 in SNU-216 (gastric cancer) and SK-BR3 (breast cancer) cells	Kwang-Kyu Kim	2008	Figure 1A
GDF15	MAPK1	5594	Human	Activation	Direct	Phosphorylation	204	Tyrosine	18258606	Invitro	[PubMed: 18258606] MIC-1 induces phosphorylation of MAPK1 in SNU-216 (gastric cancer) and SK-BR3 (breast cancer) cells	Kwang-Kyu Kim	2008	Figure 1A
GDF15	MTOR	2475	Human	Activation	Direct	Phosphorylation	2448	Serine	18258606	Invitro	[PubMed: 18258606] MIC-1 induces phosphorylation of MTOR in SK-BR3 (breast cancer) cells	Kwang-Kyu Kim	2008	Figure 5A, 5B
GDF15	RPS6KB1	6198	Human	Activation	Direct	Phosphorylation	389	Threonine	18258606	Invitro	[PubMed: 18258606] MIC-1 induces phosphorylation of RPS6KB1 in SK-BR3 (breast cancer) cells	Kwang-Kyu Kim	2008	Figure 5A, 5B
GDF15	EIF4EBP1	1978	Human	Activation	Direct	Phosphorylation	37/46	Threonine	18258606	Invitro	[PubMed: 18258606] MIC-1 induces phosphorylation of EIF4EBP1 in SK-BR3 (breast cancer) cells	Kwang-Kyu Kim	2008	Figure 5A, 5B

## Sheet: Gene_regulation
pathway_name	gene_name	gene_acc	ref_id	exp_type	regulation_type	tissue_cell type	comments	First_author	Publication_year	Figure reference	Biological significance
GDF15	CDK1	983	29636108	qPCR	Upregulation	HeLa-GDF15 and SiHa-GDF15 (cervical cancer cells)	[PubMed: 29636108] GDF15 upregulates CDK1 in HeLa-GDF15 and SiHa-GDF15 cells	Shan Li	2018	Figure 4a	The change of cell cycle associated molecules, GDF15 promotes cell proliferation and tumor formation in cervical cancer
GDF15	CDC25A	993	29636108	qPCR	Upregulation	HeLa-GDF15 and SiHa-GDF15 (cervical cancer cells)	[PubMed: 29636108] GDF15 upregulates CDC25A in HeLa-GDF15 and SiHa-GDF15 cells	Shan Li	2018	Figure 4a	The change of cell cycle associated molecules, GDF15 promotes cell proliferation and tumor formation in cervical cancer
GDF15	CDK2	1017	29636108	qPCR	Upregulation	HeLa-GDF15 and SiHa-GDF15 (cervical cancer cells)	[PubMed: 29636108] GDF15 upregulates CDK2 in HeLa-GDF15 and SiHa-GDF15 cells	Shan Li	2018	Figure 4a	The change of cell cycle associated molecules, GDF15 promotes cell proliferation and tumor formation in cervical cancer
GDF15	CDK4	1019	29636108	qPCR	Upregulation	HeLa-GDF15 and SiHa-GDF15 (cervical cancer cells)	[PubMed: 29636108] GDF15 upregulates CDK4 in HeLa-GDF15 and SiHa-GDF15 cells	Shan Li	2018	Figure 4a	The change of cell cycle associated molecules, GDF15 promotes cell proliferation and tumor formation in cervical cancer
GDF15	CCND1	595	29636108	qPCR	Upregulation	HeLa-GDF15 and SiHa-GDF15 (cervical cancer cells)	[PubMed: 29636108] GDF15 upregulates CCND1 in HeLa-GDF15 and SiHa-GDF15 cells	Shan Li	2018	Figure 4a	The change of cell cycle associated molecules, GDF15 promotes cell proliferation and tumor formation in cervical cancer
GDF15	CDKN1A	1026	29636108	qPCR	Downregulation	HeLa-GDF15 and SiHa-GDF15 (cervical cancer cells)	[PubMed: 29636108] GDF15 downregulates CDKN1A in HeLa-GDF15 and SiHa-GDF15 cells	Shan Li	2018	Figure 4a	The change of cell cycle associated molecules, GDF15 promotes cell proliferation and tumor formation in cervical cancer
GDF15	EGR1	1958	30755731	qPCR	Upregulation	PC3 and C4-2B (prostate cancer) cells	[PubMed: 30755731] GDF15 upregulates EGR1 in PC3 and C4-2B (prostate cancer) cells	Wenchu Wang	2019	Figure 4B	Prostate cancer cells induce osteocytes to produce GDF15 that promote prostate cancer proliferation, migration and invasion through EGR1 in the target prostate cancer cells
GDF15	SNAI1	6615	29212236	qPCR	Upregulation	JIMT1, BT474 pCMV stable empty vector control clone (pCMV) and GDF15 stable clones 2, 3, and 5 (C2, C3, and C5) breast cancer cells	[PubMed: 29212236] GDF15 upregulates SNAI1 in GDF15 overexpressing JIMT1 breast cancer cells (JIMT1, BT474 pCMV stable empty vector control clone (pCMV) and GDF15 stable clones 2, 3, and 5 (C2, C3, and C5) breast cancer cells)	Bridgette F. Peake	2017	Figure 5A, Figure 7C	Inflammatory cytokine GDF15 contributes to breast cancer progression in part by activating signaling pathways that control EMT and cellular invasion.
GDF15	ZEB1	6935	29212236	qPCR	Upregulation	JIMT1, BT474 pCMV stable empty vector control clone (pCMV) and GDF15 stable clones 2, 3, and 5 (C2, C3, and C5) breast cancer cells	[PubMed: 29212236] GDF15 upregulates ZEB1 in GDF15 overexpressing JIMT1 breast cancer cells (JIMT1, BT474 pCMV stable empty vector control clone (pCMV) and GDF15 stable clones 2, 3, and 5 (C2, C3, and C5) breast cancer cells)	Bridgette F. Peake	2017	Figure 5A	Inflammatory cytokine GDF15 contributes to breast cancer progression in part by activating signaling pathways that control EMT and cellular invasion.
GDF15	SNAI2	6591	29212236	qPCR	Upregulation	JIMT1, BT474 pCMV stable empty vector control clone (pCMV) and GDF15 stable clones 2, 3, and 5 (C2, C3, and C5) breast cancer cells	[PubMed: 29212236] GDF15 upregulates SNAI2 in GDF15 overexpressing JIMT1 breast cancer cells (JIMT1, BT474 pCMV stable empty vector control clone (pCMV) and GDF15 stable clones 2, 3, and 5 (C2, C3, and C5) breast cancer cells)	Bridgette F. Peake	2017	Figure 5A, Figure 7C	Inflammatory cytokine GDF15 contributes to breast cancer progression in part by activating signaling pathways that control EMT and cellular invasion.
GDF15	MMP2	4313	29212236	qPCR	Upregulation	JIMT1, BT474 pCMV stable empty vector control clone (pCMV) and GDF15 stable clones 2, 3, and 5 (C2, C3, and C5) breast cancer cells	[PubMed: 29212236] GDF15 upregulates MMP2 in GDF15 overexpressing JIMT1 breast cancer cells (JIMT1, BT474 pCMV stable empty vector control clone (pCMV) and GDF15 stable clones 2, 3, and 5 (C2, C3, and C5) breast cancer cells)	Bridgette F. Peake	2017	Figure 5A, Figure 7C	Inflammatory cytokine GDF15 contributes to breast cancer progression in part by activating signaling pathways that control EMT and cellular invasion.
GDF15	MMP9	4318	29212236	qPCR	Upregulation	JIMT1, BT474 pCMV stable empty vector control clone (pCMV) and GDF15 stable clones 2, 3, and 5 (C2, C3, and C5) breast cancer cells	[PubMed: 29212236] GDF15 upregulates MMP9 in GDF15 overexpressing JIMT1 breast cancer cells (JIMT1, BT474 pCMV stable empty vector control clone (pCMV) and GDF15 stable clones 2, 3, and 5 (C2, C3, and C5) breast cancer cells)	Bridgette F. Peake	2017	Figure 5A, Figure 7C	Inflammatory cytokine GDF15 contributes to breast cancer progression in part by activating signaling pathways that control EMT and cellular invasion.
GDF15	LIF	3976	33431816	qPCR	Upregulation	GSC-like phenotype in GSC-like cells (GSCLCs)/U87 TS cells	[PubMed: 33431816] GDF15 upregulates LIF in GSC-like phenotype in GSC-like cells (GSCLCs)/U87 TS cells	Shan Zhu	2021	Figure 1d	GDF15 transcriptionally upregulates LIF by promoting the binding of c-Fos to the LIF promoter
GDF15	FOS	2353	33431816	qPCR	Upregulation	GSC-like phenotype in GSC-like cells (GSCLCs)/U87 TS cells	[PubMed: 33431816] GDF15 upregulates FOS in GSC-like phenotype in GSC-like cells (GSCLCs)/U87 TS cells	Shan Zhu	2021	Figure 2b	GDF15 transcriptionally upregulates LIF by promoting the binding of c-Fos to the LIF promoter
GDF15	CD36	948	32388677	qPCR	Upregulation	AGS cells (Gastric cancer cell line)	[PubMed: 32388677] GDF15 upregulates FAO-associated gene CD36 in AGS cells	Shan Yu	2019	Figure 5c	The FAO (Fatty acid oxidation) enhanced by GDF15 promotes GC chemoresistance and sustains ROS production
GDF15	ACSL1	2180	32388677	qPCR	Upregulation	AGS cells (Gastric cancer cell line)	[PubMed: 32388677] GDF15 upregulates FAO-associated gene ACSL1 in AGS cells	Shan Yu	2019	Figure 5c	The FAO (Fatty acid oxidation) enhanced by GDF15 promotes GC chemoresistance and sustains ROS production
GDF15	PPARGC1A	10891	32388677	qPCR	Upregulation	AGS cells (Gastric cancer cell line)	[PubMed: 32388677] GDF15 upregulates FAO-associated gene PPARGC1A in AGS cells	Shan Yu	2019	Figure 5c	The FAO (Fatty acid oxidation) enhanced by GDF15 promotes GC chemoresistance and sustains ROS production
GDF15	CPT1A	1374	32388677	qPCR	Upregulation	AGS cells (Gastric cancer cell line)	[PubMed: 32388677] GDF15 upregulates FAO-associated gene CPT1A in AGS cells	Shan Yu	2019	Figure 5c	The FAO (Fatty acid oxidation) enhanced by GDF15 promotes GC chemoresistance and sustains ROS production
GDF15	CPT1B	1375	32388677	qPCR	Upregulation	AGS cells (Gastric cancer cell line)	[PubMed: 32388677] GDF15 upregulates FAO-associated gene CPT1B in AGS cells	Shan Yu	2019	Figure 5c	The FAO (Fatty acid oxidation) enhanced by GDF15 promotes GC chemoresistance and sustains ROS production
GDF15	CPT2	1376	32388677	qPCR	Upregulation	AGS cells (Gastric cancer cell line)	[PubMed: 32388677] GDF15 upregulates FAO-associated gene CPT2 in AGS cells	Shan Yu	2019	Figure 5c	The FAO (Fatty acid oxidation) enhanced by GDF15 promotes GC chemoresistance and sustains ROS production
GDF15	PPARGC1A	10891	32076610	qPCR	Upregulation	GDF15-overexpressed HT29 cells	[PubMed: 32076610] GDF15 upregulates FAO-associated gene PPARGC1A in GDF15-overexpressed HT29 cells	Hongtu Zheng	2020	Figure 4a	Enforced expression of GDF15 promotes the mitochondrial oxidation of fatty acids in colorectal cancer cells.
GDF15	CPT1A	1374	32076610	qPCR	Upregulation	GDF15-overexpressed HT29 cells	[PubMed: 32076610] GDF15 upregulates FAO-associated gene CPT1A in GDF15-overexpressed HT29 cells	Hongtu Zheng	2020	Figure 4a	Enforced expression of GDF15 promotes the mitochondrial oxidation of fatty acids in colorectal cancer cells.
GDF15	CPT1B	1375	32076610	qPCR	Upregulation	GDF15-overexpressed HT29 cells	[PubMed: 32076610] GDF15 upregulates FAO-associated gene CPT1B in GDF15-overexpressed HT29 cells	Hongtu Zheng	2020	Figure 4a	Enforced expression of GDF15 promotes the mitochondrial oxidation of fatty acids in colorectal cancer cells.
GDF15	CPT2	1376	32076610	qPCR	Upregulation	GDF15-overexpressed HT29 cells	[PubMed: 32076610] GDF15 upregulates FAO-associated gene CPT2 in GDF15-overexpressed HT29 cells	Hongtu Zheng	2020	Figure 4a	Enforced expression of GDF15 promotes the mitochondrial oxidation of fatty acids in colorectal cancer cells.
GDF15	ACSL1	2180	32076610	qPCR	Upregulation	GDF15-overexpressed HT29 cells	[PubMed: 32076610] GDF15 upregulates FAO-associated gene ACSL1 in GDF15-overexpressed HT29 cells	Hongtu Zheng	2020	Figure 4a	Enforced expression of GDF15 promotes the mitochondrial oxidation of fatty acids in colorectal cancer cells.
GDF15	CD36	948	32076610	qPCR	Upregulation	GDF15-overexpressed HT29 cells	[PubMed: 32076610] GDF15 upregulates FAO-associated gene CD36 in GDF15-overexpressed HT29 cells	Hongtu Zheng	2020	Figure 4a	Enforced expression of GDF15 promotes the mitochondrial oxidation of fatty acids in colorectal cancer cells.
GDF15	ACSL1	2180	33242463	qPCR	Upregulation	DLD1 (human colon cancer) cells	[PubMed: 33242463] GDF15 upregulates ACSL1 in DLD1 (human colon cancer) cells	Hongtu Zheng	2021	Figure 6B	High levels of GDF15 produced by TAMs (tumor associated macrophages) impair the chemosensitivity of tumor cells via enhancing fatty acids β-oxidation.
GDF15	CPT1A	1374	33242463	qPCR	Upregulation	DLD1 (human colon cancer) cells	[PubMed: 33242463] GDF15 upregulates CPT1A in DLD1 (human colon cancer) cells	Hongtu Zheng	2021	Figure 6B	High levels of GDF15 produced by TAMs (tumor associated macrophages) impair the chemosensitivity of tumor cells via enhancing fatty acids β-oxidation.
GDF15	CPT1B	1375	33242463	qPCR	Upregulation	DLD1 (human colon cancer) cells	[PubMed: 33242463] GDF15 upregulates CPT1B in DLD1 (human colon cancer) cells	Hongtu Zheng	2021	Figure 6B	High levels of GDF15 produced by TAMs (tumor associated macrophages) impair the chemosensitivity of tumor cells via enhancing fatty acids β-oxidation.
GDF15	CPT2	1376	33242463	qPCR	Upregulation	DLD1 (human colon cancer) cells	[PubMed: 33242463] GDF15 upregulates CPT2 in DLD1 (human colon cancer) cells	Hongtu Zheng	2021	Figure 6B	High levels of GDF15 produced by TAMs (tumor associated macrophages) impair the chemosensitivity of tumor cells via enhancing fatty acids β-oxidation.
GDF15	CD36	948	33242463	qPCR	Upregulation	DLD1 (human colon cancer) cells	[PubMed: 33242463] GDF15 upregulates CD36 in DLD1 (human colon cancer) cells	Hongtu Zheng	2021	Figure 6B	High levels of GDF15 produced by TAMs (tumor associated macrophages) impair the chemosensitivity of tumor cells via enhancing fatty acids β-oxidation.
GDF15	PPARGC1A	10891	33242463	qPCR	Upregulation	DLD1 (human colon cancer) cells	[PubMed: 33242463] GDF15 upregulates PPARGC1A in DLD1 (human colon cancer) cells	Hongtu Zheng	2021	Figure 6B	High levels of GDF15 produced by TAMs (tumor associated macrophages) impair the chemosensitivity of tumor cells via enhancing fatty acids β-oxidation.
GDF15	ST14	6768	22872134	qPCR	Upregulation	GDF15 expression vector-transfected cells (PCGDF15-2) [prostate carcinoma PC-3 cells]	[PubMed: 22872134] GDF15 upregulates ST14 in GDF15 expression vector-transfected cells (PCGDF15-2) [prostate carcinoma PC-3 cells]	Ke-Hung Tsui	2012	Figure 4a	Expression of GDF15 induces cell proliferation, invasion, and tumorigenesis of prostate carcinoma PC-3 cells
GDF15	NDRG1	10397	22872134	qPCR	Upregulation	GDF15 expression vector-transfected cells (PCGDF15-2) [prostate carcinoma PC-3 cells]	[PubMed: 22872134] GDF15 upregulates NDRG1 in GDF15 expression vector-transfected cells (PCGDF15-2) [prostate carcinoma PC-3 cells]	Ke-Hung Tsui	2012	Figure 4a	Expression of GDF15 induces cell proliferation, invasion, and tumorigenesis of prostate carcinoma PC-3 cells
GDF15	IL6	3569	22872134	qPCR	Upregulation	GDF15 expression vector-transfected cells (PCGDF15-2) [prostate carcinoma PC-3 cells]	[PubMed: 22872134] GDF15 upregulates IL6 in GDF15 expression vector-transfected cells (PCGDF15-2) [prostate carcinoma PC-3 cells]	Ke-Hung Tsui	2012	Figure 4a	Expression of GDF15 induces cell proliferation, invasion, and tumorigenesis of prostate carcinoma PC-3 cells
GDF15	SERPINB5	5268	22872134	qPCR	Downregulation	GDF15 expression vector-transfected cells (PCGDF15-2) [prostate carcinoma PC-3 cells]	[PubMed: 22872134] GDF15 downregulates SERPINB5 in GDF15 expression vector-transfected cells (PCGDF15-2) [prostate carcinoma PC-3 cells]	Ke-Hung Tsui	2012	Figure 4a	Expression of GDF15 induces cell proliferation, invasion, and tumorigenesis of prostate carcinoma PC-3 cells
GDF15	NDRG1	10397	26249737	qPCR	Upregulation	T24-GDF15 cells (human bladder carcinoma cells)	[PubMed: 26249737] GDF15 upregulates NDRG1 in T24-GDF15 cells (human bladder carcinoma cells)	Ke-Hung Tsui	2015	Figure 6e	Enhanced expressions of MASPIN (SERPINB5) and N-myc downstream-regulated family genes and the modulation of EMT may account for the inhibitory functions of GDF15 in the cell proliferation, invasion, and tumorigenesis of bladder carcinoma cells.
GDF15	NDRG2	57447	26249737	qPCR	Upregulation	T24-GDF15 cells (human bladder carcinoma cells)	[PubMed: 26249737] GDF15 upregulates NDRG2 in T24-GDF15 cells (human bladder carcinoma cells)	Ke-Hung Tsui	2015	Figure 6e	Enhanced expressions of MASPIN (SERPINB5) and N-myc downstream-regulated family genes and the modulation of EMT may account for the inhibitory functions of GDF15 in the cell proliferation, invasion, and tumorigenesis of bladder carcinoma cells.
GDF15	NDRG3	57446	26249737	qPCR	Upregulation	T24-GDF15 cells (human bladder carcinoma cells)	[PubMed: 26249737] GDF15 upregulates NDRG3 in T24-GDF15 cells (human bladder carcinoma cells)	Ke-Hung Tsui	2015	Figure 6e	Enhanced expressions of MASPIN (SERPINB5) and N-myc downstream-regulated family genes and the modulation of EMT may account for the inhibitory functions of GDF15 in the cell proliferation, invasion, and tumorigenesis of bladder carcinoma cells.
GDF15	SERPINB5	5268	26249737	qPCR	Upregulation	T24-GDF15 cells (human bladder carcinoma cells)	[PubMed: 26249737] GDF15 upregulates SERPINB5 in T24-GDF15 cells (human bladder carcinoma cells)	Ke-Hung Tsui	2015	Figure 6e	Enhanced expressions of MASPIN (SERPINB5) and N-myc downstream-regulated family genes and the modulation of EMT may account for the inhibitory functions of GDF15 in the cell proliferation, invasion, and tumorigenesis of bladder carcinoma cells.
GDF15	NDRG1	10397	26249737	qPCR	Upregulation	rhGDF15 treated T24 cells (human bladder carcinoma cells)	[PubMed: 26249737] GDF15 upregulates NDRG1 in rhGDF15 treated T24 cells (human bladder carcinoma cells)	Ke-Hung Tsui	2015	Figure 6h	Enhanced expressions of MASPIN (SERPINB5) and N-myc downstream-regulated family genes and the modulation of EMT may account for the inhibitory functions of GDF15 in the cell proliferation, invasion, and tumorigenesis of bladder carcinoma cells.
GDF15	NDRG2	57447	26249737	qPCR	Upregulation	rhGDF15 treated T24 cells (human bladder carcinoma cells)	[PubMed: 26249737] GDF15 upregulates NDRG2 in rhGDF15 treated T24 cells (human bladder carcinoma cells)	Ke-Hung Tsui	2015	Figure 6h	Enhanced expressions of MASPIN (SERPINB5) and N-myc downstream-regulated family genes and the modulation of EMT may account for the inhibitory functions of GDF15 in the cell proliferation, invasion, and tumorigenesis of bladder carcinoma cells.
GDF15	NDRG3	57446	26249737	qPCR	Upregulation	rhGDF15 treated T24 cells (human bladder carcinoma cells)	[PubMed: 26249737] GDF15 upregulates NDRG3 in rhGDF15 treated T24 cells (human bladder carcinoma cells)	Ke-Hung Tsui	2015	Figure 6h	Enhanced expressions of MASPIN (SERPINB5) and N-myc downstream-regulated family genes and the modulation of EMT may account for the inhibitory functions of GDF15 in the cell proliferation, invasion, and tumorigenesis of bladder carcinoma cells.
GDF15	SERPINB5	5268	26249737	qPCR	Upregulation	rhGDF15 treated T24 cells (human bladder carcinoma cells)	[PubMed: 26249737] GDF15 upregulates SERPINB5 in rhGDF15 treated T24 cells (human bladder carcinoma cells)	Ke-Hung Tsui	2015	Figure 6h	Enhanced expressions of MASPIN (SERPINB5) and N-myc downstream-regulated family genes and the modulation of EMT may account for the inhibitory functions of GDF15 in the cell proliferation, invasion, and tumorigenesis of bladder carcinoma cells.
GDF15	NDRG1	10397	26249737	qPCR	Downregulation	HT-GDF15si cells	[PubMed: 26249737] GDF15 downregulates NDRG1 in HT-GDF15si cells	Ke-Hung Tsui	2015	Figure 7b	Enhanced expressions of MASPIN (SERPINB5) and N-myc downstream-regulated family genes and the modulation of EMT may account for the inhibitory functions of GDF15 in the cell proliferation, invasion, and tumorigenesis of bladder carcinoma cells.
GDF15	NDRG3	57446	26249737	qPCR	Downregulation	HT-GDF15si cells	[PubMed: 26249737] GDF15 downregulates NDRG3 in HT-GDF15si cells	Ke-Hung Tsui	2015	Figure 7b	Enhanced expressions of MASPIN (SERPINB5) and N-myc downstream-regulated family genes and the modulation of EMT may account for the inhibitory functions of GDF15 in the cell proliferation, invasion, and tumorigenesis of bladder carcinoma cells.
GDF15	SERPINB5	5268	26249737	qPCR	Downregulation	HT-GDF15si cells	[PubMed: 26249737] GDF15 downregulates SERPINB5 in HT-GDF15si cells	Ke-Hung Tsui	2015	Figure 7b	Enhanced expressions of MASPIN (SERPINB5) and N-myc downstream-regulated family genes and the modulation of EMT may account for the inhibitory functions of GDF15 in the cell proliferation, invasion, and tumorigenesis of bladder carcinoma cells.
GDF15	CDH1	999	26249737	qPCR	Downregulation	HT-GDF15si cells	[PubMed: 26249737] GDF15 downregulates CDH1 in HT-GDF15si cells	Ke-Hung Tsui	2015	Figure 7b	Enhanced expressions of MASPIN (SERPINB5) and N-myc downstream-regulated family genes and the modulation of EMT may account for the inhibitory functions of GDF15 in the cell proliferation, invasion, and tumorigenesis of bladder carcinoma cells.
GDF15	CDH2	1000	26249737	qPCR	Upregulation	HT-GDF15si cells	[PubMed: 26249737] GDF15 upregulates CDH2 in HT-GDF15si cells	Ke-Hung Tsui	2015	Figure 7b	Enhanced expressions of MASPIN (SERPINB5) and N-myc downstream-regulated family genes and the modulation of EMT may account for the inhibitory functions of GDF15 in the cell proliferation, invasion, and tumorigenesis of bladder carcinoma cells.
GDF15	HMGA1	3159	25893289	qPCR	Upregulation	Human bone osteosarcoma epithelial cells (U20S)	[PubMed: 25893289] GDF15 upregulates HMGA1 in Human bone osteosarcoma epithelial cells (U20S)	K W Min	2016	Figure 4d	Pro-NAG-1 expression inhibits the TGF-β1-mediated Smad signaling pathway at the transcriptional level
GDF15	COL1A1	1277	25893289	qPCR	Downregulation	Human bone osteosarcoma epithelial cells (U20S)	[PubMed: 25893289] GDF15 downregulates COL1A1 in Human bone osteosarcoma epithelial cells (U20S)	K W Min	2016	Figure 4d	Pro-NAG-1 expression inhibits the TGF-β1-mediated Smad signaling pathway at the transcriptional level
GDF15	TIMP3	7078	25893289	qPCR	Downregulation	Human bone osteosarcoma epithelial cells (U20S)	[PubMed: 25893289] GDF15 downregulates TIMP3 in Human bone osteosarcoma epithelial cells (U20S)	K W Min	2016	Figure 4d	Pro-NAG-1 expression inhibits the TGF-β1-mediated Smad signaling pathway at the transcriptional level
GDF15	TGM2	7052	25893289	qPCR	Downregulation	Human bone osteosarcoma epithelial cells (U20S)	[PubMed: 25893289] GDF15 downregulates TGM2 in Human bone osteosarcoma epithelial cells (U20S)	K W Min	2016	Figure 4d	Pro-NAG-1 expression inhibits the TGF-β1-mediated Smad signaling pathway at the transcriptional level
GDF15	TGFB1	7040	25893289	qPCR	Downregulation	Human bone osteosarcoma epithelial cells (U20S)	[PubMed: 25893289] GDF15 downregulates TGFB1 in Human bone osteosarcoma epithelial cells (U20S)	K W Min	2016	Figure 4d	Pro-NAG-1 expression inhibits the TGF-β1-mediated Smad signaling pathway at the transcriptional level
GDF15	LTBP1	4052	25893289	qPCR	Downregulation	Human bone osteosarcoma epithelial cells (U20S)	[PubMed: 25893289] GDF15 downregulates LTBP1 in Human bone osteosarcoma epithelial cells (U20S)	K W Min	2016	Figure 4d	Pro-NAG-1 expression inhibits the TGF-β1-mediated Smad signaling pathway at the transcriptional level
GDF15	LTBP2	4053	25893289	qPCR	Downregulation	Human bone osteosarcoma epithelial cells (U20S)	[PubMed: 25893289] GDF15 downregulates LTBP2 in Human bone osteosarcoma epithelial cells (U20S)	K W Min	2016	Figure 4d	Pro-NAG-1 expression inhibits the TGF-β1-mediated Smad signaling pathway at the transcriptional level
GDF15	SERPINE1	5054	25893289	qPCR	Downregulation	Human bone osteosarcoma epithelial cells (U20S)	[PubMed: 25893289] GDF15 downregulates SERPINE1 in Human bone osteosarcoma epithelial cells (U20S)	K W Min	2016	Figure 4d	Pro-NAG-1 expression inhibits the TGF-β1-mediated Smad signaling pathway at the transcriptional level
GDF15	PMEPA1	56937	25893289	qPCR	Downregulation	Human bone osteosarcoma epithelial cells (U20S)	[PubMed: 25893289] GDF15 downregulates PMEPA1 in Human bone osteosarcoma epithelial cells (U20S)	K W Min	2016	Figure 4d	Pro-NAG-1 expression inhibits the TGF-β1-mediated Smad signaling pathway at the transcriptional level
GDF15	IGFBP5	3488	25893289	qPCR	Downregulation	Human bone osteosarcoma epithelial cells (U20S)	[PubMed: 25893289] GDF15 downregulates IGFBP5 in Human bone osteosarcoma epithelial cells (U20S)	K W Min	2016	Figure 4d	Pro-NAG-1 expression inhibits the TGF-β1-mediated Smad signaling pathway at the transcriptional level
GDF15	PCNA	5111	21625435	Gene array	Upregulation	Huh7.5.1 cells (human hepatoma cell line)	[PubMed: 21625435] GDF15 induces gene upregulation of PCNA in Huh7.5.1 cells (human hepatoma cell line)	Youhui Si	2011	Table 2	Promotes cell proliferation
GDF15	CCNA2	890	21625435	Gene array	Upregulation	Huh7.5.1 cells (human hepatoma cell line)	[PubMed: 21625435] GDF15 induces gene upregulation of CCNA2 in Huh7.5.1 cells (human hepatoma cell line)	Youhui Si	2011	Table 2	Promotes cell proliferation
GDF15	IGFBP3	3486	21625435	Gene array	Upregulation	Huh7.5.1 cells (human hepatoma cell line)	[PubMed: 21625435] GDF15 induces gene upregulation of IGFBP3 in Huh7.5.1 cells (human hepatoma cell line)	Youhui Si	2011	Table 2	Promotes cell proliferation
GDF15	CCNB1	891	21625435	Gene array	Upregulation	Huh7.5.1 cells (human hepatoma cell line)	[PubMed: 21625435] GDF15 induces gene upregulation of CCNB1 in Huh7.5.1 cells (human hepatoma cell line)	Youhui Si	2011	Table 2	Promotes cell proliferation
GDF15	CDK2	1017	21625435	Gene array	Upregulation	Huh7.5.1 cells (human hepatoma cell line)	[PubMed: 21625435] GDF15 induces gene upregulation of CDK2 in Huh7.5.1 cells (human hepatoma cell line)	Youhui Si	2011	Table 2	Promotes cell proliferation
GDF15	CDH1	999	21625435	Gene array	Upregulation	Huh7.5.1 cells (human hepatoma cell line)	[PubMed: 21625435] GDF15 induces gene upregulation of CDH1 in Huh7.5.1 cells (human hepatoma cell line)	Youhui Si	2011	Table 2	Promotes cell proliferation
GDF15	CTNNB1	1499	21625435	Gene array	Upregulation	Huh7.5.1 cells (human hepatoma cell line)	[PubMed: 21625435] GDF15 induces gene upregulation of CTNNB1 in Huh7.5.1 cells (human hepatoma cell line)	Youhui Si	2011	Table 2	Promotes cell proliferation
GDF15	MYC	4609	21625435	Gene array	Upregulation	Huh7.5.1 cells (human hepatoma cell line)	[PubMed: 21625435] GDF15 induces gene upregulation of MYC in Huh7.5.1 cells (human hepatoma cell line)	Youhui Si	2011	Table 2	Promotes cell proliferation
GDF15	CCND1	595	21625435	Gene array	Upregulation	Huh7.5.1 cells (human hepatoma cell line)	[PubMed: 21625435] GDF15 induces gene upregulation of CCND1 in Huh7.5.1 cells (human hepatoma cell line)	Youhui Si	2011	Table 2	Promotes cell proliferation
GDF15	SOCS2	8835	21625435	Gene array	Upregulation	Huh7.5.1 cells (human hepatoma cell line)	[PubMed: 21625435] GDF15 induces gene upregulation of SOCS2 in Huh7.5.1 cells (human hepatoma cell line)	Youhui Si	2011	Table 2	Promotes cell proliferation
GDF15	TGFA	7039	21625435	Gene array	Upregulation	Huh7.5.1 cells (human hepatoma cell line)	[PubMed: 21625435] GDF15 induces gene upregulation of TGFA in Huh7.5.1 cells (human hepatoma cell line)	Youhui Si	2011	Table 2	Promotes cell proliferation
GDF15	AFP	174	21625435	Gene array	Upregulation	Huh7.5.1 cells (human hepatoma cell line)	[PubMed: 21625435] GDF15 induces gene upregulation of AFP in Huh7.5.1 cells (human hepatoma cell line)	Youhui Si	2011	Table 2	Promotes cell proliferation
GDF15	CDK4	1019	21625435	Gene array	Upregulation	Huh7.5.1 cells (human hepatoma cell line)	[PubMed: 21625435] GDF15 induces gene upregulation of CDK4 in Huh7.5.1 cells (human hepatoma cell line)	Youhui Si	2011	Table 2	Promotes cell proliferation
GDF15	EGF	1950	21625435	Gene array	Downregulation	Huh7.5.1 cells (human hepatoma cell line)	[PubMed: 21625435] GDF15 induces gene downregulation of EGF in Huh7.5.1 cells (human hepatoma cell line)	Youhui Si	2011	Table 2	Promotes cell proliferation
GDF15	FOXO1	2308	21625435	Gene array	Downregulation	Huh7.5.1 cells (human hepatoma cell line)	[PubMed: 21625435] GDF15 induces gene downregulation of FOXO1 in Huh7.5.1 cells (human hepatoma cell line)	Youhui Si	2011	Table 2	Promotes cell proliferation
GDF15	IFNAR1	3454	21625435	Gene array	Downregulation	Huh7.5.1 cells (human hepatoma cell line)	[PubMed: 21625435] GDF15 induces gene downregulation of IFNAR1 in Huh7.5.1 cells (human hepatoma cell line)	Youhui Si	2011	Table 2	Promotes cell proliferation
GDF15	CDKN2A	1029	21625435	Gene array	Downregulation	Huh7.5.1 cells (human hepatoma cell line)	[PubMed: 21625435] GDF15 induces gene downregulation of CDKN2A in Huh7.5.1 cells (human hepatoma cell line)	Youhui Si	2011	Table 2	Promotes cell proliferation
GDF15	VEGFA	7422	18258606	qRT-PCR	Upregulation	SK-BR3 (breast cancer) cells	[PubMed: 18258606] MIC-1 upregulates VEGFA in SK-BR3 (breast cancer) cells	Kwang-Kyu Kim	2008	Figure 6D	Tumor progression and metastasis
GDF15	VEGFA	7422	35280749	qRT-PCR	Upregulation	Human glioblastoma U373 cells	[PubMed: 35280749] GDF15 upregulates VEGFA in Human glioblastoma U373 cells	Hyejin Park	2022	Figure 2D	Induce angiogenesis

## Sheet: Molecular_association
pathway_name	prot1_name	prot1_acc	prot1_species	prot2_name	prot2_acc	prot2_species	ref_id	int_type	exp_type	host_organism	comments	First_author	Publication_year	Figures
GDF15	GDF15	Q99988	Human	ERBB2	P04626	Human	29636108	Direct	Immunoprecipitation	Human	[PubMed: 29636108] GDF15 bind to phosphorylated ERBB2 in HeLa-GDF15 and SiHa-GDF15 cells	Shan Li	2018	Figure 6i
GDF15	GDF15	Q99988	Human	EGR1	P18146	Human	34681812	Direct	Luciferase assay	Human	[PubMed: 34681812] EGR1 bind to the promoter of GDF15 in KB and FADU cells (head and neck cancer cells)	Yanli Jin	2021	Figure 5
GDF15	GDF15	Q99988	Human	SP1	P08047	Human	15677629	Direct	antibody supershift assays	Human	[PubMed: 15677629] SP1 binds to -88 to +30 region of MIC-1	Wyatt Wollmann	2005	Figure 4B
GDF15	GDF15	Q99988	Human	SP2	A0A286YFJ7	Human	15677629	Direct	antibody supershift assays	Human	[PubMed: 15677629] SP2 binds to -88 to +30 region of MIC-1	Wyatt Wollmann	2005	Figure 4B
GDF15	GDF15	Q99988	Human	GFRAL	Q6UXV0	Human	30755731	Direct	Western blot	Human	[PubMed: 30755731] GDF15 binds to GFRAL in PC3 and C4-2B (prostate cancer) cells	Wenchu Wang	2019	Figure 3F
GDF15	FOS	P01100	Human	LIF	P15018	Human	33431816	Direct	Western blot	Human	[PubMed: 33430816] c-Fos bind to the region (−792/−685) of the LIF promoter	Shan Zhu	2021	Figure 2d

## Sheet: Transport
pathway_name	prot_name	prot_acc	prot_species	left_location	right_location	ref_id	exp_type	host_organism	comments	First_author	Publication_year	Figures
GDF15	HIF1A	Q16665	Human	Cytoplasm	Nucleus	21773947	Western blotting	Human	[PubMed: 21773947] GDF-15 could induce HIF-1a nuclear accumulation	Hejian Song	2012	Figure 2C
GDF15	SP1	P08047	Human	Cytoplasm	Nucleus	35280749	Western blotting	Human	[PubMed: 35280749] GDF15 induces the translocation of SP1 in Human glioblastoma U373 cells	Hyejin Park	2022	Figure 7
