# Supplementary material for: Mapping growth differentiation factor-15 (GDF15)-mediated signaling pathways in cancer: insights into its role across different cancer types
Source: Discov Oncol. 2025 Mar 25;16:386. doi: 10.1007/s12672-025-02121-1 (PMC11933546; doi:10.1007/s12672-025-02121-1)
Supplement: Supplementary file 2 — Additional file2 (XLSX 1498 KB) [file 12672_2025_2121_MOESM2_ESM.xlsx]

## Sheet: S2
GDF15-mediated signaling pathway in cancer
Online Resource 2: MS2 Compound result of Kanchanara Guggulu metabolomics
Article title	Mapping Growth Differentiation Factor-15 (GDF15)-Mediated Signaling Pathways in Cancer: Insights into Its Role Across Different Cancer Types
Journal name	Discover Oncology
Author names	Akhila Balakrishna Rai, Jalaluddin Akbar Kandel Codi, Suchitha Giridhara Prema, Kadabagere Narayanaswamy Hemavathi, Shobha Dagamajalu, Chandran S Abhinand, Rajesh Raju, Thottethodi Subrahmanya Keshava Prasad
Affiliation	Center for Systems Biology and Molecular Medicine [an ICMR Collaborating Centre of Excellence 2024 (ICMR-CCoE 2024)], Yenepoya Research Centre, Yenepoya (Deemed to be University), Mangalore 575018, India Department of Surgical Oncology, Yenepoya Medical College and Hospital, Yenepoya (Deemed to be University), University Road, Deralakatte, Mangalore – 575018, India Centre for Integrative Omics Da…
E-mail address of the corresponding authors	tskprasad@gmail.com akbar21.Ja@gmail.com shobha_d@yenepoya.edu.in

## Sheet: Negative_MS1
Rank	ID	mz	Adduct	Charge	MS2Compound ID	Da Error	Source ID	Source	Name	MonoMass	HMDB	PubChem
1	2	354.105	M-H	1-	CID003876	0.0001473	CPDQT-285	BioCyc	5-(methylsulfanyl)pentyl-desulfoglucosinolate	355.112		44237392
1	4	634.969	2M-H	1-	HMDB0014786	0.0343926	HMDB0014786	HMDB	Mitotane	317.954	HMDB0014786	4211
1	8	483.082	M-H	1-	HMDB0033785	0.00392055	HMDB0033785	HMDB	Hamamelitannin	484.085	HMDB0033785	253775
1	8	483.082	M-H	1-	HMDB0039178	0.00392055	HMDB0039178	HMDB	1,2-Digalloyl-beta-D-glucopyranose	484.085	HMDB0039178
1	8	483.082	M-H	1-	HMDB0039179	0.00392055	HMDB0039179	HMDB	1,6-Digalloyl-beta-D-glucopyranose	484.085	HMDB0039179	3332212
1	8	483.082	M-H	1-	HMDB0039181	0.00392055	HMDB0039181	HMDB	2,6-Digalloylglucose	484.085	HMDB0039181
1	8	483.082	M-H	1-	HMDB0039325	0.00392055	HMDB0039325	HMDB	Gallic acid 3-O-(6-galloylglucoside)	484.085	HMDB0039325
1	8	483.082	M-H	1-	HMDB0039326	0.00392055	HMDB0039326	HMDB	Gallic acid 4-O-(6-galloylglucoside)	484.085	HMDB0039326
1	8	483.082	M-H	1-	HMDB0039367	0.00392055	HMDB0039367	HMDB	1,2'-Di-O-galloylhamamelofuranose	484.085	HMDB0039367
1	9	373.358	2M-H	1-	HMDB0001276	0.0140591	HMDB0001276	HMDB	N1-Acetylspermidine	187.168	HMDB0001276	496
1	9	373.358	2M-H	1-	HMDB0002189	0.0140591	HMDB0002189	HMDB	N8-Acetylspermidine	187.168	HMDB0002189	123689
1	9	373.358	2M-H	1-	HMDB0060288	0.0140591	HMDB0060288	HMDB	N(8)-Acetylspermidinium	187.168	HMDB0060288	123689
1	12	300.949	2M-H	1-	HMDB0034413	0.0310155	HMDB0034413	HMDB	1,2-Benzisothiazol-3(2H)-one	151.009	HMDB0034413	17520
1	12	300.949	2M-H	1-	HMDB0040578	0.0310155	HMDB0040578	HMDB	4-Thiocyanatophenol	151.009	HMDB0040578	220327
1	14	635.556	2M-H	1-	HMDB0014648	0.00214852	HMDB0014648	HMDB	Tridihexethyl	318.28	HMDB0014648	20299
1	22	423.456	M-H	1-	HMDB0033180	0.00153344	HMDB0033180	HMDB	15-Nonacosanol	424.464	HMDB0033180	18459409
1	22	423.456	M-H	1-	HMDB0034287	0.00153344	HMDB0034287	HMDB	(S)-10-Nonacosanol	424.464	HMDB0034287	25240035
1	26	837.141	M-H	1-	HMDB0006805	0.00386615	HMDB0006805	HMDB	Beta-Alanyl-CoA	838.152	HMDB0006805	439708
1	29	508.095	M-H	1-	HMDB0060936	0.0364585	HMDB0060936	HMDB	2-trans-Hydroxycyclohexyl glyburide	509.139	HMDB0060936
1	29	508.095	M-H	1-	HMDB0060937	0.0364585	HMDB0060937	HMDB	4-cis-Hydroxycyclohexyl glyburide	509.139	HMDB0060937
1	29	508.095	M-H	1-	HMDB0060938	0.0364585	HMDB0060938	HMDB	4-trans-Hydroxycyclohexyl glyburide	509.139	HMDB0060938
1	29	508.095	M-H	1-	HMDB0060939	0.0364585	HMDB0060939	HMDB	3-trans-Hydroxycyclohexyl glyburide	509.139	HMDB0060939
1	29	508.095	M-H	1-	HMDB0060940	0.0364585	HMDB0060940	HMDB	3-cis-Hydroxycyclohexyl glyburide	509.139	HMDB0060940
1	29	508.095	M-H	1-	HMDB0061031	0.0364585	HMDB0061031	HMDB	4-trans-hydroxyglyburide	509.139	HMDB0061031
1	30	616.993	2M-H	1-	HMDB0060641	0.0181341	HMDB0060641	HMDB	Lamivudine-monophosphate	309.018	HMDB0060641
1	32	473.734	M-2H	2-	HMDB0116054	0.000355387	HMDB0116054	HMDB	CDP-DG(18:2(9Z,11Z)/i-14:0)	949.483	HMDB0116054
1	32	473.734	M-2H	2-	HMDB0116187	0.000355387	HMDB0116187	HMDB	CDP-DG(i-14:0/18:2(9Z,11Z))	949.483	HMDB0116187
1	33	465.135	2M-H	1-	HMDB0033349	0.00250795	HMDB0033349	HMDB	Casimiroin	233.069	HMDB0033349	124075
1	34	423.207	2M-H	1-	HMDB0029707	0.0011632	HMDB0029707	HMDB	2-Amino-3,4-dimethylimidazo[4,5-f]quinoline	212.106	HMDB0029707	62274
1	36	619.452	2M-H	1-	HMDB0014449	0.000102582	HMDB0014449	HMDB	Desogestrel	310.23	HMDB0014449	40973
1	37	125.082	M-2H	2-	HMDB0030918	0.00634077	HMDB0030918	HMDB	1-Hydroxyepiacorone	252.173	HMDB0030918	85272666
1	37	125.082	M-2H	2-	HMDB0030919	0.00634077	HMDB0030919	HMDB	Acorusdiol	252.173	HMDB0030919
1	37	125.082	M-2H	2-	HMDB0032122	0.00634077	HMDB0032122	HMDB	3(4-&gt;5)-Abeo-4,11:4,12-diepoxy-3-eudesmanol	252.173	HMDB0032122
1	37	125.082	M-2H	2-	HMDB0033149	0.00634077	HMDB0033149	HMDB	(4R,5S,7R,11R)-11,12-Dihydroxy-1(10)-spirovetiven-2-one	252.173	HMDB0033149	73810597
1	37	125.082	M-2H	2-	HMDB0034574	0.00634077	HMDB0034574	HMDB	Apotrichodiol	252.173	HMDB0034574	13995419
1	37	125.082	M-2H	2-	HMDB0035309	0.00634077	HMDB0035309	HMDB	6alpha-Carissanol	252.173	HMDB0035309
1	37	125.082	M-2H	2-	HMDB0035597	0.00634077	HMDB0035597	HMDB	alpha-Carissanol	252.173	HMDB0035597
1	37	125.082	M-2H	2-	HMDB0035613	0.00634077	HMDB0035613	HMDB	Epioxylubimin	252.173	HMDB0035613
1	37	125.082	M-2H	2-	HMDB0035729	0.00634077	HMDB0035729	HMDB	Dihydromyoporone	252.173	HMDB0035729	51551
1	37	125.082	M-2H	2-	HMDB0035767	0.00634077	HMDB0035767	HMDB	Piperalol	252.173	HMDB0035767
1	37	125.082	M-2H	2-	HMDB0036448	0.00634077	HMDB0036448	HMDB	Zedoarondiol	252.173	HMDB0036448	14632997
1	37	125.082	M-2H	2-	HMDB0036663	0.00634077	HMDB0036663	HMDB	Hydroxypelenolide	252.173	HMDB0036663
1	37	125.082	M-2H	2-	HMDB0037063	0.00634077	HMDB0037063	HMDB	Toxin FS2	252.173	HMDB0037063
1	37	125.082	M-2H	2-	HMDB0038502	0.00634077	HMDB0038502	HMDB	Bisacurone B	252.173	HMDB0038502	14287395
1	37	125.082	M-2H	2-	HMDB0040685	0.00634077	HMDB0040685	HMDB	2,3-Dihydroabscisic alcohol	252.173	HMDB0040685
1	38	727.715	2M-H	1-	HMDB0035154	0.00913006	HMDB0035154	HMDB	(2Z,6E)-3,7,11,15,19-Pentamethyl-2,6-eicosadien-1-ol	364.371	HMDB0035154	57418214
1	41	535.03	M-H	1-	HMDB0001018	0.00767599	HMDB0001018	HMDB	UDP-D-Xylose	536.044	HMDB0001018	439179
1	41	535.03	M-H	1-	HMDB0012301	0.00767599	HMDB0012301	HMDB	UDP-D-apiose	536.044	HMDB0012301	25202307
1	41	535.03	M-H	1-	HMDB0012303	0.00767599	HMDB0012303	HMDB	UDP-L-arabinose	536.044	HMDB0012303	644105
1	42	149.178	2M-H	1-	HMDB0000925	0.0243613	HMDB0000925	HMDB	Trimethylamine N-oxide	75.0684	HMDB0000925	1145
1	42	149.178	2M-H	1-	HMDB0012136	0.0243613	HMDB0012136	HMDB	1-Amino-propan-2-ol	75.0684	HMDB0012136	4
1	42	149.178	2M-H	1-	HMDB0140038	0.0243613	HMDB0140038	HMDB	3-aminopropan-1-ol	75.0684	HMDB0140038
1	43	753.193	M-H	1-	HMDB0041357	0.00489334	HMDB0041357	HMDB	Kaempferol 3-[6''-(3-hydroxy-3-methylglutaryl)glucoside]-7-glucoside	754.196	HMDB0041357
1	44	751.023	2M-H	1-	CID005149	0.0219609	3-HYDROXYPROPYL-GLUCOSINOLATE	BioCyc	3-hydroxypropyl-glucosinolate	376.037		90658986
1	45	735.244	2M-H	1-	HMDB0134902	0.000306164	HMDB0134902	HMDB	3-methoxy-4-(3-methylbut-2-en-1-yl)-8,17-dioxatetracyclo[8.7.0.0Â²,â·.0Â¹Â¹,Â¹â¶]heptadeca-1(10),2(7),3,5,11(16),12,14-heptaene-5,13,14-triol	368.126	HMDB0134902
1	45	735.244	2M-H	1-	HMDB0134904	0.000306164	HMDB0134904	HMDB	4-(4-hydroxy-3-methylbut-2-en-1-yl)-3-methoxy-8,17-dioxatetracyclo[8.7.0.0Â²,â·.0Â¹Â¹,Â¹â¶]heptadeca-1(10),2(7),3,5,11(16),12,14-heptaene-5,14-diol	368.126	HMDB0134904
1	45	735.244	2M-H	1-	HMDB0134905	0.000306164	HMDB0134905	HMDB	4-[(3,3-dimethyloxiran-2-yl)methyl]-3-methoxy-8,17-dioxatetracyclo[8.7.0.0Â²,â·.0Â¹Â¹,Â¹â¶]heptadeca-1(10),2(7),3,5,11(16),12,14-heptaene-5,14-diol	368.126	HMDB0134905
1	45	735.244	2M-H	1-	HMDB0134906	0.000306164	HMDB0134906	HMDB	3-methoxy-4-(3-methylbut-2-en-1-yl)-8,17-dioxatetracyclo[8.7.0.0Â²,â·.0Â¹Â¹,Â¹â¶]heptadeca-1(10),2(7),3,5,11(16),12,14-heptaene-5,14,15-triol	368.126	HMDB0134906
1	45	735.244	2M-H	1-	HMDB0134907	0.000306164	HMDB0134907	HMDB	3-methoxy-4-(3-methylbut-2-en-1-yl)-8,17-dioxatetracyclo[8.7.0.0Â²,â·.0Â¹Â¹,Â¹â¶]heptadeca-1(10),2(7),3,5,11,13,15-heptaene-5,12,14-triol	368.126	HMDB0134907
1	45	735.244	2M-H	1-	HMDB0139407	0.000306164	HMDB0139407	HMDB	3,5,7-trihydroxy-2-(4-methoxyphenyl)-8-(3-methylbut-2-en-1-yl)-4H-chromen-4-one	368.126	HMDB0139407
1	46	125.051	M-2H	2-	HMDB0014644	0.000300368	HMDB0014644	HMDB	Cimetidine	252.116	HMDB0014644	2756
1	50	180.091	M-H	1-	HMDB0014685	0.00098233	HMDB0014685	HMDB	Pyridostigmine	181.098	HMDB0014685	4991
1	52	511.076	2M-H	1-	HMDB0133689	0.00088934	HMDB0133689	HMDB	[(3-methyl-2-oxo-4-phenylbut-3-en-1-yl)oxy]sulfonic acid	256.041	HMDB0133689
1	52	511.076	2M-H	1-	HMDB0133691	0.00088934	HMDB0133691	HMDB	[3-oxo-2-(phenylmethylidene)butoxy]sulfonic acid	256.041	HMDB0133691
1	52	511.076	2M-H	1-	HMDB0133693	0.00088934	HMDB0133693	HMDB	[3-(2-methyl-3-oxobut-1-en-1-yl)phenyl]oxidanesulfonic acid	256.041	HMDB0133693
1	52	511.076	2M-H	1-	HMDB0133695	0.00088934	HMDB0133695	HMDB	[4-(2-methyl-3-oxobut-1-en-1-yl)phenyl]oxidanesulfonic acid	256.041	HMDB0133695
1	53	433.105	2M-H	1-	HMDB0030417	0.00242749	HMDB0030417	HMDB	Lycoperdic acid	217.059	HMDB0030417
1	54	331.36	2M-H	1-	HMDB0032537	0.0116537	HMDB0032537	HMDB	trans-2-trans-4-Nonadiene	166.172	HMDB0032537	5358327
1	54	331.36	2M-H	1-	HMDB0061817	0.0116537	HMDB0061817	HMDB	1,1'-Ethylidenebis-cyclopentane	166.172	HMDB0061817	301115
1	54	331.36	2M-H	1-	HMDB0061818	0.0116537	HMDB0061818	HMDB	(E,Z)-2,4-Dodecadiene	166.172	HMDB0061818	5365771
1	58	415.231	2M-H	1-	HMDB0015217	0.00198667	HMDB0015217	HMDB	Pilocarpine	208.121	HMDB0015217	5910
1	58	415.231	2M-H	1-	HMDB0060813	0.00198667	HMDB0060813	HMDB	Descarbonyl-lacosamide	208.121	HMDB0060813	10104501
1	59	449.889	M-2H	2-	HMDB0113533	0.0430127	HMDB0113533	HMDB	PE-NMe(22:0/24:0)	901.75	HMDB0113533
1	59	449.889	M-2H	2-	HMDB0113721	0.0430127	HMDB0113721	HMDB	PE-NMe(24:0/22:0)	901.75	HMDB0113721
1	62	193.09	M-H	1-	HMDB0031517	0.00342419	HMDB0031517	HMDB	(R)-3-Hydroxy-5-phenylpentanoic acid	194.094	HMDB0031517	11106233
1	62	193.09	M-H	1-	HMDB0031984	0.00342419	HMDB0031984	HMDB	2,5-Dimethoxy-4-(2-propenyl)phenol	194.094	HMDB0031984	11052523
1	62	193.09	M-H	1-	HMDB0032575	0.00342419	HMDB0032575	HMDB	Butylparaben	194.094	HMDB0032575	7184
1	62	193.09	M-H	1-	HMDB0032590	0.00342419	HMDB0032590	HMDB	Zingerone	194.094	HMDB0032590	31211
1	62	193.09	M-H	1-	HMDB0034206	0.00342419	HMDB0034206	HMDB	Ethyl 4-methylphenoxyacetate	194.094	HMDB0034206	4047281
1	62	193.09	M-H	1-	HMDB0034990	0.00342419	HMDB0034990	HMDB	4-Methoxybenzyl propanoate	194.094	HMDB0034990	61417
1	62	193.09	M-H	1-	HMDB0036432	0.00342419	HMDB0036432	HMDB	Isobutyl salicylate	194.094	HMDB0036432	6873
1	62	193.09	M-H	1-	HMDB0037271	0.00342419	HMDB0037271	HMDB	2,6-Dimethoxy-4-(1-propenyl)phenol	194.094	HMDB0037271	5352905
1	62	193.09	M-H	1-	HMDB0040730	0.00342419	HMDB0040730	HMDB	Butyl salicylate	194.094	HMDB0040730	16330
1	62	193.09	M-H	1-	HMDB0041194	0.00342419	HMDB0041194	HMDB	Methoxyeugenol	194.094	HMDB0041194	226486
1	62	193.09	M-H	1-	HMDB0041505	0.00342419	HMDB0041505	HMDB	5-Hydroxy-2-benzyl-1,3-dioxane	194.094	HMDB0041505	78476
1	62	193.09	M-H	1-	HMDB0041506	0.00342419	HMDB0041506	HMDB	2-Benzyl-5-hydroxymethyl-1,3-dioxolane	194.094	HMDB0041506	21895
1	62	193.09	M-H	1-	HMDB0041666	0.00342419	HMDB0041666	HMDB	3-Hydroxyphenyl-valeric acid	194.094	HMDB0041666	10559720
1	62	193.09	M-H	1-	HMDB0059898	0.00342419	HMDB0059898	HMDB	Ethyl 4-ethoxybenzoate	194.094	HMDB0059898	90232
1	62	193.09	M-H	1-	HMDB0059940	0.00342419	HMDB0059940	HMDB	[2-(2-Methylphenyl)-1,3-dioxolan-4-yl]methanol	194.094	HMDB0059940	55250550
1	62	193.09	M-H	1-	HMDB0059941	0.00342419	HMDB0059941	HMDB	[2-(3-Methylphenyl)-1,3-dioxolan-4-yl]methanol	194.094	HMDB0059941	12912617
1	62	193.09	M-H	1-	HMDB0059942	0.00342419	HMDB0059942	HMDB	[2-(4-Methylphenyl)-1,3-dioxolan-4-yl]methanol	194.094	HMDB0059942	107276
1	62	193.09	M-H	1-	HMDB0059943	0.00342419	HMDB0059943	HMDB	2-(2-Methylphenyl)-1,3-dioxan-5-ol	194.094	HMDB0059943	3033606
1	62	193.09	M-H	1-	HMDB0059944	0.00342419	HMDB0059944	HMDB	2-(3-Methylphenyl)-1,3-dioxan-5-ol	194.094	HMDB0059944	20364938
1	62	193.09	M-H	1-	HMDB0059945	0.00342419	HMDB0059945	HMDB	2-(4-Methylphenyl)-1,3-dioxan-5-ol	194.094	HMDB0059945	52856
1	64	309.145	2M-H	1-	HMDB0038434	0.000618511	HMDB0038434	HMDB	7-Isothiocyanato-1-heptene	155.077	HMDB0038434	11571834
1	64	309.145	2M-H	1-	HMDB0040035	0.000618511	HMDB0040035	HMDB	2-Pentylthiazole	155.077	HMDB0040035	22150015
1	64	309.145	2M-H	1-	HMDB0040063	0.000618511	HMDB0040063	HMDB	4-Butyl-5-methylthiazole	155.077	HMDB0040063	93596
1	64	309.145	2M-H	1-	HMDB0040064	0.000618511	HMDB0040064	HMDB	4-Ethyl-5-propylthiazole	155.077	HMDB0040064	93597
1	64	309.145	2M-H	1-	HMDB0040071	0.000618511	HMDB0040071	HMDB	2,4-Dimethyl-5-propylthiazole	155.077	HMDB0040071	521079
1	64	309.145	2M-H	1-	HMDB0040072	0.000618511	HMDB0040072	HMDB	2,5-Dimethyl-4-propylthiazole	155.077	HMDB0040072	57994012
1	64	309.145	2M-H	1-	HMDB0040073	0.000618511	HMDB0040073	HMDB	4,5-Dimethyl-2-propylthiazole	155.077	HMDB0040073	521080
1	64	309.145	2M-H	1-	HMDB0040074	0.000618511	HMDB0040074	HMDB	4,5-Dimethyl-2-(1-methylethyl)thiazole	155.077	HMDB0040074	40787
1	64	309.145	2M-H	1-	HMDB0040075	0.000618511	HMDB0040075	HMDB	2,5-Diethyl-4-methylthiazole	155.077	HMDB0040075	518856
1	64	309.145	2M-H	1-	HMDB0040102	0.000618511	HMDB0040102	HMDB	2-Butyl-4-methylthiazole	155.077	HMDB0040102	574807
1	64	309.145	2M-H	1-	HMDB0040103	0.000618511	HMDB0040103	HMDB	4-Butyl-2-methylthiazole	155.077	HMDB0040103	574804
1	64	309.145	2M-H	1-	HMDB0040104	0.000618511	HMDB0040104	HMDB	2-Ethyl-4-propylthiazole	155.077	HMDB0040104	53754611
1	64	309.145	2M-H	1-	HMDB0040105	0.000618511	HMDB0040105	HMDB	4-Ethyl-2-propylthiazole	155.077	HMDB0040105	521078
1	65	341.518	M-2H	2-	HMDB0060581	0.0315076	HMDB0060581	HMDB	Ceftaroline	685.018	HMDB0060581
1	67	115.011	M-2H	2-	HMDB0032659	0.00127057	HMDB0032659	HMDB	4-Hydroxy-8-methoxy-2H-furo[2,3-h]-1-benzopyran-2-one	232.037	HMDB0032659
1	67	115.011	M-2H	2-	HMDB0036628	0.00127057	HMDB0036628	HMDB	9-Hydroxy-4-methoxypsoralen	232.037	HMDB0036628	3083726
1	68	577.225	2M-H	1-	CID005031	0.0026121	CPD-9583	BioCyc	6-hydroxy-indole-3-acetyl-L-valine	289.119		25201016
1	69	924.717	M-H	1-	HMDB0008585	0.0253879	HMDB0008585	HMDB	PC(22:1(13Z)/24:1(15Z))	925.75	HMDB0008585	53479217
1	69	924.717	M-H	1-	HMDB0008617	0.0253879	HMDB0008617	HMDB	PC(22:2(13Z,16Z)/24:0)	925.75	HMDB0008617	53479239
1	69	924.717	M-H	1-	HMDB0008777	0.0253879	HMDB0008777	HMDB	PC(24:0/22:2(13Z,16Z))	925.75	HMDB0008777	53479467
1	69	924.717	M-H	1-	HMDB0008809	0.0253879	HMDB0008809	HMDB	PC(24:1(15Z)/22:1(13Z))	925.75	HMDB0008809	53479529
1	70	494.001	M-H	1-	HMDB0000980	0.0120496	HMDB0000980	HMDB	Dihydroneopterin triphosphate	494.996	HMDB0000980	121885
1	71	269.175	M-H	1-	HMDB0040459	0.00115412	HMDB0040459	HMDB	Ethylene brassylate	270.183	HMDB0040459	61014
1	72	124.032	M-2H	2-	HMDB0038637	0.000888008	HMDB0038637	HMDB	Methoxybrassitin	250.078	HMDB0038637	13993677
1	73	507.267	2M-H	1-	HMDB0005767	0.000921162	HMDB0005767	HMDB	Homoanserine	254.138	HMDB0005767	20849429
1	73	507.267	2M-H	1-	HMDB0028898	0.000921162	HMDB0028898	HMDB	Histidinyl-Valine	254.138	HMDB0028898	18218216
1	73	507.267	2M-H	1-	HMDB0029129	0.000921162	HMDB0029129	HMDB	Valyl-Histidine	254.138	HMDB0029129	18218255
1	73	507.267	2M-H	1-	HMDB0037180	0.000921162	HMDB0037180	HMDB	(S)-Argpyrimidine	254.138	HMDB0037180	25203987
1	74	183.068	M-H	1-	HMDB0029748	8.9976e-05	HMDB0029748	HMDB	2-Aminodipyrido[1,2-a:3',2'-d]imidazole	184.075	HMDB0029748	49970
1	76	479.127	2M-H	1-	HMDB0033071	0.000265232	HMDB0033071	HMDB	Propyl 1-(propylsulfinyl)propyl disulfide	240.068	HMDB0033071	85752107
1	78	673.033	2M-H	1-	HMDB0014612	0.000964315	HMDB0014612	HMDB	Tenoxicam	337.019	HMDB0014612
1	79	169.067	M-H	1-	CID001805	0.00148396	CPD-946	BioCyc	2-hydroxybiphenyl	170.073	HMDB32582	7017
1	84	908.735	M-H	1-	HMDB0114494	0.0239103	HMDB0114494	HMDB	PE-NMe2(22:2(13Z,16Z)/24:1(15Z))	909.719	HMDB0114494
1	84	908.735	M-H	1-	HMDB0114653	0.0239103	HMDB0114653	HMDB	PE-NMe2(24:1(15Z)/22:2(13Z,16Z))	909.719	HMDB0114653
1	91	567.084	M-H	1-	HMDB0132365	0.00889676	HMDB0132365	HMDB	8-[5-(5,7-dihydroxy-4-oxo-4H-chromen-2-yl)-2-hydroxyphenyl]-5,7-dihydroxy-2-(4-hydroxy-3-methoxyphenyl)-4H-chromen-4-one	568.101	HMDB0132365
1	92	787.853	M-H	1-	HMDB0015518	0.00651354	HMDB0015518	HMDB	Metrizamide	788.854	HMDB0015518	443944
1	93	145.081	M-2H	2-	HMDB0014662	0.00130564	HMDB0014662	HMDB	Carteolol	292.179	HMDB0014662	2583
1	97	597.035	2M-H	1-	CID001396	0.0141609	AMINO-HYDROXYMETHYL-METHYLPYRIMIDINE-PP	BioCyc	4-amino-2-methyl-5-diphosphomethylpyrimidine	299.007		25245586
1	98	219.136	2M-H	1-	HMDB0029721	0.00136294	HMDB0029721	HMDB	2,3,5-Trimethylfuran	110.073	HMDB0029721	517859
1	98	219.136	2M-H	1-	HMDB0029728	0.00136294	HMDB0029728	HMDB	2-Ethyl-5-methylfuran	110.073	HMDB0029728	74346
1	98	219.136	2M-H	1-	HMDB0031541	0.00136294	HMDB0031541	HMDB	3-Methyl-2-cyclohexen-1-one	110.073	HMDB0031541	14511
1	98	219.136	2M-H	1-	HMDB0040277	0.00136294	HMDB0040277	HMDB	2-Propylfuran	110.073	HMDB0040277	77907
1	98	219.136	2M-H	1-	HMDB0040278	0.00136294	HMDB0040278	HMDB	2-Isopropylfuran	110.073	HMDB0040278	12200728
1	98	219.136	2M-H	1-	HMDB0061891	0.00136294	HMDB0061891	HMDB	(E,Z)-2,4-Heptadienal	110.073	HMDB0061891
1	99	635.469	M-H	1-	HMDB0056306	0.00105364	HMDB0056306	HMDB	DG(18:3n6/0:0/20:5n3)	636.475	HMDB0056306
1	99	635.469	M-H	1-	HMDB0056337	0.00105364	HMDB0056337	HMDB	DG(20:4n6/0:0/18:4n3)	636.475	HMDB0056337
1	99	635.469	M-H	1-	HMDB0056369	0.00105364	HMDB0056369	HMDB	DG(18:3n3/0:0/20:5n3)	636.475	HMDB0056369
1	99	635.469	M-H	1-	HMDB0056373	0.00105364	HMDB0056373	HMDB	DG(18:4n3/0:0/20:4n3)	636.475	HMDB0056373
1	100	337.402	M-H	1-	HMDB0031071	0.0184868	HMDB0031071	HMDB	2-Methyltricosane	338.391	HMDB0031071	283510
1	100	337.402	M-H	1-	HMDB0033888	0.0184868	HMDB0033888	HMDB	3-Methyltricosane	338.391	HMDB0033888	528561
1	100	337.402	M-H	1-	HMDB0034282	0.0184868	HMDB0034282	HMDB	Lignocerane	338.391	HMDB0034282	12592
1	102	821.198	2M-H	1-	HMDB0033506	0.0217161	HMDB0033506	HMDB	Gonyautoxin I	411.081	HMDB0033506	104848
1	102	821.198	2M-H	1-	HMDB0033508	0.0217161	HMDB0033508	HMDB	Gonyautoxin IV	411.081	HMDB0033508	104848
1	105	407.238	M-2H	2-	HMDB0116526	0.00146417	HMDB0116526	HMDB	PGP(a-13:0/i-20:0)	816.492	HMDB0116526
1	105	407.238	M-2H	2-	HMDB0116534	0.00146417	HMDB0116534	HMDB	PGP(i-12:0/a-21:0)	816.492	HMDB0116534
1	105	407.238	M-2H	2-	HMDB0116545	0.00146417	HMDB0116545	HMDB	PGP(i-12:0/i-21:0)	816.492	HMDB0116545
1	105	407.238	M-2H	2-	HMDB0116562	0.00146417	HMDB0116562	HMDB	PGP(i-13:0/i-20:0)	816.492	HMDB0116562
1	106	938.738	M-H	1-	HMDB0114659	0.0202017	HMDB0114659	HMDB	PE-NMe2(24:1(15Z)/24:1(15Z))	939.766	HMDB0114659
1	112	293.159	M-H	1-	HMDB0035443	0.00396375	HMDB0035443	HMDB	(E,E)-1,6-bis(4-methoxyphenyl)-1,5-hexadiene	294.162	HMDB0035443	11140953
1	112	293.159	M-H	1-	HMDB0038543	0.00396375	HMDB0038543	HMDB	Longistylin A	294.162	HMDB0038543
1	113	124.149	M-H	1-	CID004170	0.0359735	CPD-9424	BioCyc	gamma-coniceine	125.12		25203721
1	116	451.11	2M-H	1-	HMDB0001904	0.00052389	HMDB0001904	HMDB	3-Nitrotyrosine	226.059	HMDB0001904	65124
1	127	465.232	2M-H	1-	HMDB0040033	0.0043147	HMDB0040033	HMDB	2-Heptylbenzothiazole	233.124	HMDB0040033	57240436
1	128	623.646	2M-H	1-	HMDB0062520	0.0239988	HMDB0062520	HMDB	3,7R,11R,15-tetramethyl-hexadecanoic acid	312.303	HMDB0062520	468706
1	130	631.02	M-H	1-	HMDB0129509	0.0378531	HMDB0129509	HMDB	7-[4-(1,2-dihydroxyethyl)-5,11,12,13-tetrahydroxy-8-oxo-3,7-dioxatricyclo[7.4.0.0Â²,â¶]trideca-1(13),9,11-trien-10-yl]-3,4,8,9,10-pentahydroxy-6-oxo-6H-benzo[c]chromene-1-carboxylic acid	632.065	HMDB0129509
1	130	631.02	M-H	1-	HMDB0129510	0.0378531	HMDB0129510	HMDB	2-[4-(1,2-dihydroxyethyl)-5,11,12,13-tetrahydroxy-8-oxo-3,7-dioxatricyclo[7.4.0.0Â²,â¶]trideca-1(13),9,11-trien-10-yl]-3,4,8,9,10-pentahydroxy-6-oxo-6H-benzo[c]chromene-1-carboxylic acid	632.065	HMDB0129510
1	130	631.02	M-H	1-	HMDB0129540	0.0378531	HMDB0129540	HMDB	3,4,8,9,10-pentahydroxy-6-oxo-7-[5,6,12,13,14-pentahydroxy-4-(hydroxymethyl)-9-oxo-3,8-dioxatricyclo[8.4.0.0Â²,â·]tetradeca-1(14),10,12-trien-11-yl]-6H-benzo[c]chromene-1-carboxylic acid	632.065	HMDB0129540
1	130	631.02	M-H	1-	HMDB0129541	0.0378531	HMDB0129541	HMDB	3,4,8,9,10-pentahydroxy-6-oxo-2-[5,6,12,13,14-pentahydroxy-4-(hydroxymethyl)-9-oxo-3,8-dioxatricyclo[8.4.0.0Â²,â·]tetradeca-1(14),10,12-trien-11-yl]-6H-benzo[c]chromene-1-carboxylic acid	632.065	HMDB0129541
1	130	631.02	M-H	1-	HMDB0129876	0.0378531	HMDB0129876	HMDB	3,4,8,9,10-pentahydroxy-6-oxo-2-[5,6,7-trihydroxy-1-oxo-3-(1,2,3,4-tetrahydroxybutyl)-1H-isochromen-8-yl]-6H-benzo[c]chromene-1-carboxylic acid	632.065	HMDB0129876
1	134	873.609	2M-H	1-	HMDB0011152	0.017316	HMDB0011152	HMDB	PE(P-16:0e/0:0)	437.291	HMDB0011152	42607469
1	135	703.177	2M-H	1-	HMDB0127393	0.00238513	HMDB0127393	HMDB	3,5-dihydroxy-2-(3-hydroxyphenyl)-8,8-dimethyl-4H,8H-pyrano[2,3-f]chromen-4-one	352.095	HMDB0127393
1	135	703.177	2M-H	1-	HMDB0127394	0.00238513	HMDB0127394	HMDB	5,8-dihydroxy-12,12-dimethyl-4-phenyl-3,11,14-trioxatetracyclo[8.5.0.0Â²,â·.0Â¹Â³,Â¹âµ]pentadeca-1(10),2(7),4,8-tetraen-6-one	352.095	HMDB0127394
1	135	703.177	2M-H	1-	HMDB0127395	0.00238513	HMDB0127395	HMDB	3,5-dihydroxy-8-(hydroxymethyl)-8-methyl-2-phenyl-4H,8H-pyrano[2,3-f]chromen-4-one	352.095	HMDB0127395
1	139	285.168	M-H	1-	HMDB0240222	0.00423864	HMDB0240222	HMDB	Thonzylamine	286.179	HMDB0240222	5457
1	144	481.007	2M-H	1-	HMDB0006512	0.000551297	HMDB0006512	HMDB	3-Mercaptolactate-cysteine disulfide	241.008	HMDB0006512	193536
1	145	313.558	M-2H	2-	CID004846	0.0034647	CPD-262	BioCyc	CMP-N-glycoloyl-beta-neuraminate	629.134	HMDB12206	49852311
1	148	507.186	M-H	1-	HMDB0038710	0.00109307	HMDB0038710	HMDB	(7'R,8'R)-4,7'-Epoxy-3'-methoxy-4',5,9,9'-lignanetetrol 9'-glucoside	508.194	HMDB0038710
1	149	108.092	M-2H	2-	CID003588	0.0048116	CPD-8846	BioCyc	(3E,7E)-4,8,12-trimethyltrideca-1,3,7,11-tetraene	218.203	HMDB34498	6443227
1	150	420.969	M-H	1-	HMDB0036699	0.0016675	HMDB0036699	HMDB	Chlorophenol red	421.978	HMDB0036699	20486
1	151	337.31	M-H	1-	HMDB0002068	0.00143929	HMDB0002068	HMDB	Erucic acid	338.318	HMDB0002068	5281116
1	151	337.31	M-H	1-	HMDB0002884	0.00143929	HMDB0002884	HMDB	Cetoleic acid	338.318	HMDB0002884	5282771
1	151	337.31	M-H	1-	HMDB0031013	0.00143929	HMDB0031013	HMDB	Catelaidic acid	338.318	HMDB0031013	5282771
1	151	337.31	M-H	1-	HMDB0032470	0.00143929	HMDB0032470	HMDB	Phytyl acetate	338.318	HMDB0032470	6428538
1	151	337.31	M-H	1-	HMDB0035566	0.00143929	HMDB0035566	HMDB	7,9-Docosanedione	338.318	HMDB0035566	538711
1	151	337.31	M-H	1-	HMDB0035567	0.00143929	HMDB0035567	HMDB	6,8-Docosanedione	338.318	HMDB0035567	91701184
1	151	337.31	M-H	1-	HMDB0035568	0.00143929	HMDB0035568	HMDB	5,7-Docosanedione	338.318	HMDB0035568
1	151	337.31	M-H	1-	HMDB0035569	0.00143929	HMDB0035569	HMDB	4,6-Docosanedione	338.318	HMDB0035569
1	157	131.989	M-H	1-	HMDB0038442	0.00599681	HMDB0038442	HMDB	1-Isothiocyanato-2-(methylthio)ethane	133.002	HMDB0038442	11528349
1	158	952.741	M-H	1-	HMDB0008816	0.0326232	HMDB0008816	HMDB	PC(24:1(15Z)/24:1(15Z))	953.781	HMDB0008816	6452499
1	159	453.089	M-H	1-	HMDB0125476	0.00296332	HMDB0125476	HMDB	[(4-{3-[2-(2,4-dihydroxyphenyl)-2-oxoethyl]-4,6-dihydroxy-2-methoxyphenyl}-2-methylbut-2-en-1-yl)oxy]sulfonic acid	454.093	HMDB0125476
1	160	501.243	2M-H	1-	HMDB0060816	0.00584502	HMDB0060816	HMDB	Didesmethyl doxepin	251.131	HMDB0060816	6434755
1	161	447.18	2M-H	1-	HMDB0030379	0.00147067	HMDB0030379	HMDB	N-Methoxy-1-vinyl-beta-carboline	224.095	HMDB0030379	639591
1	165	599.017	2M-H	1-	HMDB0128440	0.0148936	HMDB0128440	HMDB	13,14,15-trihydroxy-9-oxo-8,17-dioxatetracyclo[8.7.0.0Â²,â·.0Â¹Â¹,Â¹â¶]heptadeca-1(10),2(7),3,5,11,13,15-heptaen-5-yl acetate	300.027	HMDB0128440
1	165	599.017	2M-H	1-	HMDB0128443	0.0148936	HMDB0128443	HMDB	5,13,14,15-tetrahydroxy-8,17-dioxatetracyclo[8.7.0.0Â²,â·.0Â¹Â¹,Â¹â¶]heptadeca-1(10),2(7),3,5,11,13,15-heptaen-9-one	300.027	HMDB0128443
1	165	599.017	2M-H	1-	HMDB0128447	0.0148936	HMDB0128447	HMDB	5,6,13,14-tetrahydroxy-8,17-dioxatetracyclo[8.7.0.0Â²,â·.0Â¹Â¹,Â¹â¶]heptadeca-1(10),2(7),3,5,11(16),12,14-heptaen-9-one	300.027	HMDB0128447
1	165	599.017	2M-H	1-	HMDB0128451	0.0148936	HMDB0128451	HMDB	5,12,13,14-tetrahydroxy-8,17-dioxatetracyclo[8.7.0.0Â²,â·.0Â¹Â¹,Â¹â¶]heptadeca-1(10),2(7),3,5,11(16),12,14-heptaen-9-one	300.027	HMDB0128451
1	165	599.017	2M-H	1-	HMDB0128455	0.0148936	HMDB0128455	HMDB	3,5,13,14-tetrahydroxy-8,17-dioxatetracyclo[8.7.0.0Â²,â·.0Â¹Â¹,Â¹â¶]heptadeca-1(10),2,4,6,11(16),12,14-heptaen-9-one	300.027	HMDB0128455
1	168	563.102	2M-H	1-	HMDB0029584	0.00157037	HMDB0029584	HMDB	3-O-Methylcoumestrol	282.053	HMDB0029584
1	168	563.102	2M-H	1-	HMDB0033588	0.00157037	HMDB0033588	HMDB	9-O-Methylcoumestrol	282.053	HMDB0033588	5319565
1	168	563.102	2M-H	1-	HMDB0034445	0.00157037	HMDB0034445	HMDB	Cochliophilin A	282.053	HMDB0034445	927642
1	168	563.102	2M-H	1-	HMDB0036616	0.00157037	HMDB0036616	HMDB	Pseudobaptigenin	282.053	HMDB0036616	5281805
1	170	465.338	M-H	1-	HMDB0002972	0.000916359	HMDB0002972	HMDB	Vitamin K1 2,3-epoxide	466.345	HMDB0002972	5280845
1	175	632.97	2M-H	1-	CID003010	0.0411081	334578-HEXAHYDROXYFLAVONE	BioCyc	gossypetin	317.03		25201917
1	175	632.97	2M-H	1-	CID004197	0.0411081	CPD-14866	BioCyc	quercetagetin	317.03		90657613
1	177	483.258	2M-H	1-	HMDB0135618	0.00180848	HMDB0135618	HMDB	1-(4-methoxyphenyl)-3-phenylpropan-1-ol	242.131	HMDB0135618
1	178	337.135	2M-H	1-	HMDB0000216	0.00267997	HMDB0000216	HMDB	Norepinephrine	169.074	HMDB0000216	439260
1	178	337.135	2M-H	1-	HMDB0000239	0.00267997	HMDB0000239	HMDB	Pyridoxine	169.074	HMDB0000239	1054
1	178	337.135	2M-H	1-	HMDB0001537	0.00267997	HMDB0001537	HMDB	6-Hydroxydopamine	169.074	HMDB0001537	4624
1	178	337.135	2M-H	1-	HMDB0004817	0.00267997	HMDB0004817	HMDB	5-Hydroxydopamine	169.074	HMDB0004817	114772
1	178	337.135	2M-H	1-	HMDB0035178	0.00267997	HMDB0035178	HMDB	6-Acetyl-2,3-dihydro-2-(hydroxymethyl)-4(1H)-pyridinone	169.074	HMDB0035178	15847402
1	178	337.135	2M-H	1-	HMDB0037685	0.00267997	HMDB0037685	HMDB	xi-Norepinephrine	169.074	HMDB0037685	439260
1	180	823.155	2M-H	1-	HMDB0037098	0.011479	HMDB0037098	HMDB	Patientoside A	412.092	HMDB0037098
1	181	229.105	M-H	1-	HMDB0041448	0.00383828	HMDB0041448	HMDB	Dicyclohexyl disulfide	230.116	HMDB0041448	17356
1	183	916.722	M-H	1-	HMDB0008684	0.0417995	HMDB0008684	HMDB	PC(22:5(4Z,7Z,10Z,13Z,16Z)/24:1(15Z))	917.687	HMDB0008684	53479331
1	183	916.722	M-H	1-	HMDB0008717	0.0417995	HMDB0008717	HMDB	PC(22:5(7Z,10Z,13Z,16Z,19Z)/24:1(15Z))	917.687	HMDB0008717	53479397
1	183	916.722	M-H	1-	HMDB0008749	0.0417995	HMDB0008749	HMDB	PC(22:6(4Z,7Z,10Z,13Z,16Z,19Z)/24:0)	917.687	HMDB0008749	53479419
1	183	916.722	M-H	1-	HMDB0008781	0.0417995	HMDB0008781	HMDB	PC(24:0/22:6(4Z,7Z,10Z,13Z,16Z,19Z))	917.687	HMDB0008781	53479475
1	183	916.722	M-H	1-	HMDB0008812	0.0417995	HMDB0008812	HMDB	PC(24:1(15Z)/22:5(4Z,7Z,10Z,13Z,16Z))	917.687	HMDB0008812	53479535
1	183	916.722	M-H	1-	HMDB0008813	0.0417995	HMDB0008813	HMDB	PC(24:1(15Z)/22:5(7Z,10Z,13Z,16Z,19Z))	917.687	HMDB0008813	53479537
1	185	617.085	2M-H	1-	HMDB0060927	0.0105179	HMDB0060927	HMDB	Hydroxylumiracoxib	309.057	HMDB0060927	9904747
1	187	191.132	M-2H	2-	HMDB0034952	0.0112804	HMDB0034952	HMDB	Persicaxanthin	384.266	HMDB0034952
1	187	191.132	M-2H	2-	HMDB0036425	0.0112804	HMDB0036425	HMDB	Persicachrome	384.266	HMDB0036425
1	188	451.026	M-H	1-	HMDB0032884	0.00180968	HMDB0032884	HMDB	Allura red AC	452.035	HMDB0032884
1	196	545.012	2M-H	1-	HMDB0015492	0.00311618	HMDB0015492	HMDB	Stepronin	273.013	HMDB0015492	54120
1	197	531.552	2M-H	1-	HMDB0030965	0.0187529	HMDB0030965	HMDB	9-Octadecenal	266.261	HMDB0030965	5283381
1	197	531.552	2M-H	1-	HMDB0037517	0.0187529	HMDB0037517	HMDB	2-Tetradecylcyclobutanone	266.261	HMDB0037517	566940
1	198	802.913	2M-H	1-	HMDB0128331	0.0291099	HMDB0128331	HMDB	3-[3,5-dihydroxy-4-(sulfooxy)benzoyloxy]-4,5-dihydroxybenzoic acid	401.989	HMDB0128331
1	198	802.913	2M-H	1-	HMDB0128332	0.0291099	HMDB0128332	HMDB	3-hydroxy-4-(sulfooxy)-5-(3,4,5-trihydroxybenzoyloxy)benzoic acid	401.989	HMDB0128332
1	199	954.716	M-H	1-	HMDB0112934	0.000418686	HMDB0112934	HMDB	PS(24:1(15Z)/24:1(15Z))	955.724	HMDB0112934
1	201	609.109	M-H	1-	HMDB0132725	0.000957077	HMDB0132725	HMDB	6-[5-(3-{[3,4-dihydroxy-5-(hydroxymethyl)oxolan-2-yl]oxy}-5,7-dihydroxy-4-oxo-4H-chromen-2-yl)-2-hydroxyphenoxy]-3,4,5-trihydroxyoxane-2-carboxylic acid	610.117	HMDB0132725
1	201	609.109	M-H	1-	HMDB0132726	0.000957077	HMDB0132726	HMDB	6-[(3-{[3,4-dihydroxy-5-(hydroxymethyl)oxolan-2-yl]oxy}-2-(3,4-dihydroxyphenyl)-7-hydroxy-4-oxo-4H-chromen-5-yl)oxy]-3,4,5-trihydroxyoxane-2-carboxylic acid	610.117	HMDB0132726
1	201	609.109	M-H	1-	HMDB0132727	0.000957077	HMDB0132727	HMDB	6-[(3-{[3,4-dihydroxy-5-(hydroxymethyl)oxolan-2-yl]oxy}-2-(3,4-dihydroxyphenyl)-5-hydroxy-4-oxo-4H-chromen-7-yl)oxy]-3,4,5-trihydroxyoxane-2-carboxylic acid	610.117	HMDB0132727
1	202	513.646	M-2H	2-	CID000272	0.0347465	CPD-11524	BioCyc	OPC6-3-ketoacyl-CoA	1029.27		44237277
1	205	203.065	M-H	1-	HMDB0014986	0.000108984	HMDB0014986	HMDB	Levamisole	204.072	HMDB0014986	26879
1	209	325.258	2M-H	1-	HMDB0015452	0.0035112	HMDB0015452	HMDB	Mephentermine	163.136	HMDB0015452	3677
1	209	325.258	2M-H	1-	HMDB0039804	0.0035112	HMDB0039804	HMDB	3-Hexylpyridine	163.136	HMDB0039804	22766
1	209	325.258	2M-H	1-	HMDB0041880	0.0035112	HMDB0041880	HMDB	Dimethylamphetamine	163.136	HMDB0041880	20006
1	214	594.98	2M-H	1-	HMDB0015469	0.0389686	HMDB0015469	HMDB	Magnesium salicylate	298.033	HMDB0015469	64738
1	220	118.908	2M-H	1-	HMDB0035659	0.00910638	HMDB0035659	HMDB	Silica	59.9668	HMDB0035659	24261
1	223	353.356	M-H	1-	HMDB0001160	0.0135608	HMDB0001160	HMDB	Tricosanoic acid	354.35	HMDB0001160	17085
1	223	353.356	M-H	1-	HMDB0035638	0.0135608	HMDB0035638	HMDB	6-Hydroxy-8-tricosanone	354.35	HMDB0035638
1	223	353.356	M-H	1-	HMDB0035642	0.0135608	HMDB0035642	HMDB	8-Hydroxy-6-tricosanone	354.35	HMDB0035642
1	223	353.356	M-H	1-	HMDB0035649	0.0135608	HMDB0035649	HMDB	4-Hydroxy-6-tricosanone	354.35	HMDB0035649
1	223	353.356	M-H	1-	HMDB0035650	0.0135608	HMDB0035650	HMDB	6-Hydroxy-4-tricosanone	354.35	HMDB0035650
1	224	386.065	M-2H	2-	HMDB0129146	0.0030072	HMDB0129146	HMDB	{2-hydroxy-5-[7,15,23-trihydroxy-11,19-bis(4-hydroxyphenyl)-4,12,20-trioxaheptacyclo[16.6.1.1Â²,âµ.1Â¹â°,Â¹Â³.0Â²Â¹,Â²âµ.0â¹,Â²â·.0Â¹â·,Â²â¶]heptacosa-1(25),5,7,9(27),13,15,17(26),21,23-nonaen-3-yl]phenyl}oxidanesulfonic acid	774.141	HMDB0129146
1	225	934.692	M-H	1-	HMDB0113797	0.0378608	HMDB0113797	HMDB	PE-NMe(13D5/13M5)	935.662	HMDB0113797
1	225	934.692	M-H	1-	HMDB0113805	0.0378608	HMDB0113805	HMDB	PE-NMe(13M5/13D5)	935.662	HMDB0113805
1	225	934.692	M-H	1-	HMDB0114673	0.0378608	HMDB0114673	HMDB	PE-NMe2(11D5/13D5)	935.662	HMDB0114673
1	225	934.692	M-H	1-	HMDB0114697	0.0378608	HMDB0114697	HMDB	PE-NMe2(13D5/11D5)	935.662	HMDB0114697
1	225	934.692	M-H	1-	HMDB0114710	0.0378608	HMDB0114710	HMDB	PE-NMe2(13M5/13M5)	935.662	HMDB0114710
2	2	354.105	M-2H	2-	HMDB0036353	0.00328985	HMDB0036353	HMDB	Glycerol trisinapate	710.221	HMDB0036353	5317745
2	4	634.969	2M-H	1-	CID001337	0.0471441	KDO-8P	BioCyc	3-deoxy-D-<i>manno</i>-octulosonate 8-phosphate	318.035		46173377
2	8	483.082	M-H	1-	HMDB0133114	0.00392058	HMDB0133114	HMDB	3,5-dihydroxy-2-(hydroxymethyl)-6-(3,4,5-trihydroxybenzoyloxy)oxan-4-yl 3,4,5-trihydroxybenzoate	484.085	HMDB0133114
2	8	483.082	M-H	1-	HMDB0133115	0.00392058	HMDB0133115	HMDB	4,5-dihydroxy-2-(hydroxymethyl)-6-(3,4,5-trihydroxybenzoyloxy)oxan-3-yl 3,4,5-trihydroxybenzoate	484.085	HMDB0133115
2	8	483.082	M-H	1-	HMDB0133116	0.00392058	HMDB0133116	HMDB	5,6-dihydroxy-2-(hydroxymethyl)-4-(3,4,5-trihydroxybenzoyloxy)oxan-3-yl 3,4,5-trihydroxybenzoate	484.085	HMDB0133116
2	8	483.082	M-H	1-	HMDB0134171	0.00392058	HMDB0134171	HMDB	4,6-dihydroxy-2-(hydroxymethyl)-5-(3,4,5-trihydroxybenzoyloxy)oxan-3-yl 3,4,5-trihydroxybenzoate	484.085	HMDB0134171
2	8	483.082	M-H	1-	HMDB0136075	0.00392058	HMDB0136075	HMDB	2,5-dihydroxy-6-(hydroxymethyl)-3-(3,4,5-trihydroxybenzoyloxy)oxan-4-yl 3,4,5-trihydroxybenzoate	484.085	HMDB0136075
2	9	373.358	2M-H	1-	HMDB0015171	0.0464219	HMDB0015171	HMDB	Selegiline	187.136	HMDB0015171	5195
2	12	300.949	M-H	1-	HMDB0015551	0.0418838	HMDB0015551	HMDB	Erythrityl Tetranitrate	301.998	HMDB0015551	5284553
2	14	635.556	M-H	1-	HMDB0007087	0.00559894	HMDB0007087	HMDB	DG(15:0/22:1(13Z)/0:0)	636.569	HMDB0007087	53478016
2	14	635.556	M-H	1-	HMDB0007619	0.00559894	HMDB0007619	HMDB	DG(22:1(13Z)/15:0/0:0)	636.569	HMDB0007619	53478384
2	22	423.456	2M-H	1-	HMDB0030924	0.017426	HMDB0030924	HMDB	2-Tetradecanone	212.214	HMDB0030924	75364
2	22	423.456	2M-H	1-	HMDB0032432	0.017426	HMDB0032432	HMDB	12-Methyltridecanal	212.214	HMDB0032432	3018619
2	22	423.456	2M-H	1-	HMDB0034283	0.017426	HMDB0034283	HMDB	Tetradecanal	212.214	HMDB0034283	31291
2	26	837.141	2M-H	1-	HMDB0037972	0.0235938	HMDB0037972	HMDB	Cyanidin 3-arabinoside	419.098	HMDB0037972
2	26	837.141	2M-H	1-	HMDB0037984	0.0235938	HMDB0037984	HMDB	Cyanidin 3-xyloside	419.098	HMDB0037984	87948385
2	26	837.141	2M-H	1-	HMDB0037989	0.0235938	HMDB0037989	HMDB	Cyanidin 7-arabinoside	419.098	HMDB0037989
2	30	616.993	2M-H	1-	HMDB0060726	0.0221394	HMDB0060726	HMDB	2,8-bis-Trifluoromethyl-4-quinoline carboxylic acid	309.022	HMDB0060726	169721
2	33	465.135	M-H	1-	HMDB0037043	0.00318605	HMDB0037043	HMDB	Melledonal B	466.139	HMDB0037043
2	34	423.207	2M-H	1-	HMDB0059744	0.0025006	HMDB0059744	HMDB	3,4-Methyleneazelaic acid	212.105	HMDB0059744
2	36	619.452	M-H	1-	HMDB0031228	0.0060784	HMDB0031228	HMDB	Mosinone A	620.465	HMDB0031228
2	37	125.082	M-2H	2-	HMDB0037969	0.00634077	HMDB0037969	HMDB	Urodiolenone	252.173	HMDB0037969
2	37	125.082	M-2H	2-	HMDB0112086	0.00634077	HMDB0112086	HMDB	3-Methyl-5-pentyl-2-furanpentanoic acid	252.173	HMDB0112086
2	37	125.082	M-2H	2-	HMDB0112094	0.00634077	HMDB0112094	HMDB	3-Methyl-5-propyl-2-furanheptanoic acid	252.173	HMDB0112094
2	38	727.715	2M-H	1-	HMDB0040527	0.0455156	HMDB0040527	HMDB	1-Hexacosene	364.407	HMDB0040527	29303
2	41	535.03	M-H	1-	CID000960	0.00767599	UDP-D-XYLOSE	BioCyc	UDP-&alpha;-D-xylose	536.044		16667349
2	41	535.03	M-H	1-	CID002761	0.00767599	CPD-12513	BioCyc	UDP-&beta;-L-arabinopyranose	536.044		25246220
2	42	149.178	2M-H	1-	HMDB0142449	0.0243613	HMDB0142449	HMDB	2-(methylamino)ethan-1-ol	75.0684	HMDB0142449
2	43	753.193	M-H	1-	HMDB0127031	0.00489338	HMDB0127031	HMDB	3,4,5-trihydroxy-6-({5-hydroxy-4-oxo-2-phenyl-3,6-bis[3,4,5-trihydroxy-6-(hydroxymethyl)oxan-2-yl]-4H-chromen-7-yl}oxy)oxane-2-carboxylic acid	754.196	HMDB0127031
2	43	753.193	M-H	1-	HMDB0127032	0.00489338	HMDB0127032	HMDB	3,4,5-trihydroxy-6-({7-hydroxy-4-oxo-2-phenyl-3,6-bis[3,4,5-trihydroxy-6-(hydroxymethyl)oxan-2-yl]-4H-chromen-5-yl}oxy)oxane-2-carboxylic acid	754.196	HMDB0127032
2	43	753.193	M-H	1-	HMDB0127095	0.00489338	HMDB0127095	HMDB	3,4,5-trihydroxy-6-({7-hydroxy-4-oxo-2-phenyl-6,8-bis[3,4,5-trihydroxy-6-(hydroxymethyl)oxan-2-yl]-4H-chromen-5-yl}oxy)oxane-2-carboxylic acid	754.196	HMDB0127095
2	43	753.193	M-H	1-	HMDB0127096	0.00489338	HMDB0127096	HMDB	3,4,5-trihydroxy-6-({5-hydroxy-4-oxo-2-phenyl-6,8-bis[3,4,5-trihydroxy-6-(hydroxymethyl)oxan-2-yl]-4H-chromen-7-yl}oxy)oxane-2-carboxylic acid	754.196	HMDB0127096
2	44	751.023	2M-H	1-	HMDB0036933	0.048926	HMDB0036933	HMDB	1-Methyl 2-galloylgalactarate	376.064	HMDB0036933	75060005
2	44	751.023	2M-H	1-	HMDB0036934	0.048926	HMDB0036934	HMDB	6-Methyl 2-galloylgalactarate	376.064	HMDB0036934	75060827
2	45	735.244	2M-H	1-	HMDB0002269	0.000306172	HMDB0002269	HMDB	Curcumin	368.126	HMDB0002269	969516
2	45	735.244	2M-H	1-	HMDB0029486	0.000306172	HMDB0029486	HMDB	Integrin	368.126	HMDB0029486	44258291
2	45	735.244	2M-H	1-	HMDB0030467	0.000306172	HMDB0030467	HMDB	Artocarpetin A	368.126	HMDB0030467	390520
2	45	735.244	2M-H	1-	HMDB0030686	0.000306172	HMDB0030686	HMDB	Cyclointegrin	368.126	HMDB0030686	44258672
2	45	735.244	2M-H	1-	HMDB0033086	0.000306172	HMDB0033086	HMDB	Cyclocurcumin	368.126	HMDB0033086	69879809
2	45	735.244	2M-H	1-	HMDB0033344	0.000306172	HMDB0033344	HMDB	Mollicellin H	368.126	HMDB0033344	153009
2	45	735.244	2M-H	1-	HMDB0034112	0.000306172	HMDB0034112	HMDB	9-O-Methylglyceofuran	368.126	HMDB0034112	44257481
2	45	735.244	2M-H	1-	HMDB0035526	0.000306172	HMDB0035526	HMDB	Glycyrrhizaisoflavone C	368.126	HMDB0035526	10595178
2	45	735.244	2M-H	1-	HMDB0036324	0.000306172	HMDB0036324	HMDB	Glicoricone	368.126	HMDB0036324	10361658
2	45	735.244	2M-H	1-	HMDB0038225	0.000306172	HMDB0038225	HMDB	Glycycoumarin	368.126	HMDB0038225	5317756
2	45	735.244	2M-H	1-	HMDB0038488	0.000306172	HMDB0038488	HMDB	Gancaonin B	368.126	HMDB0038488	5317479
2	45	735.244	2M-H	1-	HMDB0038528	0.000306172	HMDB0038528	HMDB	Gancaonin N	368.126	HMDB0038528	14604080
2	45	735.244	2M-H	1-	HMDB0038873	0.000306172	HMDB0038873	HMDB	Isoglycycoumarin	368.126	HMDB0038873	14187587
2	46	125.051	M-2H	2-	CID002949	0.0009858	CPD-17606	BioCyc	(7S)-trans-hinokiresinol	252.115		12310493
2	46	125.051	M-2H	2-	CID003545	0.0009858	CPD-17607	BioCyc	(7R)-trans-hinokiresinol	252.115		6438674
2	46	125.051	M-2H	2-	CID004543	0.0009858	CPD-17604	BioCyc	(7S)-cis-hinokiresinol	252.115		5281830
2	50	180.091	M-H	1-	HMDB0002249	0.002325	HMDB0002249	HMDB	6-Methyltetrahydropterin	181.096	HMDB0002249	3124
2	52	511.076	M-H	1-	HMDB0125289	0.00264806	HMDB0125289	HMDB	3,4,5-trihydroxy-6-{[3,5,7-trihydroxy-4-oxo-2-(3,4,5-trihydroxyphenyl)-3,4-dihydro-2H-1-benzopyran-6-yl]oxy}oxane-2-carboxylic acid	512.08	HMDB0125289
2	52	511.076	M-H	1-	HMDB0125290	0.00264806	HMDB0125290	HMDB	6-[2,3-dihydroxy-5-(3,5,6,7-tetrahydroxy-4-oxo-3,4-dihydro-2H-1-benzopyran-2-yl)phenoxy]-3,4,5-trihydroxyoxane-2-carboxylic acid	512.08	HMDB0125290
2	52	511.076	M-H	1-	HMDB0125291	0.00264806	HMDB0125291	HMDB	6-[2,6-dihydroxy-4-(3,5,6,7-tetrahydroxy-4-oxo-3,4-dihydro-2H-1-benzopyran-2-yl)phenoxy]-3,4,5-trihydroxyoxane-2-carboxylic acid	512.08	HMDB0125291
2	52	511.076	M-H	1-	HMDB0125292	0.00264806	HMDB0125292	HMDB	3,4,5-trihydroxy-6-{[3,6,7-trihydroxy-4-oxo-2-(3,4,5-trihydroxyphenyl)-3,4-dihydro-2H-1-benzopyran-5-yl]oxy}oxane-2-carboxylic acid	512.08	HMDB0125292
2	52	511.076	M-H	1-	HMDB0125293	0.00264806	HMDB0125293	HMDB	3,4,5-trihydroxy-6-{[3,5,6-trihydroxy-4-oxo-2-(3,4,5-trihydroxyphenyl)-3,4-dihydro-2H-1-benzopyran-7-yl]oxy}oxane-2-carboxylic acid	512.08	HMDB0125293
2	52	511.076	M-H	1-	HMDB0125301	0.00264806	HMDB0125301	HMDB	3,4,5-trihydroxy-6-{2,4,6-trihydroxy-3-[2-oxo-3-(3,4,5-trihydroxyphenyl)propanoyl]phenoxy}oxane-2-carboxylic acid	512.08	HMDB0125301
2	52	511.076	M-H	1-	HMDB0125302	0.00264806	HMDB0125302	HMDB	6-{5-[2,3-dioxo-3-(2,3,4,6-tetrahydroxyphenyl)propyl]-2,3-dihydroxyphenoxy}-3,4,5-trihydroxyoxane-2-carboxylic acid	512.08	HMDB0125302
2	52	511.076	M-H	1-	HMDB0125303	0.00264806	HMDB0125303	HMDB	6-{4-[2,3-dioxo-3-(2,3,4,6-tetrahydroxyphenyl)propyl]-2,6-dihydroxyphenoxy}-3,4,5-trihydroxyoxane-2-carboxylic acid	512.08	HMDB0125303
2	52	511.076	M-H	1-	HMDB0125304	0.00264806	HMDB0125304	HMDB	3,4,5-trihydroxy-6-{2,3,5-trihydroxy-6-[2-oxo-3-(3,4,5-trihydroxyphenyl)propanoyl]phenoxy}oxane-2-carboxylic acid	512.08	HMDB0125304
2	52	511.076	M-H	1-	HMDB0125305	0.00264806	HMDB0125305	HMDB	3,4,5-trihydroxy-6-{2,3,5-trihydroxy-4-[2-oxo-3-(3,4,5-trihydroxyphenyl)propanoyl]phenoxy}oxane-2-carboxylic acid	512.08	HMDB0125305
2	52	511.076	M-H	1-	HMDB0125306	0.00264806	HMDB0125306	HMDB	3,4,5-trihydroxy-6-{3,4,5-trihydroxy-2-[2-oxo-3-(3,4,5-trihydroxyphenyl)propanoyl]phenoxy}oxane-2-carboxylic acid	512.08	HMDB0125306
2	52	511.076	M-H	1-	HMDB0125333	0.00264806	HMDB0125333	HMDB	3,4,5-trihydroxy-6-[2,3,4-trihydroxy-6-(3,5,7-trihydroxy-4-oxo-3,4-dihydro-2H-1-benzopyran-2-yl)phenoxy]oxane-2-carboxylic acid	512.08	HMDB0125333
2	52	511.076	M-H	1-	HMDB0125334	0.00264806	HMDB0125334	HMDB	3,4,5-trihydroxy-6-[2,3,6-trihydroxy-5-(3,5,7-trihydroxy-4-oxo-3,4-dihydro-2H-1-benzopyran-2-yl)phenoxy]oxane-2-carboxylic acid	512.08	HMDB0125334
2	52	511.076	M-H	1-	HMDB0125335	0.00264806	HMDB0125335	HMDB	3,4,5-trihydroxy-6-[2,3,6-trihydroxy-4-(3,5,7-trihydroxy-4-oxo-3,4-dihydro-2H-1-benzopyran-2-yl)phenoxy]oxane-2-carboxylic acid	512.08	HMDB0125335
2	52	511.076	M-H	1-	HMDB0125336	0.00264806	HMDB0125336	HMDB	3,4,5-trihydroxy-6-[2,3,4-trihydroxy-5-(3,5,7-trihydroxy-4-oxo-3,4-dihydro-2H-1-benzopyran-2-yl)phenoxy]oxane-2-carboxylic acid	512.08	HMDB0125336
2	52	511.076	M-H	1-	HMDB0125337	0.00264806	HMDB0125337	HMDB	6-{[3,7-dihydroxy-4-oxo-2-(2,3,4,5-tetrahydroxyphenyl)-3,4-dihydro-2H-1-benzopyran-5-yl]oxy}-3,4,5-trihydroxyoxane-2-carboxylic acid	512.08	HMDB0125337
2	52	511.076	M-H	1-	HMDB0125338	0.00264806	HMDB0125338	HMDB	6-{[3,5-dihydroxy-4-oxo-2-(2,3,4,5-tetrahydroxyphenyl)-3,4-dihydro-2H-1-benzopyran-7-yl]oxy}-3,4,5-trihydroxyoxane-2-carboxylic acid	512.08	HMDB0125338
2	52	511.076	M-H	1-	HMDB0125340	0.00264806	HMDB0125340	HMDB	6-{6-[2,3-dioxo-3-(2,4,6-trihydroxyphenyl)propyl]-2,3,4-trihydroxyphenoxy}-3,4,5-trihydroxyoxane-2-carboxylic acid	512.08	HMDB0125340
2	52	511.076	M-H	1-	HMDB0125341	0.00264806	HMDB0125341	HMDB	6-{3-[2,3-dioxo-3-(2,4,6-trihydroxyphenyl)propyl]-2,5,6-trihydroxyphenoxy}-3,4,5-trihydroxyoxane-2-carboxylic acid	512.08	HMDB0125341
2	52	511.076	M-H	1-	HMDB0125342	0.00264806	HMDB0125342	HMDB	6-{4-[2,3-dioxo-3-(2,4,6-trihydroxyphenyl)propyl]-2,3,6-trihydroxyphenoxy}-3,4,5-trihydroxyoxane-2-carboxylic acid	512.08	HMDB0125342
2	52	511.076	M-H	1-	HMDB0125343	0.00264806	HMDB0125343	HMDB	6-{5-[2,3-dioxo-3-(2,4,6-trihydroxyphenyl)propyl]-2,3,4-trihydroxyphenoxy}-3,4,5-trihydroxyoxane-2-carboxylic acid	512.08	HMDB0125343
2	52	511.076	M-H	1-	HMDB0125344	0.00264806	HMDB0125344	HMDB	6-{3,5-dihydroxy-2-[2-oxo-3-(2,3,4,5-tetrahydroxyphenyl)propanoyl]phenoxy}-3,4,5-trihydroxyoxane-2-carboxylic acid	512.08	HMDB0125344
2	52	511.076	M-H	1-	HMDB0125345	0.00264806	HMDB0125345	HMDB	6-{3,5-dihydroxy-4-[2-oxo-3-(2,3,4,5-tetrahydroxyphenyl)propanoyl]phenoxy}-3,4,5-trihydroxyoxane-2-carboxylic acid	512.08	HMDB0125345
2	52	511.076	M-H	1-	HMDB0129477	0.00264806	HMDB0129477	HMDB	6-[2,3-dihydroxy-6-(3,5,6,7-tetrahydroxy-4-oxo-3,4-dihydro-2H-1-benzopyran-2-yl)phenoxy]-3,4,5-trihydroxyoxane-2-carboxylic acid	512.08	HMDB0129477
2	52	511.076	M-H	1-	HMDB0129478	0.00264806	HMDB0129478	HMDB	6-[2,3-dihydroxy-4-(3,5,6,7-tetrahydroxy-4-oxo-3,4-dihydro-2H-1-benzopyran-2-yl)phenoxy]-3,4,5-trihydroxyoxane-2-carboxylic acid	512.08	HMDB0129478
2	52	511.076	M-H	1-	HMDB0129479	0.00264806	HMDB0129479	HMDB	6-[2,6-dihydroxy-3-(3,5,6,7-tetrahydroxy-4-oxo-3,4-dihydro-2H-1-benzopyran-2-yl)phenoxy]-3,4,5-trihydroxyoxane-2-carboxylic acid	512.08	HMDB0129479
2	52	511.076	M-H	1-	HMDB0129480	0.00264806	HMDB0129480	HMDB	3,4,5-trihydroxy-6-{[3,6,7-trihydroxy-4-oxo-2-(2,3,4-trihydroxyphenyl)-3,4-dihydro-2H-1-benzopyran-5-yl]oxy}oxane-2-carboxylic acid	512.08	HMDB0129480
2	52	511.076	M-H	1-	HMDB0129481	0.00264806	HMDB0129481	HMDB	3,4,5-trihydroxy-6-{[3,5,7-trihydroxy-4-oxo-2-(2,3,4-trihydroxyphenyl)-3,4-dihydro-2H-1-benzopyran-6-yl]oxy}oxane-2-carboxylic acid	512.08	HMDB0129481
2	52	511.076	M-H	1-	HMDB0129482	0.00264806	HMDB0129482	HMDB	3,4,5-trihydroxy-6-{[3,5,6-trihydroxy-4-oxo-2-(2,3,4-trihydroxyphenyl)-3,4-dihydro-2H-1-benzopyran-7-yl]oxy}oxane-2-carboxylic acid	512.08	HMDB0129482
2	52	511.076	M-H	1-	HMDB0129485	0.00264806	HMDB0129485	HMDB	6-{6-[2,3-dioxo-3-(2,3,4,6-tetrahydroxyphenyl)propyl]-2,3-dihydroxyphenoxy}-3,4,5-trihydroxyoxane-2-carboxylic acid	512.08	HMDB0129485
2	52	511.076	M-H	1-	HMDB0129486	0.00264806	HMDB0129486	HMDB	6-{4-[2,3-dioxo-3-(2,3,4,6-tetrahydroxyphenyl)propyl]-2,3-dihydroxyphenoxy}-3,4,5-trihydroxyoxane-2-carboxylic acid	512.08	HMDB0129486
2	52	511.076	M-H	1-	HMDB0129487	0.00264806	HMDB0129487	HMDB	6-{3-[2,3-dioxo-3-(2,3,4,6-tetrahydroxyphenyl)propyl]-2,6-dihydroxyphenoxy}-3,4,5-trihydroxyoxane-2-carboxylic acid	512.08	HMDB0129487
2	52	511.076	M-H	1-	HMDB0129488	0.00264806	HMDB0129488	HMDB	3,4,5-trihydroxy-6-{3,4,5-trihydroxy-2-[2-oxo-3-(2,3,4-trihydroxyphenyl)propanoyl]phenoxy}oxane-2-carboxylic acid	512.08	HMDB0129488
2	52	511.076	M-H	1-	HMDB0129489	0.00264806	HMDB0129489	HMDB	3,4,5-trihydroxy-6-{2,3,5-trihydroxy-6-[2-oxo-3-(2,3,4-trihydroxyphenyl)propanoyl]phenoxy}oxane-2-carboxylic acid	512.08	HMDB0129489
2	52	511.076	M-H	1-	HMDB0129490	0.00264806	HMDB0129490	HMDB	3,4,5-trihydroxy-6-{2,4,6-trihydroxy-3-[2-oxo-3-(2,3,4-trihydroxyphenyl)propanoyl]phenoxy}oxane-2-carboxylic acid	512.08	HMDB0129490
2	52	511.076	M-H	1-	HMDB0129491	0.00264806	HMDB0129491	HMDB	3,4,5-trihydroxy-6-{2,3,5-trihydroxy-4-[2-oxo-3-(2,3,4-trihydroxyphenyl)propanoyl]phenoxy}oxane-2-carboxylic acid	512.08	HMDB0129491
2	52	511.076	M-H	1-	HMDB0129493	0.00264806	HMDB0129493	HMDB	6-[4,5-dihydroxy-2-(3,5,6,7-tetrahydroxy-4-oxo-3,4-dihydro-2H-1-benzopyran-2-yl)phenoxy]-3,4,5-trihydroxyoxane-2-carboxylic acid	512.08	HMDB0129493
2	52	511.076	M-H	1-	HMDB0129494	0.00264806	HMDB0129494	HMDB	6-[2,5-dihydroxy-4-(3,5,6,7-tetrahydroxy-4-oxo-3,4-dihydro-2H-1-benzopyran-2-yl)phenoxy]-3,4,5-trihydroxyoxane-2-carboxylic acid	512.08	HMDB0129494
2	52	511.076	M-H	1-	HMDB0129495	0.00264806	HMDB0129495	HMDB	6-[2,4-dihydroxy-5-(3,5,6,7-tetrahydroxy-4-oxo-3,4-dihydro-2H-1-benzopyran-2-yl)phenoxy]-3,4,5-trihydroxyoxane-2-carboxylic acid	512.08	HMDB0129495
2	52	511.076	M-H	1-	HMDB0129496	0.00264806	HMDB0129496	HMDB	3,4,5-trihydroxy-6-{[3,6,7-trihydroxy-4-oxo-2-(2,4,5-trihydroxyphenyl)-3,4-dihydro-2H-1-benzopyran-5-yl]oxy}oxane-2-carboxylic acid	512.08	HMDB0129496
2	52	511.076	M-H	1-	HMDB0129497	0.00264806	HMDB0129497	HMDB	3,4,5-trihydroxy-6-{[3,5,7-trihydroxy-4-oxo-2-(2,4,5-trihydroxyphenyl)-3,4-dihydro-2H-1-benzopyran-6-yl]oxy}oxane-2-carboxylic acid	512.08	HMDB0129497
2	52	511.076	M-H	1-	HMDB0129498	0.00264806	HMDB0129498	HMDB	3,4,5-trihydroxy-6-{[3,5,6-trihydroxy-4-oxo-2-(2,4,5-trihydroxyphenyl)-3,4-dihydro-2H-1-benzopyran-7-yl]oxy}oxane-2-carboxylic acid	512.08	HMDB0129498
2	52	511.076	M-H	1-	HMDB0129501	0.00264806	HMDB0129501	HMDB	6-{2-[2,3-dioxo-3-(2,3,4,6-tetrahydroxyphenyl)propyl]-4,5-dihydroxyphenoxy}-3,4,5-trihydroxyoxane-2-carboxylic acid	512.08	HMDB0129501
2	52	511.076	M-H	1-	HMDB0129502	0.00264806	HMDB0129502	HMDB	6-{4-[2,3-dioxo-3-(2,3,4,6-tetrahydroxyphenyl)propyl]-2,5-dihydroxyphenoxy}-3,4,5-trihydroxyoxane-2-carboxylic acid	512.08	HMDB0129502
2	52	511.076	M-H	1-	HMDB0129503	0.00264806	HMDB0129503	HMDB	6-{5-[2,3-dioxo-3-(2,3,4,6-tetrahydroxyphenyl)propyl]-2,4-dihydroxyphenoxy}-3,4,5-trihydroxyoxane-2-carboxylic acid	512.08	HMDB0129503
2	52	511.076	M-H	1-	HMDB0129504	0.00264806	HMDB0129504	HMDB	3,4,5-trihydroxy-6-{3,4,5-trihydroxy-2-[2-oxo-3-(2,4,5-trihydroxyphenyl)propanoyl]phenoxy}oxane-2-carboxylic acid	512.08	HMDB0129504
2	52	511.076	M-H	1-	HMDB0129505	0.00264806	HMDB0129505	HMDB	3,4,5-trihydroxy-6-{2,3,5-trihydroxy-6-[2-oxo-3-(2,4,5-trihydroxyphenyl)propanoyl]phenoxy}oxane-2-carboxylic acid	512.08	HMDB0129505
2	52	511.076	M-H	1-	HMDB0129506	0.00264806	HMDB0129506	HMDB	3,4,5-trihydroxy-6-{2,4,6-trihydroxy-3-[2-oxo-3-(2,4,5-trihydroxyphenyl)propanoyl]phenoxy}oxane-2-carboxylic acid	512.08	HMDB0129506
2	52	511.076	M-H	1-	HMDB0129507	0.00264806	HMDB0129507	HMDB	3,4,5-trihydroxy-6-{2,3,5-trihydroxy-4-[2-oxo-3-(2,4,5-trihydroxyphenyl)propanoyl]phenoxy}oxane-2-carboxylic acid	512.08	HMDB0129507
2	53	433.105	M-H	1-	CID002907	0.0088777	CPD-7390	BioCyc	butein 4'-beta-D-glucoside	434.121		12303943
2	53	433.105	M-H	1-	CID003154	0.0088777	CPD-8062	BioCyc	chalcone 2'-O-glucoside	434.121		12818405
2	53	433.105	M-H	1-	CID003234	0.0088777	CPD-15091	BioCyc	1-phenyl-3-(3-C-glucosyl-2,4,6-trihydroxyphenyl)propane-1,3-dione	434.121		90657444
2	53	433.105	M-H	1-	CID004694	0.0088777	CPD-8632	BioCyc	2',4,4',6'-tetrahydroxychalcone 4'-O-beta-D-glucoside	434.121		23724744
2	53	433.105	M-H	1-	CID005166	0.0088777	APIGENIN-7-O-BETA-D-GLUCOSIDE	BioCyc	apigenin 7-O-beta-D-glucoside	434.121	HMDB37340	5280704
2	54	331.36	2M-H	1-	CID005122	0.0480392	CPD-12225	BioCyc	beta-fenchocamphorone	166.136		46173325
2	58	415.231	M-H	1-	HMDB0015434	0.00531074	HMDB0015434	HMDB	Forasartan	416.244	HMDB0015434	132706
2	59	449.889	M-2H	2-	HMDB0008289	0.0430132	HMDB0008289	HMDB	PC(20:0/24:0)	901.75	HMDB0008289	53478885
2	59	449.889	M-2H	2-	HMDB0008545	0.0430132	HMDB0008545	HMDB	PC(22:0/22:0)	901.75	HMDB0008545	21308787
2	59	449.889	M-2H	2-	HMDB0008767	0.0430132	HMDB0008767	HMDB	PC(24:0/20:0)	901.75	HMDB0008767	53479449
2	62	193.09	M-H	1-	HMDB0124918	0.00342419	HMDB0124918	HMDB	2-(3-methylbut-2-en-1-yl)benzene-1,3,5-triol	194.094	HMDB0124918
2	62	193.09	M-H	1-	HMDB0126161	0.00342419	HMDB0126161	HMDB	2-(4-hydroxy-3-methylbut-2-en-1-yl)benzene-1,3-diol	194.094	HMDB0126161
2	62	193.09	M-H	1-	HMDB0126162	0.00342419	HMDB0126162	HMDB	3-(3-methylbut-2-en-1-yl)benzene-1,2,4-triol	194.094	HMDB0126162
2	62	193.09	M-H	1-	HMDB0126163	0.00342419	HMDB0126163	HMDB	2-[(3,3-dimethyloxiran-2-yl)methyl]benzene-1,3-diol	194.094	HMDB0126163
2	62	193.09	M-H	1-	HMDB0126262	0.00342419	HMDB0126262	HMDB	2-[(2E)-4-hydroxy-3-methylbut-2-en-1-yl]benzene-1,3-diol	194.094	HMDB0126262
2	62	193.09	M-H	1-	HMDB0126462	0.00342419	HMDB0126462	HMDB	2-[(1E)-3-hydroxy-3-methylbut-1-en-1-yl]benzene-1,3-diol	194.094	HMDB0126462
2	62	193.09	M-H	1-	HMDB0126463	0.00342419	HMDB0126463	HMDB	3-[(1E)-3-methylbut-1-en-1-yl]benzene-1,2,4-triol	194.094	HMDB0126463
2	62	193.09	M-H	1-	HMDB0126464	0.00342419	HMDB0126464	HMDB	2-[(1E)-3-methylbut-1-en-1-yl]benzene-1,3,5-triol	194.094	HMDB0126464
2	62	193.09	M-H	1-	HMDB0126465	0.00342419	HMDB0126465	HMDB	2-[3-(propan-2-yl)oxiran-2-yl]benzene-1,3-diol	194.094	HMDB0126465
2	62	193.09	M-H	1-	HMDB0126466	0.00342419	HMDB0126466	HMDB	2-[(1E)-4-hydroxy-3-methylbut-1-en-1-yl]benzene-1,3-diol	194.094	HMDB0126466
2	62	193.09	M-H	1-	HMDB0132270	0.00342419	HMDB0132270	HMDB	5-(4-hydroxyphenyl)pentanoic acid	194.094	HMDB0132270
2	62	193.09	M-H	1-	HMDB0133190	0.00342419	HMDB0133190	HMDB	4-[(2E)-4-hydroxy-3-methylbut-2-en-1-yl]benzene-1,3-diol	194.094	HMDB0133190
2	62	193.09	M-H	1-	HMDB0133191	0.00342419	HMDB0133191	HMDB	4-(4-hydroxy-3-methylbut-2-en-1-yl)benzene-1,3-diol	194.094	HMDB0133191
2	62	193.09	M-H	1-	HMDB0133192	0.00342419	HMDB0133192	HMDB	4-(3-methylbut-2-en-1-yl)benzene-1,2,3-triol	194.094	HMDB0133192
2	62	193.09	M-H	1-	HMDB0133193	0.00342419	HMDB0133193	HMDB	5-(3-methylbut-2-en-1-yl)benzene-1,2,4-triol	194.094	HMDB0133193
2	62	193.09	M-H	1-	HMDB0133194	0.00342419	HMDB0133194	HMDB	4-[(3,3-dimethyloxiran-2-yl)methyl]benzene-1,3-diol	194.094	HMDB0133194
2	62	193.09	M-H	1-	HMDB0133463	0.00342419	HMDB0133463	HMDB	4-(3-hydroxybut-1-en-1-yl)-2-methoxyphenol	194.094	HMDB0133463
2	62	193.09	M-H	1-	HMDB0133484	0.00342419	HMDB0133484	HMDB	3-hydroxy-4-(3-methoxyphenyl)butan-2-one	194.094	HMDB0133484
2	62	193.09	M-H	1-	HMDB0133515	0.00342419	HMDB0133515	HMDB	4-(3-hydroxy-5-methoxyphenyl)butan-2-one	194.094	HMDB0133515
2	62	193.09	M-H	1-	HMDB0133538	0.00342419	HMDB0133538	HMDB	1-hydroxy-4-(3-methoxyphenyl)butan-2-one	194.094	HMDB0133538
2	62	193.09	M-H	1-	HMDB0141323	0.00342419	HMDB0141323	HMDB	4-hydroxy-4-(3-methoxyphenyl)butan-2-one	194.094	HMDB0141323
2	64	309.145	2M-H	1-	HMDB0033123	0.00275231	HMDB0033123	HMDB	4-Phenylpyridine	155.073	HMDB0033123	13651
2	67	115.011	M-2H	2-	HMDB0029215	0.00214756	HMDB0029215	HMDB	Thorium	232.038	HMDB0029215	23960
2	68	577.225	2M-H	1-	HMDB0015585	0.00712207	HMDB0015585	HMDB	Chlophedianol	289.123	HMDB0015585	2795
2	69	924.717	M-H	1-	HMDB0113755	0.0253884	HMDB0113755	HMDB	PE-NMe(24:1(15Z)/24:1(15Z))	925.75	HMDB0113755
2	70	494.001	M-H	1-	CID000084	0.0120496	DIHYDRONEOPTERIN-P3	BioCyc	7,8-dihydroneopterin 3'-triphosphate	494.996	HMDB00980	25201779
2	71	269.175	M-H	1-	HMDB0001936	0.00874186	HMDB0001936	HMDB	Doxylamine	270.173	HMDB0001936	3162
2	72	124.032	M-2H	2-	HMDB0030227	0.00425883	HMDB0030227	HMDB	5-Methoxycanthin-6-one	250.074	HMDB0030227	259218
2	72	124.032	M-2H	2-	HMDB0041064	0.00425883	HMDB0041064	HMDB	2-Methoxycanthin-6-one	250.074	HMDB0041064	10106139
2	73	507.267	2M-H	1-	HMDB0037141	0.00291866	HMDB0037141	HMDB	4-[(2-Methyl-3-furanyl)thio]-5-nonanone	254.134	HMDB0037141	62182
2	73	507.267	2M-H	1-	HMDB0037154	0.00291866	HMDB0037154	HMDB	2,6-Dimethyl-3-[(2-methyl-3-furanyl)thio]-4-heptanone	254.134	HMDB0037154	62183
2	74	183.068	M-H	1-	CID000987	0.000936815	PHOSPHORYL-CHOLINE	BioCyc	phosphocholine	184.074	HMDB01565	3330960
2	76	479.127	2M-H	1-	CID003258	0.0012939	CPD-423	BioCyc	N-benzoylanthranilate	240.066	HMDB32175	5091716
2	78	673.033	2M-H	1-	HMDB0001919	0.0248733	HMDB0001919	HMDB	Famotidine	337.045	HMDB0001919	3325
2	79	169.067	M-H	1-	HMDB0032412	0.00148396	HMDB0032412	HMDB	Methyl beta-naphthyl ketone	170.073	HMDB0032412	7122
2	79	169.067	M-H	1-	HMDB0032582	0.00148396	HMDB0032582	HMDB	2-Biphenylol	170.073	HMDB0032582	7017
2	79	169.067	M-H	1-	HMDB0034446	0.00148396	HMDB0034446	HMDB	Diphenyl ether	170.073	HMDB0034446	7583
2	91	567.084	2M-H	1-	HMDB0060791	0.0120932	HMDB0060791	HMDB	6-Thioinosinic acid	284.058	HMDB0060791
2	92	787.853	2M-H	1-	HMDB0038308	0.0235476	HMDB0038308	HMDB	xi-3-Methylheptacosane	394.454	HMDB0038308	85690
2	92	787.853	2M-H	1-	HMDB0061868	0.0235476	HMDB0061868	HMDB	Octacosane	394.454	HMDB0061868	12408
2	93	145.081	M-H	1-	CID001644	0.00425815	CPD-592	BioCyc	4-guanidinobutyrate	146.093	HMDB03464	25200642
2	96	634.942	2M-H	1-	HMDB0032856	0.0461771	HMDB0032856	HMDB	3,3',4,4'-Tetrachloroazobenzene	317.929	HMDB0032856
2	97	597.035	2M-H	1-	CID003421	0.0192333	N-ACETYL-D-GLUCOSAMINE-6-P	BioCyc	N-acetyl-D-glucosamine 6-phosphate	299.041	HMDB02817	25243963
2	98	219.136	M-H	1-	HMDB0013817	0.00272588	HMDB0013817	HMDB	2,6-Di-tert-butylbenzoquinone	220.146	HMDB0013817	12867
2	98	219.136	M-H	1-	HMDB0036389	0.00272588	HMDB0036389	HMDB	3-Phenylpropyl isovalerate	220.146	HMDB0036389	62578
2	98	219.136	M-H	1-	HMDB0037606	0.00272588	HMDB0037606	HMDB	13-Nor-6-eremophilene-8,11-dione	220.146	HMDB0037606
2	98	219.136	M-H	1-	HMDB0037714	0.00272588	HMDB0037714	HMDB	Hexyl phenylacetate	220.146	HMDB0037714	221691
2	98	219.136	M-H	1-	HMDB0037718	0.00272588	HMDB0037718	HMDB	2-Phenylethyl hexanoate	220.146	HMDB0037718	61384
2	98	219.136	M-H	1-	HMDB0038996	0.00272588	HMDB0038996	HMDB	(Z)-6-Tetradecene-1,3-diyne-5,8-diol	220.146	HMDB0038996
2	98	219.136	M-H	1-	HMDB0039539	0.00272588	HMDB0039539	HMDB	13-Tetradecene-1,3-diyne-6,7-diol	220.146	HMDB0039539	53440552
2	98	219.136	M-H	1-	HMDB0040217	0.00272588	HMDB0040217	HMDB	3,4-Dihydro-2,2,5,7,8-pentamethyl-2H-1-benzopyran-6-ol	220.146	HMDB0040217	99479
2	98	219.136	M-H	1-	HMDB0040226	0.00272588	HMDB0040226	HMDB	2-Methyl-1-phenyl-2-propanyl butyrate	220.146	HMDB0040226	24915
2	98	219.136	M-H	1-	HMDB0126515	0.00272588	HMDB0126515	HMDB	2-(phenylmethylidene)heptane-1,3-diol	220.146	HMDB0126515
2	98	219.136	M-H	1-	HMDB0126516	0.00272588	HMDB0126516	HMDB	3-[(1Z)-3-hydroxy-2-pentylprop-1-en-1-yl]phenol	220.146	HMDB0126516
2	98	219.136	M-H	1-	HMDB0126517	0.00272588	HMDB0126517	HMDB	4-[(1Z)-3-hydroxy-2-pentylprop-1-en-1-yl]phenol	220.146	HMDB0126517
2	98	219.136	M-H	1-	HMDB0126518	0.00272588	HMDB0126518	HMDB	(2Z)-2-(phenylmethylidene)heptane-1,6-diol	220.146	HMDB0126518
2	98	219.136	M-H	1-	HMDB0126519	0.00272588	HMDB0126519	HMDB	(2-pentyl-3-phenyloxiran-2-yl)methanol	220.146	HMDB0126519
2	98	219.136	M-H	1-	HMDB0126520	0.00272588	HMDB0126520	HMDB	(2Z)-2-(phenylmethylidene)heptane-1,7-diol	220.146	HMDB0126520
2	98	219.136	M-H	1-	HMDB0133164	0.00272588	HMDB0133164	HMDB	2-[hydroxy(phenyl)methyl]heptanal	220.146	HMDB0133164
2	98	219.136	M-H	1-	HMDB0133165	0.00272588	HMDB0133165	HMDB	2-[(3-hydroxyphenyl)methyl]heptanal	220.146	HMDB0133165
2	98	219.136	M-H	1-	HMDB0133166	0.00272588	HMDB0133166	HMDB	2-[(4-hydroxyphenyl)methyl]heptanal	220.146	HMDB0133166
2	98	219.136	M-H	1-	HMDB0133167	0.00272588	HMDB0133167	HMDB	2-benzyl-6-hydroxyheptanal	220.146	HMDB0133167
2	98	219.136	M-H	1-	HMDB0133169	0.00272588	HMDB0133169	HMDB	2-benzyl-2-hydroxyheptanal	220.146	HMDB0133169
2	98	219.136	M-H	1-	HMDB0133170	0.00272588	HMDB0133170	HMDB	2-[(2-hydroxyphenyl)methyl]heptanal	220.146	HMDB0133170
2	98	219.136	M-H	1-	HMDB0133180	0.00272588	HMDB0133180	HMDB	2-benzylheptanoic acid	220.146	HMDB0133180
2	99	635.469	M-H	1-	HMDB0007288	0.00105364	HMDB0007288	HMDB	DG(18:3(6Z,9Z,12Z)/20:5(5Z,8Z,11Z,14Z,17Z)/0:0)	636.475	HMDB0007288	53478130
2	99	635.469	M-H	1-	HMDB0007317	0.00105364	HMDB0007317	HMDB	DG(18:3(9Z,12Z,15Z)/20:5(5Z,8Z,11Z,14Z,17Z)/0:0)	636.475	HMDB0007317	9543819
2	99	635.469	M-H	1-	HMDB0007344	0.00105364	HMDB0007344	HMDB	DG(18:4(6Z,9Z,12Z,15Z)/20:4(5Z,8Z,11Z,14Z)/0:0)	636.475	HMDB0007344	53478173
2	99	635.469	M-H	1-	HMDB0007345	0.00105364	HMDB0007345	HMDB	DG(18:4(6Z,9Z,12Z,15Z)/20:4(8Z,11Z,14Z,17Z)/0:0)	636.475	HMDB0007345	53478174
2	99	635.469	M-H	1-	HMDB0007512	0.00105364	HMDB0007512	HMDB	DG(20:4(5Z,8Z,11Z,14Z)/18:4(6Z,9Z,12Z,15Z)/0:0)	636.475	HMDB0007512	53478298
2	99	635.469	M-H	1-	HMDB0007541	0.00105364	HMDB0007541	HMDB	DG(20:4(8Z,11Z,14Z,17Z)/18:4(6Z,9Z,12Z,15Z)/0:0)	636.475	HMDB0007541	53478319
2	99	635.469	M-H	1-	HMDB0007568	0.00105364	HMDB0007568	HMDB	DG(20:5(5Z,8Z,11Z,14Z,17Z)/18:3(6Z,9Z,12Z)/0:0)	636.475	HMDB0007568	53478346
2	99	635.469	M-H	1-	HMDB0007569	0.00105364	HMDB0007569	HMDB	DG(20:5(5Z,8Z,11Z,14Z,17Z)/18:3(9Z,12Z,15Z)/0:0)	636.475	HMDB0007569	53478347
2	102	821.198	2M-H	1-	CID002937	0.0418161	CPD-9535	BioCyc	4'-hydroxy-rot-2'-enonate	411.144		25245900
2	102	821.198	2M-H	1-	CID003401	0.0418161	CPD-12165	BioCyc	tephrosin	411.144		114909
2	102	821.198	2M-H	1-	CID004655	0.0418161	CPD-9536	BioCyc	5'-hydroxy-rot-2'-enonate	411.144		25243887
2	105	407.238	M-2H	2-	HMDB0032942	0.00318077	HMDB0032942	HMDB	Momorcharaside A	816.487	HMDB0032942
2	105	407.238	M-2H	2-	HMDB0034668	0.00318077	HMDB0034668	HMDB	(3b,6a,12b,20S,23E)-Dammar-23-ene-3,6,12,20,25-pentol 6,20-diglucoside	816.487	HMDB0034668
2	105	407.238	M-2H	2-	HMDB0040417	0.00318077	HMDB0040417	HMDB	Majonoside R1	816.487	HMDB0040417
2	112	293.159	2M-H	1-	CID000008	0.00600462	GLN	BioCyc	L-glutamine	147.077	HMDB00641	6992086
2	113	124.149	M-H	1-	CID003668	0.0485496	CPD-6122	BioCyc	1,5-diazabicyclononane	125.108		25203381
2	113	124.149	M-H	1-	CID005174	0.0485496	CPD-6123	BioCyc	1-(3-aminopropyl)-pyrrolinium	125.108		25202014
2	116	451.11	M-H	1-	HMDB0125814	0.00279157	HMDB0125814	HMDB	{4-[3-(4,5-dihydroxy-7-methoxy-2,2-dimethyl-3,4-dihydro-2H-1-benzopyran-6-yl)-3-oxopropyl]phenyl}oxidanesulfonic acid	452.114	HMDB0125814
2	116	451.11	M-H	1-	HMDB0125815	0.00279157	HMDB0125815	HMDB	{5-hydroxy-6-[3-(4-hydroxyphenyl)propanoyl]-7-methoxy-2,2-dimethyl-3,4-dihydro-2H-1-benzopyran-4-yl}oxidanesulfonic acid	452.114	HMDB0125815
2	116	451.11	M-H	1-	HMDB0130116	0.00279157	HMDB0130116	HMDB	[10-butanoyl-5-hydroxy-2,2-dimethyl-8-oxo-6-(prop-2-en-1-yl)-2H,3H,4H,8H-pyrano[3,2-g]chromen-3-yl]oxidanesulfonic acid	452.114	HMDB0130116
2	116	451.11	M-H	1-	HMDB0130119	0.00279157	HMDB0130119	HMDB	[10-(but-3-enoyl)-5-hydroxy-2,2-dimethyl-8-oxo-6-propyl-2H,3H,4H,8H-pyrano[3,2-g]chromen-3-yl]oxidanesulfonic acid	452.114	HMDB0130119
2	116	451.11	M-H	1-	HMDB0130299	0.00279157	HMDB0130299	HMDB	[(2-{2-[2-(acetyloxy)propan-2-yl]-7-oxo-2H,3H,7H-furo[3,2-g]chromen-6-yl}-2-methylbut-3-en-1-yl)oxy]sulfonic acid	452.114	HMDB0130299
2	116	451.11	M-H	1-	HMDB0130301	0.00279157	HMDB0130301	HMDB	[2-(acetyloxy)-2-[6-(2-methylbut-3-en-2-yl)-7-oxo-2H,3H,7H-furo[3,2-g]chromen-2-yl]propoxy]sulfonic acid	452.114	HMDB0130301
2	116	451.11	M-H	1-	HMDB0130303	0.00279157	HMDB0130303	HMDB	[2-({2-[6-(2-methylbut-3-en-2-yl)-7-oxo-2H,3H,7H-furo[3,2-g]chromen-2-yl]propan-2-yl}oxy)-2-oxoethoxy]sulfonic acid	452.114	HMDB0130303
2	116	451.11	M-H	1-	HMDB0130305	0.00279157	HMDB0130305	HMDB	{2-[2-(acetyloxy)propan-2-yl]-6-(2-methylbut-3-en-2-yl)-7-oxo-2H,3H,7H-furo[3,2-g]chromen-3-yl}oxidanesulfonic acid	452.114	HMDB0130305
2	119	145.129	M-2H	2-	HMDB0032147	0.00499717	HMDB0032147	HMDB	Geranylcitronellol	292.277	HMDB0032147	5365870
2	124	211.092	2M-H	1-	CID000001	0.000603878	SER	BioCyc	L-serine	106.05	HMDB00187	6857581
2	124	211.092	2M-H	1-	CID002041	0.000603878	D-SERINE	BioCyc	D-serine	106.05	HMDB03406	6857549
2	127	465.232	M-H	1-	HMDB0001054	0.00584184	HMDB0001054	HMDB	Dolichyl b-D-glucosyl phosphate	466.233	HMDB0001054	22833557
2	128	623.646	2M-H	1-	HMDB0000417	0.0239988	HMDB0000417	HMDB	3D,7D,11D-Phytanic acid	312.303	HMDB0000417	10380830
2	128	623.646	2M-H	1-	HMDB0000553	0.0239988	HMDB0000553	HMDB	3L,7D,11D-Phytanic acid	312.303	HMDB0000553	9972843
2	128	623.646	2M-H	1-	HMDB0000801	0.0239988	HMDB0000801	HMDB	Phytanic acid	312.303	HMDB0000801	26840
2	128	623.646	2M-H	1-	HMDB0002212	0.0239988	HMDB0002212	HMDB	Arachidic acid	312.303	HMDB0002212	10467
2	128	623.646	2M-H	1-	HMDB0031318	0.0239988	HMDB0031318	HMDB	2,2,6,10,14-Pentamethylpentadecanoic acid	312.303	HMDB0031318	85599123
2	128	623.646	2M-H	1-	HMDB0034156	0.0239988	HMDB0034156	HMDB	Ethyl stearate	312.303	HMDB0034156	8122
2	128	623.646	2M-H	1-	HMDB0035672	0.0239988	HMDB0035672	HMDB	5-Hydroxy-7-eicosanone	312.303	HMDB0035672
2	128	623.646	2M-H	1-	HMDB0035673	0.0239988	HMDB0035673	HMDB	4-Hydroxy-6-eicosanone	312.303	HMDB0035673
2	130	631.02	M-H	1-	HMDB0031746	0.0378531	HMDB0031746	HMDB	Vescalin	632.065	HMDB0031746	99973
2	132	124.082	M-H	1-	HMDB0000898	0.00562027	HMDB0000898	HMDB	1-Methylhistamine	125.095	HMDB0000898	3614
2	132	124.082	M-H	1-	HMDB0001861	0.00562027	HMDB0001861	HMDB	3-Methylhistamine	125.095	HMDB0001861	69520
2	132	124.082	M-H	1-	HMDB0061685	0.00562027	HMDB0061685	HMDB	N-Methylhistamine	125.095	HMDB0061685
2	134	873.609	2M-H	1-	CID003773	0.034015	CPD-6947	BioCyc	demethylphylloquinone	437.342	HMDB04649	56927684
2	135	703.177	2M-H	1-	HMDB0034019	0.00238514	HMDB0034019	HMDB	Parvisoflavone A	352.095	HMDB0034019	11710066
2	135	703.177	2M-H	1-	HMDB0035184	0.00238514	HMDB0035184	HMDB	Semilicoisoflavone B	352.095	HMDB0035184	5481948
2	135	703.177	2M-H	1-	HMDB0037424	0.00238514	HMDB0037424	HMDB	Citrusinol	352.095	HMDB0037424	44259051
2	135	703.177	2M-H	1-	HMDB0037425	0.00238514	HMDB0037425	HMDB	Cycloartocarpesin	352.095	HMDB0037425	15224382
2	135	703.177	2M-H	1-	HMDB0038127	0.00238514	HMDB0038127	HMDB	Lupinisoflavone A	352.095	HMDB0038127	5319901
2	135	703.177	2M-H	1-	HMDB0038904	0.00238514	HMDB0038904	HMDB	3-(2,4-Dihydroxyphenyl)-8,9-dihydro-5-hydroxy-8-(1-methylethenyl)-4H-furo[2,3-h]-1-benzopyran-5-one	352.095	HMDB0038904
2	135	703.177	2M-H	1-	HMDB0040304	0.00238514	HMDB0040304	HMDB	Cyclocommunol	352.095	HMDB0040304	10315987
2	139	285.168	M-H	1-	HMDB0060995	0.00699474	HMDB0060995	HMDB	10-alpha-methoxy-9,10-dihydrolysergol	286.168	HMDB0060995
2	144	481.007	M-H	1-	HMDB0038385	0.00110259	HMDB0038385	HMDB	Lentinic acid	482.016	HMDB0038385	335576
2	145	313.558	M-2H	2-	CID004887	0.0408828	CPD-14753	BioCyc	quercetin 3,4'-O-diglucoside	629.172		5320835
2	149	108.092	M-2H	2-	HMDB0034498	0.00481163	HMDB0034498	HMDB	(3E,7E)-4,8,12-Trimethyl-1,3,7,11-tridecatetraene	218.203	HMDB0034498
2	149	108.092	M-2H	2-	HMDB0037740	0.00481163	HMDB0037740	HMDB	1,2-Dimethyl-4-(6-methyl-4-heptenyl)-1,3-cyclohexadiene	218.203	HMDB0037740
2	150	420.969	M-H	1-	HMDB0037737	0.0112746	HMDB0037737	HMDB	C.I. Pigment Blue 63	421.988	HMDB0037737	5282430
2	150	420.969	M-H	1-	HMDB0059912	0.0112746	HMDB0059912	HMDB	Indigo Carmine	421.988	HMDB0059912	5282430
2	151	337.31	M-H	1-	HMDB0062659	0.00143929	HMDB0062659	HMDB	N-butyl Oleate	338.318	HMDB0062659	5354342
2	157	131.989	M-H	1-	CID003143	0.0177045	CPD-13061	BioCyc	L-threo-tetruronate	133.014		50986232
2	159	453.089	2M-H	1-	HMDB0006794	0.00517867	HMDB0006794	HMDB	5-(2'-Carboxyethyl)-4,6-Dihydroxypicolinate	227.043	HMDB0006794
2	160	501.243	M-H	1-	HMDB0030362	0.00632989	HMDB0030362	HMDB	Cavipetin B	502.257	HMDB0030362	11237396
2	160	501.243	M-H	1-	HMDB0031355	0.00632989	HMDB0031355	HMDB	28-Hydroxywithanolide E	502.257	HMDB0031355
2	160	501.243	M-H	1-	HMDB0033943	0.00632989	HMDB0033943	HMDB	Withaperuvin G	502.257	HMDB0033943
2	160	501.243	M-H	1-	HMDB0034059	0.00632989	HMDB0034059	HMDB	4beta-Hydroxywithanolide E	502.257	HMDB0034059	3836120
2	160	501.243	M-H	1-	HMDB0034339	0.00632989	HMDB0034339	HMDB	Ixocarpalactone B	502.257	HMDB0034339	74821938
2	160	501.243	M-H	1-	HMDB0034400	0.00632989	HMDB0034400	HMDB	Withaperuvin F	502.257	HMDB0034400
2	161	447.18	2M-H	1-	CID003021	0.00255205	CPD-12506	BioCyc	O(2),1,7,9-tetramethylurate	224.091		15872156
2	161	447.18	2M-H	1-	CID004333	0.00255205	CPD-12505	BioCyc	1,3,7,9-tetramethylurate	224.091	HMDB04328	75324
2	165	599.017	2M-H	1-	HMDB0004078	0.026127	HMDB0004078	HMDB	Cinnavalininate	300.038	HMDB0004078	114918
2	168	563.102	2M-H	1-	CID005039	0.0015704	CPD-3628	BioCyc	pseudobaptigenin	282.053	HMDB36616	5281805
2	170	465.338	2M-H	1-	HMDB0011140	0.00113577	HMDB0011140	HMDB	Hypusine	233.174	HMDB0011140	65396
2	177	483.258	M-H	1-	HMDB0114753	0.00598594	HMDB0114753	HMDB	LysoPA(22:5(4Z,7Z,10Z,13Z,16Z)/0:0)	484.259	HMDB0114753
2	177	483.258	M-H	1-	HMDB0114754	0.00598594	HMDB0114754	HMDB	LysoPA(22:5(7Z,10Z,13Z,16Z,19Z)/0:0)	484.259	HMDB0114754
2	178	337.135	2M-H	1-	CID000628	0.00267997	PYRIDOXINE	BioCyc	pyridoxine	169.074	HMDB00239	1054
2	180	823.155	2M-H	1-	HMDB0060914	0.01302	HMDB0060914	HMDB	Zileuton O-glucuronide	412.094	HMDB0060914
2	181	229.105	M-H	1-	HMDB0037942	0.0069261	HMDB0037942	HMDB	(1xi,3xi)-1,2,3,4-Tetrahydro-1-methyl-beta-carboline-3-carboxylic acid	230.106	HMDB0037942	73530
2	181	229.105	M-H	1-	HMDB0060811	0.0069261	HMDB0060811	HMDB	cyclic Melatonin	230.106	HMDB0060811
2	183	916.722	M-H	1-	HMDB0004835	0.048813	HMDB0004835	HMDB	Galabiosylceramide (d18:1/20:0)	917.68	HMDB0004835	20057276
2	183	916.722	M-H	1-	HMDB0011593	0.048813	HMDB0011593	HMDB	Lactosylcermide (d18:1/20:0)	917.68	HMDB0011593	53481000
2	187	191.132	2M-H	1-	HMDB0031545	0.0119165	HMDB0031545	HMDB	2-Methyl-2-cyclopenten-1-one	96.0575	HMDB0031545	14266
2	187	191.132	2M-H	1-	HMDB0031546	0.0119165	HMDB0031546	HMDB	3-Methyl-2-cyclopenten-1-one	96.0575	HMDB0031546	17691
2	187	191.132	2M-H	1-	HMDB0032965	0.0119165	HMDB0032965	HMDB	2,4-Dimethylfuran	96.0575	HMDB0032965	19462
2	187	191.132	2M-H	1-	HMDB0033182	0.0119165	HMDB0033182	HMDB	2,5-Dimethylfuran	96.0575	HMDB0033182	12266
2	187	191.132	2M-H	1-	HMDB0034729	0.0119165	HMDB0034729	HMDB	(E,E)-2,4-Hexadienal	96.0575	HMDB0034729	11829369
2	187	191.132	2M-H	1-	HMDB0040587	0.0119165	HMDB0040587	HMDB	2-Ethylfuran	96.0575	HMDB0040587	18554
2	187	191.132	2M-H	1-	HMDB0040588	0.0119165	HMDB0040588	HMDB	3-Ethylfuran	96.0575	HMDB0040588	3017760
2	196	545.012	2M-H	1-	CID004081	0.00867555	2-CARBOXY-D-ARABINITOL-1-PHOSPHATASE	BioCyc	2-carboxy-D-arabinitol 1-phosphate	273.001		25203884
2	198	802.913	2M-H	1-	HMDB0127816	0.0477373	HMDB0127816	HMDB	3-hydroxy-5-sulfino-2-[3-(sulfooxy)phenyl]-3,4-dihydro-2H-1-benzopyran-7-olate	402.008	HMDB0127816
2	198	802.913	2M-H	1-	HMDB0127910	0.0477373	HMDB0127910	HMDB	3-hydroxy-7-sulfino-2-[3-(sulfooxy)phenyl]-3,4-dihydro-2H-1-benzopyran-5-olate	402.008	HMDB0127910
2	201	609.109	M-H	1-	HMDB0135136	0.00154485	HMDB0135136	HMDB	(3-{3,7-dihydroxy-4-[3,5,7-trihydroxy-2-(3-hydroxyphenyl)-3,4-dihydro-2H-1-benzopyran-8-yl]-3,4-dihydro-2H-1-benzopyran-2-yl}phenyl)oxidanesulfonic acid	610.114	HMDB0135136
2	201	609.109	M-H	1-	HMDB0135137	0.00154485	HMDB0135137	HMDB	(3-{8-[3,7-dihydroxy-2-(3-hydroxyphenyl)-3,4-dihydro-2H-1-benzopyran-4-yl]-3,5,7-trihydroxy-3,4-dihydro-2H-1-benzopyran-2-yl}phenyl)oxidanesulfonic acid	610.114	HMDB0135137
2	201	609.109	M-H	1-	HMDB0135138	0.00154485	HMDB0135138	HMDB	[7-hydroxy-2-(3-hydroxyphenyl)-4-[3,5,7-trihydroxy-2-(3-hydroxyphenyl)-3,4-dihydro-2H-1-benzopyran-8-yl]-3,4-dihydro-2H-1-benzopyran-3-yl]oxidanesulfonic acid	610.114	HMDB0135138
2	202	513.646	M-2H	2-	HMDB0060376	0.0347465	HMDB0060376	HMDB	3-Oxo-OPC6-CoA	1029.27	HMDB0060376	71448915
2	205	203.065	M-2H	2-	HMDB0005018	0.00117943	HMDB0005018	HMDB	Amlodipine	408.145	HMDB0005018	2162
2	209	325.258	2M-H	1-	CID000638	0.00906486	NICOTINE	BioCyc	(<i>S</i>)-nicotine	163.124	HMDB01934	6919000
2	220	118.908	M-H	1-	HMDB0001417	0.0102292	HMDB0001417	HMDB	Permanganate	119.926	HMDB0001417	422689
2	223	353.356	2M-H	1-	HMDB0001009	0.0424972	HMDB0001009	HMDB	N-Methylnicotinium	177.139	HMDB0001009	430
2	224	386.065	M-H	1-	HMDB0036354	0.00608705	HMDB0036354	HMDB	1-Pentenyl glucosinolate	387.066	HMDB0036354
2	224	386.065	M-H	1-	HMDB0038417	0.00608705	HMDB0038417	HMDB	Glucobrassicanapin	387.066	HMDB0038417
3	2	354.105	M-H	1-	HMDB0029327	0.0297926	HMDB0029327	HMDB	Gravacridonediol methyl ether	355.142	HMDB0029327	5317837
3	2	354.105	M-H	1-	HMDB0035438	0.0297926	HMDB0035438	HMDB	Promucosine	355.142	HMDB0035438	23244604
3	2	354.105	M-H	1-	HMDB0036764	0.0297926	HMDB0036764	HMDB	Romucosine C	355.142	HMDB0036764
3	2	354.105	M-H	1-	HMDB0038590	0.0297926	HMDB0038590	HMDB	Buntanine	355.142	HMDB0038590	5281838
3	2	354.105	M-H	1-	HMDB0041046	0.0297926	HMDB0041046	HMDB	Marshmine	355.142	HMDB0041046	101696941
3	4	634.969	2M-H	1-	HMDB0125031	0.0495136	HMDB0125031	HMDB	6,7-dihydroxy-3-(2,3,4,5-tetrahydroxyphenyl)-4H-chromen-4-one	318.038	HMDB0125031
3	4	634.969	2M-H	1-	HMDB0125046	0.0495136	HMDB0125046	HMDB	6,7-dihydroxy-3-(2,3,4,6-tetrahydroxyphenyl)-4H-chromen-4-one	318.038	HMDB0125046
3	4	634.969	2M-H	1-	HMDB0125061	0.0495136	HMDB0125061	HMDB	6,7,8-trihydroxy-3-(2,4,5-trihydroxyphenyl)-4H-chromen-4-one	318.038	HMDB0125061
3	4	634.969	2M-H	1-	HMDB0125075	0.0495136	HMDB0125075	HMDB	5,6,7-trihydroxy-3-(2,4,5-trihydroxyphenyl)-4H-chromen-4-one	318.038	HMDB0125075
3	4	634.969	2M-H	1-	HMDB0125214	0.0495136	HMDB0125214	HMDB	2-(3,5-dihydroxyphenyl)-3,5,6,7-tetrahydroxy-4H-chromen-4-one	318.038	HMDB0125214
3	4	634.969	2M-H	1-	HMDB0126561	0.0495136	HMDB0126561	HMDB	3,5,7-trihydroxy-2-(2,3,4-trihydroxyphenyl)-4H-chromen-4-one	318.038	HMDB0126561
3	4	634.969	2M-H	1-	HMDB0126562	0.0495136	HMDB0126562	HMDB	3,5,7-trihydroxy-2-(2,4,5-trihydroxyphenyl)-4H-chromen-4-one	318.038	HMDB0126562
3	4	634.969	2M-H	1-	HMDB0128207	0.0495136	HMDB0128207	HMDB	5,6,7-trihydroxy-2-(3,4,5-trihydroxyphenyl)-4H-chromen-4-one	318.038	HMDB0128207
3	4	634.969	2M-H	1-	HMDB0131755	0.0495136	HMDB0131755	HMDB	2-(2,4-dihydroxyphenyl)-3,5,6,7-tetrahydroxy-4H-chromen-4-one	318.038	HMDB0131755
3	4	634.969	2M-H	1-	HMDB0131927	0.0495136	HMDB0131927	HMDB	5,6,7-trihydroxy-2-(2,3,4-trihydroxyphenyl)-4H-chromen-4-one	318.038	HMDB0131927
3	4	634.969	2M-H	1-	HMDB0131930	0.0495136	HMDB0131930	HMDB	5,6,7-trihydroxy-2-(2,4,5-trihydroxyphenyl)-4H-chromen-4-one	318.038	HMDB0131930
3	4	634.969	2M-H	1-	HMDB0137812	0.0495136	HMDB0137812	HMDB	5,7,8-trihydroxy-3-(2,4,5-trihydroxyphenyl)-4H-chromen-4-one	318.038	HMDB0137812
3	4	634.969	2M-H	1-	HMDB0138047	0.0495136	HMDB0138047	HMDB	5,7,8-trihydroxy-2-(3,4,5-trihydroxyphenyl)-4H-chromen-4-one	318.038	HMDB0138047
3	4	634.969	2M-H	1-	HMDB0140531	0.0495136	HMDB0140531	HMDB	2-(3,4-dihydroxyphenyl)-5,6,7,8-tetrahydroxy-4H-chromen-4-one	318.038	HMDB0140531
3	8	483.082	M-H	1-	CID004437	0.0039206	1-O6-O-DIGALLOYL-BETA-D-GLUCOSE	BioCyc	1-O,6-O-digalloyl-beta-D-glucose	484.085		440221
3	9	373.358	M-H	1-	HMDB0031677	0.0465623	HMDB0031677	HMDB	5-(14-Nonadecenyl)-1,3-benzenediol	374.318	HMDB0031677	101540825
3	9	373.358	M-H	1-	HMDB0039865	0.0465623	HMDB0039865	HMDB	5-(10-Nonadecenyl)-1,3-benzenediol	374.318	HMDB0039865
3	9	373.358	M-H	1-	HMDB0039866	0.0465623	HMDB0039866	HMDB	5-(12-Nonadecenyl)-1,3-benzenediol	374.318	HMDB0039866	102403771
3	12	300.949	M-H	1-	HMDB0060626	0.0484282	HMDB0060626	HMDB	Malathion monocarboxylic acid	302.005	HMDB0060626
3	14	635.556	M-H	1-	HMDB0055993	0.00559895	HMDB0055993	HMDB	DG(15:0/0:0/22:1n9)	636.569	HMDB0055993
3	22	423.456	2M-H	1-	HMDB0030300	0.0189595	HMDB0030300	HMDB	3-Methyltetradecane	212.25	HMDB0030300	86735
3	22	423.456	2M-H	1-	HMDB0037825	0.0189595	HMDB0037825	HMDB	xi-2,5-Dimethyltridecane	212.25	HMDB0037825	41838
3	22	423.456	2M-H	1-	HMDB0041501	0.0189595	HMDB0041501	HMDB	Isopentadecane	212.25	HMDB0041501	15268
3	22	423.456	2M-H	1-	HMDB0059886	0.0189595	HMDB0059886	HMDB	Pentadecane	212.25	HMDB0059886	12391
3	26	837.141	2M-H	1-	HMDB0035174	0.0262739	HMDB0035174	HMDB	[3-[1-Formyl-2-(2-furanyl)ethenyl]]-2-(2-furanyl)-5-(2-furanylmethylene)-4,5-dihydro-a-methyl-4-oxo-1H-pyrrole-1-acetic acid, 9CI	419.101	HMDB0035174	59441520
3	30	616.993	2M-H	1-	HMDB0061102	0.0222145	HMDB0061102	HMDB	3-oxobrimonidine	309.023	HMDB0061102
3	33	465.135	M-H	1-	HMDB0126687	0.00488006	HMDB0126687	HMDB	2-(4-hydroxy-3-methoxyphenyl)-6-[3,4,5-trihydroxy-6-(hydroxymethyl)oxan-2-yl]-3,4-dihydro-2H-1-benzopyran-3,5,7-triol	466.148	HMDB0126687
3	33	465.135	M-H	1-	HMDB0126714	0.00488006	HMDB0126714	HMDB	2-(4-hydroxy-3-methoxyphenyl)-8-[3,4,5-trihydroxy-6-(hydroxymethyl)oxan-2-yl]-3,4-dihydro-2H-1-benzopyran-3,5,7-triol	466.148	HMDB0126714
3	33	465.135	M-H	1-	HMDB0127780	0.00488006	HMDB0127780	HMDB	6-{3,5-dihydroxy-4-[2-hydroxy-3-(3-methoxyphenyl)propyl]phenoxy}-3,4,5-trihydroxyoxane-2-carboxylic acid	466.148	HMDB0127780
3	33	465.135	M-H	1-	HMDB0127781	0.00488006	HMDB0127781	HMDB	6-{3,5-dihydroxy-2-[2-hydroxy-3-(3-methoxyphenyl)propyl]phenoxy}-3,4,5-trihydroxyoxane-2-carboxylic acid	466.148	HMDB0127781
3	33	465.135	M-H	1-	HMDB0132675	0.00488006	HMDB0132675	HMDB	3-(4-hydroxy-3-methoxyphenyl)-1-{2,4,6-trihydroxy-3-[3,4,5-trihydroxy-6-(hydroxymethyl)oxan-2-yl]phenyl}propan-1-one	466.148	HMDB0132675
3	34	423.207	M-H	1-	HMDB0034492	0.0050012	HMDB0034492	HMDB	Dihydrovaltrate	424.21	HMDB0034492	5218261
3	34	423.207	M-H	1-	HMDB0039013	0.0050012	HMDB0039013	HMDB	8beta-Angeloyloxy-15-hydroxy-1alpha,10R-dimethoxy-3-oxo-11(13)-germacren-12,6alpha-olide	424.21	HMDB0039013
3	36	619.452	2M-H	1-	CID002859	0.0151535	CPD-725	BioCyc	13(S)-hydroperoxy-9(Z),11(E),15(Z)-octadecatrienoate	310.214		25244639
3	37	125.082	M-2H	2-	CID003364	0.0063408	CPD-9879	BioCyc	(+)-heliannuol D	252.173
3	37	125.082	M-2H	2-	CID004164	0.0063408	CPD-4744	BioCyc	3-hydroxylubimin	252.173		21594964
3	41	535.03	2M-H	1-	HMDB0038634	0.0156292	HMDB0038634	HMDB	(-)-Dioxibrassinin	268.034	HMDB0038634	11807698
3	42	149.178	M-H	1-	CID003995	0.0446999	CPD-8844	BioCyc	(3E)-4,8-dimethylnona-1,3,7-triene	150.141	HMDB35792	6427110
3	43	753.193	2M-H	1-	CID003327	0.0067753	CPD-10458	BioCyc	4-hydroxylamino-2,6-dinitrotoluene 3C-glucoside	377.107		90658690
3	43	753.193	2M-H	1-	CID003384	0.0067753	CPD-10460	BioCyc	4-hydroxylamino-2,6-dinitrotoluene-O-glucoside	377.107		90658997
3	43	753.193	2M-H	1-	CID004244	0.0067753	CPD-10449	BioCyc	2-hydroxylamino-4,6-dinitrotoluene-C3-glucoside	377.107		90657823
3	43	753.193	2M-H	1-	CID004987	0.0067753	CPD-10448	BioCyc	2-hydroxylamino-4,6-dinitrotoluene-O-glucoside	377.107		90659146
3	45	735.244	2M-H	1-	HMDB0001204	0.00371657	HMDB0001204	HMDB	trans-3-Hydroxycotinine glucuronide	368.122	HMDB0001204	53477725
3	46	125.051	M-2H	2-	HMDB0033317	0.000985844	HMDB0033317	HMDB	(1Z,4Z)-1,5-bis(4-hydroxyphenyl)-1,4-pentadiene	252.115	HMDB0033317
3	46	125.051	M-2H	2-	HMDB0035018	0.000985844	HMDB0035018	HMDB	2-Phenylethyl 3-phenyl-2-propenoate	252.115	HMDB0035018	5369459
3	46	125.051	M-2H	2-	HMDB0037707	0.000985844	HMDB0037707	HMDB	Cinnamyl phenylacetate	252.115	HMDB0037707	92468421
3	50	180.091	M-H	1-	HMDB0033868	0.0115937	HMDB0033868	HMDB	beta-O-Methylynephrine	181.11	HMDB0033868	46856263
3	50	180.091	M-H	1-	HMDB0035195	0.0115937	HMDB0035195	HMDB	cis-6-Nitro-p-mentha-1(7),2-diene	181.11	HMDB0035195	101412043
3	50	180.091	M-H	1-	HMDB0036090	0.0115937	HMDB0036090	HMDB	(R)-2-Nitro-p-mentha-1,5-diene	181.11	HMDB0036090
3	50	180.091	M-H	1-	HMDB0039784	0.0115937	HMDB0039784	HMDB	2,5-Dimethyl-4-(1-pyrrolidinyl)-3(2H)-furanone	181.11	HMDB0039784	15553227
3	50	180.091	M-H	1-	HMDB0039838	0.0115937	HMDB0039838	HMDB	2-(5-Methyl-2-furanyl)-3-piperidinol	181.11	HMDB0039838	85575714
3	50	180.091	M-H	1-	HMDB0040038	0.0115937	HMDB0040038	HMDB	5-(1-Pyrrolidinylmethyl)-2-furanmethanol	181.11	HMDB0040038	16494992
3	50	180.091	M-H	1-	HMDB0041806	0.0115937	HMDB0041806	HMDB	3,4-Dimethoxyphenylethylamine	181.11	HMDB0041806	8421
3	50	180.091	M-H	1-	HMDB0060748	0.0115937	HMDB0060748	HMDB	3-O-Methyl-a-methyldopamine	181.11	HMDB0060748
3	52	511.076	M-H	1-	HMDB0127812	0.0159794	HMDB0127812	HMDB	3,4,5-trihydroxy-6-{[3-hydroxy-2-(3-methoxyphenyl)-5-sulfino-3,4-dihydro-2H-1-benzopyran-7-yl]oxy}oxane-2-carboxylate	512.099	HMDB0127812
3	53	433.105	M-H	1-	HMDB0124767	0.00887771	HMDB0124767	HMDB	5,7-dihydroxy-2-(4-hydroxyphenyl)-8-[3,4,5-trihydroxy-6-(hydroxymethyl)oxan-2-yl]-3,4-dihydro-2H-1-benzopyran-4-one	434.121	HMDB0124767
3	53	433.105	M-H	1-	HMDB0128100	0.00887771	HMDB0128100	HMDB	6-[3,5-dihydroxy-2-(3-phenylpropanoyl)phenoxy]-3,4,5-trihydroxyoxane-2-carboxylic acid	434.121	HMDB0128100
3	53	433.105	M-H	1-	HMDB0128101	0.00887771	HMDB0128101	HMDB	6-[3,5-dihydroxy-4-(3-phenylpropanoyl)phenoxy]-3,4,5-trihydroxyoxane-2-carboxylic acid	434.121	HMDB0128101
3	53	433.105	M-H	1-	HMDB0130017	0.00887771	HMDB0130017	HMDB	6-[3,5-dihydroxy-2-(2-phenylpropanoyl)phenoxy]-3,4,5-trihydroxyoxane-2-carboxylic acid	434.121	HMDB0130017
3	53	433.105	M-H	1-	HMDB0130018	0.00887771	HMDB0130018	HMDB	6-[3,5-dihydroxy-4-(2-phenylpropanoyl)phenoxy]-3,4,5-trihydroxyoxane-2-carboxylic acid	434.121	HMDB0130018
3	53	433.105	M-H	1-	HMDB0134585	0.00887771	HMDB0134585	HMDB	3,4,5-trihydroxy-6-{3-hydroxy-5-[(E)-2-(3-hydroxy-4-methoxyphenyl)ethenyl]phenoxy}oxane-2-carboxylic acid	434.121	HMDB0134585
3	53	433.105	M-H	1-	HMDB0134586	0.00887771	HMDB0134586	HMDB	6-{5-[(E)-2-(3,5-dihydroxyphenyl)ethenyl]-2-methoxyphenoxy}-3,4,5-trihydroxyoxane-2-carboxylic acid	434.121	HMDB0134586
3	53	433.105	M-H	1-	HMDB0135129	0.00887771	HMDB0135129	HMDB	6-[3-(3,7-dihydroxy-3,4-dihydro-2H-1-benzopyran-2-yl)phenoxy]-3,4,5-trihydroxyoxane-2-carboxylic acid	434.121	HMDB0135129
3	53	433.105	M-H	1-	HMDB0135130	0.00887771	HMDB0135130	HMDB	3,4,5-trihydroxy-6-{[3-hydroxy-2-(3-hydroxyphenyl)-3,4-dihydro-2H-1-benzopyran-7-yl]oxy}oxane-2-carboxylic acid	434.121	HMDB0135130
3	53	433.105	M-H	1-	HMDB0135368	0.00887771	HMDB0135368	HMDB	3,4,5-trihydroxy-6-[4-hydroxy-2-(3-hydroxy-3-phenylpropanoyl)phenoxy]oxane-2-carboxylic acid	434.121	HMDB0135368
3	53	433.105	M-H	1-	HMDB0135369	0.00887771	HMDB0135369	HMDB	3,4,5-trihydroxy-6-[4-hydroxy-3-(3-hydroxy-3-phenylpropanoyl)phenoxy]oxane-2-carboxylic acid	434.121	HMDB0135369
3	53	433.105	M-H	1-	HMDB0135371	0.00887771	HMDB0135371	HMDB	6-{3-[3-(2,5-dihydroxyphenyl)-3-oxopropyl]phenoxy}-3,4,5-trihydroxyoxane-2-carboxylic acid	434.121	HMDB0135371
3	53	433.105	M-H	1-	HMDB0135372	0.00887771	HMDB0135372	HMDB	3,4,5-trihydroxy-6-{4-hydroxy-2-[3-(3-hydroxyphenyl)propanoyl]phenoxy}oxane-2-carboxylic acid	434.121	HMDB0135372
3	53	433.105	M-H	1-	HMDB0135373	0.00887771	HMDB0135373	HMDB	3,4,5-trihydroxy-6-{4-hydroxy-3-[3-(3-hydroxyphenyl)propanoyl]phenoxy}oxane-2-carboxylic acid	434.121	HMDB0135373
3	53	433.105	M-H	1-	HMDB0135375	0.00887771	HMDB0135375	HMDB	6-{4-[3-(2,5-dihydroxyphenyl)-3-oxopropyl]phenoxy}-3,4,5-trihydroxyoxane-2-carboxylic acid	434.121	HMDB0135375
3	53	433.105	M-H	1-	HMDB0135376	0.00887771	HMDB0135376	HMDB	3,4,5-trihydroxy-6-{4-hydroxy-2-[3-(4-hydroxyphenyl)propanoyl]phenoxy}oxane-2-carboxylic acid	434.121	HMDB0135376
3	53	433.105	M-H	1-	HMDB0135377	0.00887771	HMDB0135377	HMDB	3,4,5-trihydroxy-6-{4-hydroxy-3-[3-(4-hydroxyphenyl)propanoyl]phenoxy}oxane-2-carboxylic acid	434.121	HMDB0135377
3	53	433.105	M-H	1-	HMDB0135379	0.00887771	HMDB0135379	HMDB	6-{2-[3-(2,5-dihydroxyphenyl)-3-oxopropyl]phenoxy}-3,4,5-trihydroxyoxane-2-carboxylic acid	434.121	HMDB0135379
3	53	433.105	M-H	1-	HMDB0135380	0.00887771	HMDB0135380	HMDB	3,4,5-trihydroxy-6-{4-hydroxy-2-[3-(2-hydroxyphenyl)propanoyl]phenoxy}oxane-2-carboxylic acid	434.121	HMDB0135380
3	53	433.105	M-H	1-	HMDB0135381	0.00887771	HMDB0135381	HMDB	3,4,5-trihydroxy-6-{4-hydroxy-3-[3-(2-hydroxyphenyl)propanoyl]phenoxy}oxane-2-carboxylic acid	434.121	HMDB0135381
3	53	433.105	M-H	1-	HMDB0135382	0.00887771	HMDB0135382	HMDB	6-[2,5-dihydroxy-4-(3-phenylpropanoyl)phenoxy]-3,4,5-trihydroxyoxane-2-carboxylic acid	434.121	HMDB0135382
3	53	433.105	M-H	1-	HMDB0135383	0.00887771	HMDB0135383	HMDB	6-[4,5-dihydroxy-2-(3-phenylpropanoyl)phenoxy]-3,4,5-trihydroxyoxane-2-carboxylic acid	434.121	HMDB0135383
3	53	433.105	M-H	1-	HMDB0135384	0.00887771	HMDB0135384	HMDB	6-[2,4-dihydroxy-5-(3-phenylpropanoyl)phenoxy]-3,4,5-trihydroxyoxane-2-carboxylic acid	434.121	HMDB0135384
3	53	433.105	M-H	1-	HMDB0135386	0.00887771	HMDB0135386	HMDB	6-[2,5-dihydroxy-3-(3-phenylpropanoyl)phenoxy]-3,4,5-trihydroxyoxane-2-carboxylic acid	434.121	HMDB0135386
3	53	433.105	M-H	1-	HMDB0135387	0.00887771	HMDB0135387	HMDB	6-[2,4-dihydroxy-6-(3-phenylpropanoyl)phenoxy]-3,4,5-trihydroxyoxane-2-carboxylic acid	434.121	HMDB0135387
3	53	433.105	M-H	1-	HMDB0135388	0.00887771	HMDB0135388	HMDB	6-[3,4-dihydroxy-5-(3-phenylpropanoyl)phenoxy]-3,4,5-trihydroxyoxane-2-carboxylic acid	434.121	HMDB0135388
3	53	433.105	M-H	1-	HMDB0135390	0.00887771	HMDB0135390	HMDB	6-[3,6-dihydroxy-2-(3-phenylpropanoyl)phenoxy]-3,4,5-trihydroxyoxane-2-carboxylic acid	434.121	HMDB0135390
3	53	433.105	M-H	1-	HMDB0135391	0.00887771	HMDB0135391	HMDB	6-[3,4-dihydroxy-2-(3-phenylpropanoyl)phenoxy]-3,4,5-trihydroxyoxane-2-carboxylic acid	434.121	HMDB0135391
3	53	433.105	M-H	1-	HMDB0135392	0.00887771	HMDB0135392	HMDB	6-[2,4-dihydroxy-3-(3-phenylpropanoyl)phenoxy]-3,4,5-trihydroxyoxane-2-carboxylic acid	434.121	HMDB0135392
3	53	433.105	M-H	1-	HMDB0135418	0.00887771	HMDB0135418	HMDB	6-{2-[3-(3,4-dihydroxyphenyl)-3-oxopropyl]phenoxy}-3,4,5-trihydroxyoxane-2-carboxylic acid	434.121	HMDB0135418
3	53	433.105	M-H	1-	HMDB0135419	0.00887771	HMDB0135419	HMDB	3,4,5-trihydroxy-6-{2-hydroxy-5-[3-(2-hydroxyphenyl)propanoyl]phenoxy}oxane-2-carboxylic acid	434.121	HMDB0135419
3	53	433.105	M-H	1-	HMDB0135420	0.00887771	HMDB0135420	HMDB	3,4,5-trihydroxy-6-{2-hydroxy-4-[3-(2-hydroxyphenyl)propanoyl]phenoxy}oxane-2-carboxylic acid	434.121	HMDB0135420
3	53	433.105	M-H	1-	HMDB0135423	0.00887771	HMDB0135423	HMDB	6-[2,3-dihydroxy-5-(3-phenylpropanoyl)phenoxy]-3,4,5-trihydroxyoxane-2-carboxylic acid	434.121	HMDB0135423
3	53	433.105	M-H	1-	HMDB0135424	0.00887771	HMDB0135424	HMDB	6-[2,6-dihydroxy-4-(3-phenylpropanoyl)phenoxy]-3,4,5-trihydroxyoxane-2-carboxylic acid	434.121	HMDB0135424
3	53	433.105	M-H	1-	HMDB0135428	0.00887771	HMDB0135428	HMDB	6-[2,6-dihydroxy-3-(3-phenylpropanoyl)phenoxy]-3,4,5-trihydroxyoxane-2-carboxylic acid	434.121	HMDB0135428
3	53	433.105	M-H	1-	HMDB0135429	0.00887771	HMDB0135429	HMDB	6-[2,3-dihydroxy-4-(3-phenylpropanoyl)phenoxy]-3,4,5-trihydroxyoxane-2-carboxylic acid	434.121	HMDB0135429
3	53	433.105	M-H	1-	HMDB0135431	0.00887771	HMDB0135431	HMDB	3,4,5-trihydroxy-6-[2-hydroxy-5-(3-hydroxy-3-phenylpropanoyl)phenoxy]oxane-2-carboxylic acid	434.121	HMDB0135431
3	53	433.105	M-H	1-	HMDB0135432	0.00887771	HMDB0135432	HMDB	3,4,5-trihydroxy-6-[2-hydroxy-4-(3-hydroxy-3-phenylpropanoyl)phenoxy]oxane-2-carboxylic acid	434.121	HMDB0135432
3	53	433.105	M-H	1-	HMDB0135436	0.00887771	HMDB0135436	HMDB	6-{3-[3-(3,4-dihydroxyphenyl)-3-oxopropyl]phenoxy}-3,4,5-trihydroxyoxane-2-carboxylic acid	434.121	HMDB0135436
3	53	433.105	M-H	1-	HMDB0135437	0.00887771	HMDB0135437	HMDB	3,4,5-trihydroxy-6-{2-hydroxy-5-[3-(3-hydroxyphenyl)propanoyl]phenoxy}oxane-2-carboxylic acid	434.121	HMDB0135437
3	53	433.105	M-H	1-	HMDB0135442	0.00887771	HMDB0135442	HMDB	6-{4-[3-(3,4-dihydroxyphenyl)-3-oxopropyl]phenoxy}-3,4,5-trihydroxyoxane-2-carboxylic acid	434.121	HMDB0135442
3	53	433.105	M-H	1-	HMDB0135443	0.00887771	HMDB0135443	HMDB	3,4,5-trihydroxy-6-{2-hydroxy-5-[3-(4-hydroxyphenyl)propanoyl]phenoxy}oxane-2-carboxylic acid	434.121	HMDB0135443
3	53	433.105	M-H	1-	HMDB0135444	0.00887771	HMDB0135444	HMDB	3,4,5-trihydroxy-6-{2-hydroxy-4-[3-(4-hydroxyphenyl)propanoyl]phenoxy}oxane-2-carboxylic acid	434.121	HMDB0135444
3	53	433.105	M-H	1-	HMDB0141964	0.00887771	HMDB0141964	HMDB	2-[3,4-bis(2-hydroxyethoxy)phenyl]-3,5-dihydroxy-7-(2-hydroxyethoxy)-4H-chromen-4-one	434.121	HMDB0141964
3	54	331.36	2M-H	1-	HMDB0030002	0.0480393	HMDB0030002	HMDB	(-)-Nopol	166.136	HMDB0030002	31408
3	54	331.36	2M-H	1-	HMDB0030252	0.0480393	HMDB0030252	HMDB	Limonene aldehyde	166.136	HMDB0030252	110923
3	54	331.36	2M-H	1-	HMDB0031359	0.0480393	HMDB0031359	HMDB	2,4-Undecadienal	166.136	HMDB0031359	5367531
3	54	331.36	2M-H	1-	HMDB0031565	0.0480393	HMDB0031565	HMDB	Dihydrojasmone	166.136	HMDB0031565	62378
3	54	331.36	2M-H	1-	HMDB0031728	0.0480393	HMDB0031728	HMDB	2-Hexylidenecyclopentanone	166.136	HMDB0031728	6153869
3	54	331.36	2M-H	1-	HMDB0032540	0.0480393	HMDB0032540	HMDB	2,6,6-Trimethyl-1-cyclohexen-1-acetaldehyde	166.136	HMDB0032540	61124
3	54	331.36	2M-H	1-	HMDB0033546	0.0480393	HMDB0033546	HMDB	2,5-Undecadienal	166.136	HMDB0033546	44177175
3	54	331.36	2M-H	1-	HMDB0036190	0.0480393	HMDB0036190	HMDB	2-Heptylfuran	166.136	HMDB0036190	19603
3	54	331.36	2M-H	1-	HMDB0036815	0.0480393	HMDB0036815	HMDB	Norecasantalol	166.136	HMDB0036815
3	58	415.231	M-H	1-	HMDB0007007	0.00560677	HMDB0007007	HMDB	CPA(18:2(9Z,12Z)/0:0)	416.233	HMDB0007007	53477947
3	62	193.09	M-H	1-	CID003333	0.0034242	CPD-17703	BioCyc	coniferyl alcohol 9-methyl ester	194.094		5319469
3	64	309.145	M-H	1-	HMDB0014021	0.00436175	HMDB0014021	HMDB	N-Desmethylcitalopram	310.148	HMDB0014021	162180
3	64	309.145	M-H	1-	HMDB0060576	0.00436175	HMDB0060576	HMDB	Desmethylcitalopram	310.148	HMDB0060576
3	67	115.011	M-2H	2-	CID003935	0.0046407	CPD-19490	BioCyc	3-isopropyl-7-(methylthio)-2-oxoheptanoate	232.041		123131518
3	68	577.225	2M-H	1-	HMDB0005765	0.0111655	HMDB0005765	HMDB	Ophthalmic acid	289.127	HMDB0005765	7018721
3	69	924.717	M-H	1-	HMDB0112787	0.0473826	HMDB0112787	HMDB	PS(22:2(13Z,16Z)/24:1(15Z))	925.677	HMDB0112787
3	69	924.717	M-H	1-	HMDB0112930	0.0473826	HMDB0112930	HMDB	PS(24:1(15Z)/22:2(13Z,16Z))	925.677	HMDB0112930
3	71	269.175	2M-H	1-	HMDB0012128	0.0138218	HMDB0012128	HMDB	(R)-Amphetamine	135.105	HMDB0012128	32893
3	71	269.175	2M-H	1-	HMDB0014328	0.0138218	HMDB0014328	HMDB	Amphetamine	135.105	HMDB0014328	3007
3	71	269.175	2M-H	1-	HMDB0015516	0.0138218	HMDB0015516	HMDB	Dextroamphetamine	135.105	HMDB0015516	5826
3	71	269.175	2M-H	1-	HMDB0032934	0.0138218	HMDB0032934	HMDB	3-Butylpyridine	135.105	HMDB0032934	10874
3	71	269.175	2M-H	1-	HMDB0037287	0.0138218	HMDB0037287	HMDB	3-(2-Methylpropyl)pyridine	135.105	HMDB0037287	61715
3	71	269.175	2M-H	1-	HMDB0037291	0.0138218	HMDB0037291	HMDB	2-(2-Methylpropyl)pyridine	135.105	HMDB0037291	61385
3	71	269.175	2M-H	1-	HMDB0062481	0.0138218	HMDB0062481	HMDB	iso-nLc8Cer	135.105	HMDB0062481	7464
3	72	124.032	M-2H	2-	HMDB0130060	0.00563715	HMDB0130060	HMDB	3-(1,2-dihydroxybutyl)-7-hydroxy-1H-isochromen-1-one	250.084	HMDB0130060
3	72	124.032	M-2H	2-	HMDB0130061	0.00563715	HMDB0130061	HMDB	3-(1,2-dihydroxybutyl)-6-hydroxy-1H-isochromen-1-one	250.084	HMDB0130061
3	72	124.032	M-2H	2-	HMDB0130062	0.00563715	HMDB0130062	HMDB	3-(1,2,3-trihydroxybutyl)-1H-isochromen-1-one	250.084	HMDB0130062
3	72	124.032	M-2H	2-	HMDB0130063	0.00563715	HMDB0130063	HMDB	3-(1,2-dihydroxybutyl)-5-hydroxy-1H-isochromen-1-one	250.084	HMDB0130063
3	72	124.032	M-2H	2-	HMDB0130064	0.00563715	HMDB0130064	HMDB	3-(1,2,4-trihydroxybutyl)-1H-isochromen-1-one	250.084	HMDB0130064
3	73	507.267	2M-H	1-	HMDB0033428	0.00494391	HMDB0033428	HMDB	(+)-Setoclavine	254.142	HMDB0033428	10060886
3	74	183.068	M-H	1-	HMDB0001565	0.000936815	HMDB0001565	HMDB	Phosphorylcholine	184.074	HMDB0001565	1014
3	76	479.127	2M-H	1-	CID002118	0.00397398	CPD-9923	BioCyc	(1<i>R</i>,6<i>R</i>)-6-hydroxy-2-succinylcyclohexa-2,4-diene-1-carboxylate	240.063		25246102
3	78	673.033	2M-H	1-	HMDB0060775	0.0316523	HMDB0060775	HMDB	5-Carboxy-lumiracoxib	337.052	HMDB0060775
3	79	169.067	M-2H	2-	HMDB0036157	0.00290532	HMDB0036157	HMDB	15-Deacetylneosolaniol	340.152	HMDB0036157	10337297
3	79	169.067	M-2H	2-	HMDB0036158	0.00290532	HMDB0036158	HMDB	4-Deacetylneosolaniol	340.152	HMDB0036158	14123371
3	79	169.067	M-2H	2-	HMDB0036160	0.00290532	HMDB0036160	HMDB	8-Acetyl-T2 tetrol	340.152	HMDB0036160
3	91	567.084	2M-H	1-	HMDB0032876	0.0137444	HMDB0032876	HMDB	Rhein	284.032	HMDB0032876	10168
3	91	567.084	2M-H	1-	HMDB0034042	0.0137444	HMDB0034042	HMDB	Lucernol	284.032	HMDB0034042	5748586
3	91	567.084	2M-H	1-	HMDB0034138	0.0137444	HMDB0034138	HMDB	Repensol	284.032	HMDB0034138	44257533
3	91	567.084	2M-H	1-	HMDB0037921	0.0137444	HMDB0037921	HMDB	Aureol	284.032	HMDB0037921	5491648
3	92	787.853	2M-H	1-	HMDB0062452	0.0492234	HMDB0062452	HMDB	17Z-hexacosenoic acid	394.381	HMDB0062452	5282775
3	93	145.081	M-H	1-	HMDB0003701	0.00429517	HMDB0003701	HMDB	Dimethylbenzimidazole	146.084	HMDB0003701	675
3	93	145.081	M-H	1-	HMDB0029740	0.00429517	HMDB0029740	HMDB	1H-Indole-3-methanamine	146.084	HMDB0029740	472107
3	93	145.081	M-H	1-	HMDB0030386	0.00429517	HMDB0030386	HMDB	Myosmine	146.084	HMDB0030386	442649
3	93	145.081	M-H	1-	HMDB0030906	0.00429517	HMDB0030906	HMDB	1,4-Dimethylpyrrolo[1,2-a]pyrazine	146.084	HMDB0030906	12382420
3	93	145.081	M-H	1-	HMDB0030907	0.00429517	HMDB0030907	HMDB	3,4-Dimethylpyrrolo[1,2-a]pyrazine	146.084	HMDB0030907	12382428
3	93	145.081	M-H	1-	HMDB0030908	0.00429517	HMDB0030908	HMDB	1,3-Dimethylpyrrolo[1,2-a]pyrazine	146.084	HMDB0030908	12382419
3	96	634.942	2M-H	1-	HMDB0015265	0.0463267	HMDB0015265	HMDB	Tiludronate	317.928	HMDB0015265	60937
3	97	597.035	2M-H	1-	CID003790	0.0341794	CPD-7252	BioCyc	kaempferide	299.056	HMDB37441	25201489
3	98	219.136	M-2H	2-	HMDB0012558	0.00545177	HMDB0012558	HMDB	13'-Carboxy-gamma-tocotrienol	440.293	HMDB0012558	53481464
3	98	219.136	M-2H	2-	HMDB0034349	0.00545177	HMDB0034349	HMDB	Suillin	440.293	HMDB0034349
3	98	219.136	M-2H	2-	HMDB0040748	0.00545177	HMDB0040748	HMDB	2-Acetoxy-3-geranylgeranyl-1,4-dihydroxybenzene	440.293	HMDB0040748
3	98	219.136	M-2H	2-	HMDB0040764	0.00545177	HMDB0040764	HMDB	Bolegrevilol	440.293	HMDB0040764	14376403
3	99	635.469	M-H	1-	HMDB0032949	0.0163098	HMDB0032949	HMDB	9-Oxoasimicinone	636.46	HMDB0032949
3	102	821.198	2M-H	1-	HMDB0041623	0.047684	HMDB0041623	HMDB	N6-Carbamoyl-L-threonyladenosine	411.15	HMDB0041623	92021849
3	105	407.238	2M-H	1-	HMDB0041842	0.00368754	HMDB0041842	HMDB	Bufotenin	204.126	HMDB0041842	10257
3	105	407.238	2M-H	1-	HMDB0042000	0.00368754	HMDB0042000	HMDB	Psilocin	204.126	HMDB0042000	4980
3	109	373.308	M-2H	2-	HMDB0030130	0.0151218	HMDB0030130	HMDB	Plastoquinone 9	748.616	HMDB0030130
3	112	293.159	2M-H	1-	HMDB0033453	0.00657143	HMDB0033453	HMDB	Fagomine	147.09	HMDB0033453	72259
3	112	293.159	2M-H	1-	HMDB0142963	0.00657143	HMDB0142963	HMDB	2-amino-6-hydroxyhexanoic acid	147.09	HMDB0142963
3	116	451.11	2M-H	1-	HMDB0032998	0.00454664	HMDB0032998	HMDB	2-Methoxyxanthone	226.063	HMDB0032998	71034
3	116	451.11	2M-H	1-	HMDB0033925	0.00454664	HMDB0033925	HMDB	Oroselone	226.063	HMDB0033925	74477
3	124	211.092	2M-H	1-	HMDB0031716	0.00457862	HMDB0031716	HMDB	3-(Methylthio)-1-propanol	106.045	HMDB0031716	10448
3	124	211.092	2M-H	1-	HMDB0040185	0.00457862	HMDB0040185	HMDB	3-Mercapto-2-butanol	106.045	HMDB0040185	62087
3	124	211.092	2M-H	1-	HMDB0041475	0.00457862	HMDB0041475	HMDB	4-Mercapto-2-butanol	106.045	HMDB0041475	3703445
3	127	465.232	2M-H	1-	HMDB0013125	0.00681712	HMDB0013125	HMDB	Hydroxypropionylcarnitine	233.126	HMDB0013125	53481699
3	130	631.02	2M-H	1-	CID003173	0.0447473	CPD-9619	BioCyc	robustaquinone E	316.058		25202353
3	130	631.02	2M-H	1-	CID003395	0.0447473	CPD-9630	BioCyc	1,5,7-trihydroxy-6,8-dimethoxyanthraquinone	316.058		25200958
3	130	631.02	2M-H	1-	CID004649	0.0447473	CPD-13511	BioCyc	rhamnetin	316.058		5281691
3	132	124.082	M-2H	2-	HMDB0015124	0.0112262	HMDB0015124	HMDB	Rivastigmine	250.168	HMDB0015124	77991
3	132	124.082	M-2H	2-	HMDB0060655	0.0112262	HMDB0060655	HMDB	3-Hydroxylidocaine	250.168	HMDB0060655	0
3	135	703.177	2M-H	1-	HMDB0030399	0.00970373	HMDB0030399	HMDB	N-(Carbethoxyacetyl)-4-chloro-L-tryptophan	352.083	HMDB0030399
3	139	285.168	2M-H	1-	HMDB0004827	0.00706732	HMDB0004827	HMDB	Proline betaine	143.095	HMDB0004827	115244
3	139	285.168	2M-H	1-	HMDB0030410	0.00706732	HMDB0030410	HMDB	L-2-Amino-3-methylenehexanoic acid	143.095	HMDB0030410	76223581
3	139	285.168	2M-H	1-	HMDB0038949	0.00706732	HMDB0038949	HMDB	3beta,6beta-Dihydroxynortropane	143.095	HMDB0038949	22297531
3	144	481.007	2M-H	1-	HMDB0060002	0.00281952	HMDB0060002	HMDB	Indole-3-carboxilic acid-O-sulphate	241.004	HMDB0060002
3	149	108.092	M-H	1-	HMDB0029722	0.0101702	HMDB0029722	HMDB	1,2,5-Trimethyl-1H-pyrrole	109.089	HMDB0029722	70260
3	150	420.969	2M-H	1-	HMDB0001511	0.0475159	HMDB0001511	HMDB	Phosphocreatine	211.036	HMDB0001511	587
3	151	337.31	M-2H	2-	HMDB0062455	0.0182508	HMDB0062455	HMDB	cholest-5-en-3beta-yl (11Z,14Z-eicosadienoate)	676.616	HMDB0062455	16061338
3	157	131.989	M-2H	2-	HMDB0061807	0.0251749	HMDB0061807	HMDB	alpha-Trichloromethylbenzyl acetate	265.967	HMDB0061807
3	159	453.089	2M-H	1-	HMDB0125157	0.00517869	HMDB0125157	HMDB	2-{[hydroxy(2,4,6-trihydroxyphenyl)methylidene]amino}acetic acid	227.043	HMDB0125157
3	159	453.089	2M-H	1-	HMDB0126635	0.00517869	HMDB0126635	HMDB	2-{[hydroxy(3,4,5-trihydroxyphenyl)methylidene]amino}acetic acid	227.043	HMDB0126635
3	159	453.089	2M-H	1-	HMDB0130466	0.00517869	HMDB0130466	HMDB	2-{[hydroxy(2,3,4-trihydroxyphenyl)methylidene]amino}acetic acid	227.043	HMDB0130466
3	159	453.089	2M-H	1-	HMDB0130477	0.00517869	HMDB0130477	HMDB	2-{[hydroxy(2,4,5-trihydroxyphenyl)methylidene]amino}acetic acid	227.043	HMDB0130477
3	160	501.243	M-H	1-	HMDB0038028	0.00892624	HMDB0038028	HMDB	Eriojaposide A	502.241	HMDB0038028	13877687
3	160	501.243	M-H	1-	HMDB0040672	0.00892624	HMDB0040672	HMDB	3-Oxo-alpha-ionol 9-[apiosyl-(1-&gt;6)-glucoside]	502.241	HMDB0040672
3	161	447.18	2M-H	1-	HMDB0004328	0.00255208	HMDB0004328	HMDB	Temurin	224.091	HMDB0004328	75324
3	165	599.017	2M-H	1-	HMDB0035179	0.036023	HMDB0035179	HMDB	Mumefural	300.048	HMDB0035179	10780542
3	168	563.102	M-H	1-	HMDB0038820	0.0027325	HMDB0038820	HMDB	Isorhamnetin 3-(6''-malonylglucoside)	564.112	HMDB0038820
3	170	465.338	2M-H	1-	HMDB0035232	0.00515851	HMDB0035232	HMDB	Rotundine B	233.178	HMDB0035232	21603505
3	173	837.201	2M-H	1-	HMDB0031791	0.0244685	HMDB0031791	HMDB	Fenvalerate	419.129	HMDB0031791	3347
3	177	483.258	M-2H	2-	HMDB0009989	0.00915653	HMDB0009989	HMDB	PIP(18:2(9Z,12Z)/20:1(11Z))	968.539	HMDB0009989	53480183
3	177	483.258	M-2H	2-	HMDB0010001	0.00915653	HMDB0010001	HMDB	PIP(20:1(11Z)/18:2(9Z,12Z))	968.539	HMDB0010001	53480195
3	178	337.135	M-H	1-	CID003507	0.0031934	COLUMBAMINE	BioCyc	columbamine	338.139		72310
3	178	337.135	M-H	1-	CID003782	0.0031934	CPD-7846	BioCyc	(S)-cis-N-methylstylopine	338.139		5460426
3	180	823.155	2M-H	1-	HMDB0014391	0.0314434	HMDB0014391	HMDB	Ziprasidone	412.112	HMDB0014391	60854
3	181	229.105	2M-H	1-	HMDB0000162	0.00710164	HMDB0000162	HMDB	L-Proline	115.063	HMDB0000162	145742
3	181	229.105	2M-H	1-	HMDB0003411	0.00710164	HMDB0003411	HMDB	D-Proline	115.063	HMDB0003411	8988
3	181	229.105	2M-H	1-	HMDB0012880	0.00710164	HMDB0012880	HMDB	Acetamidopropanal	115.063	HMDB0012880	5460495
3	181	229.105	2M-H	1-	HMDB0030409	0.00710164	HMDB0030409	HMDB	4-Amino-2-methylenebutanoic acid	115.063	HMDB0030409	5318003
3	181	229.105	2M-H	1-	HMDB0034208	0.00710164	HMDB0034208	HMDB	Pterolactam	115.063	HMDB0034208	181561
3	187	191.132	M-H	1-	HMDB0029820	0.0125526	HMDB0029820	HMDB	2,6-Diisopropyl-3-methylphenol	192.151	HMDB0029820	119956
3	187	191.132	M-H	1-	HMDB0029821	0.0125526	HMDB0029821	HMDB	2,5-Diisopropyl-4-methylphenol	192.151	HMDB0029821	139921
3	187	191.132	M-H	1-	HMDB0029822	0.0125526	HMDB0029822	HMDB	2,5-Diisopropyl-3-methylphenol	192.151	HMDB0029822	20447657
3	187	191.132	M-H	1-	HMDB0029823	0.0125526	HMDB0029823	HMDB	2,4-Diisopropyl-5-methylphenol	192.151	HMDB0029823	527839
3	187	191.132	M-H	1-	HMDB0029824	0.0125526	HMDB0029824	HMDB	2,4-Diisopropyl-3-methylphenol	192.151	HMDB0029824	169279
3	187	191.132	M-H	1-	HMDB0029825	0.0125526	HMDB0029825	HMDB	2,3-Diisopropyl-5-methylphenol	192.151	HMDB0029825	58446461
3	187	191.132	M-H	1-	HMDB0031733	0.0125526	HMDB0031733	HMDB	4-(4-Methyl-3-pentenyl)-3-cyclohexene-1-carboxaldehyde	192.151	HMDB0031733	93199
3	187	191.132	M-H	1-	HMDB0032498	0.0125526	HMDB0032498	HMDB	Pseudoionone	192.151	HMDB0032498	1757003
3	187	191.132	M-H	1-	HMDB0032541	0.0125526	HMDB0032541	HMDB	4-(2,6,6-Trimethylcyclohex-1-enyl)but-2-en-4-one	192.151	HMDB0032541	5374527
3	187	191.132	M-H	1-	HMDB0033545	0.0125526	HMDB0033545	HMDB	(2E,4Z,7Z)-2,4,7-Tridecatrienal	192.151	HMDB0033545	6429289
3	187	191.132	M-H	1-	HMDB0034671	0.0125526	HMDB0034671	HMDB	(E)-5,8-Megastigmadien-4-one	192.151	HMDB0034671	14109911
3	187	191.132	M-H	1-	HMDB0034959	0.0125526	HMDB0034959	HMDB	Edulan I	192.151	HMDB0034959	521066
3	187	191.132	M-H	1-	HMDB0034979	0.0125526	HMDB0034979	HMDB	gamma-Ionone	192.151	HMDB0034979	5363741
3	187	191.132	M-H	1-	HMDB0035682	0.0125526	HMDB0035682	HMDB	delta-Damascone	192.151	HMDB0035682	5365916
3	187	191.132	M-H	1-	HMDB0035753	0.0125526	HMDB0035753	HMDB	(R)-(E)-4,7-Megastigmadien-9-one	192.151	HMDB0035753	5498521
3	187	191.132	M-H	1-	HMDB0036022	0.0125526	HMDB0036022	HMDB	Isospirene	192.151	HMDB0036022	116740
3	187	191.132	M-H	1-	HMDB0036027	0.0125526	HMDB0036027	HMDB	alpha-Damascone	192.151	HMDB0036027	6436548
3	187	191.132	M-H	1-	HMDB0036144	0.0125526	HMDB0036144	HMDB	Cycloionone	192.151	HMDB0036144	110664
3	187	191.132	M-H	1-	HMDB0036565	0.0125526	HMDB0036565	HMDB	beta-Ionone	192.151	HMDB0036565	638014
3	187	191.132	M-H	1-	HMDB0036684	0.0125526	HMDB0036684	HMDB	2,4,5,7alpha-Tetrahydro-1,4,4,7a-tetramethyl-1H-inden-2-ol	192.151	HMDB0036684	66963592
3	187	191.132	M-H	1-	HMDB0037139	0.0125526	HMDB0037139	HMDB	4-(2,6,6-Trimethyl-1,3-cyclohexadien-1-yl)-2-butanone	192.151	HMDB0037139	577126
3	187	191.132	M-H	1-	HMDB0059883	0.0125526	HMDB0059883	HMDB	alpha-Ionone	192.151	HMDB0059883	5282108
3	188	451.026	2M-H	1-	HMDB0032982	0.0220362	HMDB0032982	HMDB	2,2'-Dithenyl sulfide	225.994	HMDB0032982	54210762
3	196	545.012	2M-H	1-	HMDB0015309	0.0128086	HMDB0015309	HMDB	Chlormezanone	273.023	HMDB0015309	2717
3	201	609.109	2M-H	1-	HMDB0034364	0.0107867	HMDB0034364	HMDB	Cepharadione A	305.069	HMDB0034364	94577
3	202	513.646	M-2H	2-	HMDB0001064	0.0380245	HMDB0001064	HMDB	Linoleoyl-CoA	1029.34	HMDB0001064	5462164
3	202	513.646	M-2H	2-	HMDB0060170	0.0380245	HMDB0060170	HMDB	Linoleic coenzyme A	1029.34	HMDB0060170	5462164
3	205	203.065	M-2H	2-	HMDB0036862	0.00198783	HMDB0036862	HMDB	Ginkgolide A	408.142	HMDB0036862	115221
3	205	203.065	M-2H	2-	HMDB0038600	0.00198783	HMDB0038600	HMDB	Torachrysone 8-glucoside	408.142	HMDB0038600
3	205	203.065	M-2H	2-	HMDB0041508	0.00198783	HMDB0041508	HMDB	Marmesin galactoside	408.142	HMDB0041508	611513
3	209	325.258	M-H	1-	HMDB0031006	0.0194671	HMDB0031006	HMDB	1-Acetoxy-2-hydroxy-16-heptadecen-4-one	326.246	HMDB0031006	56968446
3	209	325.258	M-H	1-	HMDB0031047	0.0194671	HMDB0031047	HMDB	Avocadyne 2-acetate	326.246	HMDB0031047	71694412
3	209	325.258	M-H	1-	HMDB0031048	0.0194671	HMDB0031048	HMDB	Avocadyne 1-acetate	326.246	HMDB0031048	3952079
3	209	325.258	M-H	1-	HMDB0031049	0.0194671	HMDB0031049	HMDB	Avocadyne 4-acetate	326.246	HMDB0031049	45782986
3	220	118.908	M-H	1-	HMDB0029570	0.019213	HMDB0029570	HMDB	Dichlorodifluoromethane	119.935	HMDB0029570	6391
3	223	353.356	M-2H	2-	HMDB0006727	0.0482509	HMDB0006727	HMDB	CE(22:0)	708.678	HMDB0006727
3	224	386.065	M-H	1-	CID000685	0.0109808	CPD-8890	BioCyc	betanidin quinone	387.083		25246300
4	2	354.105	M-H	1-	HMDB0014751	0.0329598	HMDB0014751	HMDB	Amodiaquine	355.145	HMDB0014751	2165
4	4	634.969	2M-H	1-	HMDB0002755	0.0495136	HMDB0002755	HMDB	Myricetin	318.038	HMDB0002755	5281672
4	4	634.969	2M-H	1-	HMDB0037357	0.0495136	HMDB0037357	HMDB	3,3',4',5,5',8-Hexahydroxyflavone	318.038	HMDB0037357	44258711
4	4	634.969	2M-H	1-	HMDB0126560	0.0495136	HMDB0126560	HMDB	2-(3,4-dihydroxyphenyl)-3,5,6,7-tetrahydroxy-4H-chromen-4-one	318.038	HMDB0126560
4	8	483.082	2M-H	1-	HMDB0015289	0.00982425	HMDB0015289	HMDB	Bretylium	242.054	HMDB0015289	2431
4	9	373.358	2M-H	1-	CID003557	0.0491019	10-HYDROXYDECANOATE	BioCyc	10-hydroxydecanoate	187.133		6991989
4	12	300.949	M-H	1-	HMDB0002899	0.0499293	HMDB0002899	HMDB	Ellagic acid	302.006	HMDB0002899	5281855
4	14	635.556	2M-H	1-	CID000261	0.0189809	PHYTOSPINGOSINE	BioCyc	phytosphingosine	318.301		25203595
4	22	423.456	2M-H	1-	HMDB0062790	0.0189595	HMDB0062790	HMDB	2,7,10-trimethyldodecane	212.25	HMDB0062790	93447
4	26	837.141	2M-H	1-	HMDB0060506	0.0421519	HMDB0060506	HMDB	S-(2,2-Dichloro-1-hydroxy)ethyl glutathione	419.032	HMDB0060506	11954070
4	33	465.135	M-H	1-	HMDB0036561	0.00488007	HMDB0036561	HMDB	Agnuside	466.148	HMDB0036561	3512643
4	34	423.207	M-H	1-	HMDB0114771	0.00788595	HMDB0114771	HMDB	PA(8:0/8:0)	424.223	HMDB0114771
4	36	619.452	2M-H	1-	HMDB0013623	0.0151536	HMDB0013623	HMDB	12(13)Ep-9-KODE	310.214	HMDB0013623	5283007
4	36	619.452	2M-H	1-	HMDB0033505	0.0151536	HMDB0033505	HMDB	(9Z,11R,12S,13S,15Z)-12,13-Epoxy-11-hydroxy-9,15-octadecadienoic acid	310.214	HMDB0033505
4	36	619.452	2M-H	1-	HMDB0035337	0.0151536	HMDB0035337	HMDB	Sterebin A	310.214	HMDB0035337
4	36	619.452	2M-H	1-	HMDB0038484	0.0151536	HMDB0038484	HMDB	Auxin b	310.214	HMDB0038484	103739
4	37	125.082	M-H	1-	HMDB0062574	0.0131311	HMDB0062574	HMDB	N(tele)-methylhistaminium	126.103	HMDB0062574	25245502
4	41	535.03	2M-H	1-	HMDB0002326	0.0187835	HMDB0002326	HMDB	Coumesterol	268.037	HMDB0002326	5281707
4	42	149.178	M-H	1-	HMDB0030944	0.0446999	HMDB0030944	HMDB	Cystophorene	150.141	HMDB0030944	5352367
4	42	149.178	M-H	1-	HMDB0035792	0.0446999	HMDB0035792	HMDB	(E)-4,8-Dimethyl-1,3,7-nonatriene	150.141	HMDB0035792	6427110
4	42	149.178	M-H	1-	HMDB0061811	0.0446999	HMDB0061811	HMDB	4-Methyl-2-methylene-1-(1methylethylidene)-cyclohexane	150.141	HMDB0061811
4	43	753.193	M-H	1-	HMDB0126762	0.0103628	HMDB0126762	HMDB	4-[2-(3,4-dihydroxyphenyl)-3,5,7-trihydroxy-3,4-dihydro-2H-1-benzopyran-8-yl]-2-(4-hydroxy-3-methoxyphenyl)-6-[3,4,5-trihydroxy-6-(hydroxymethyl)oxan-2-yl]-3,4-dihydro-2H-1-benzopyran-3,5,7-triol	754.211	HMDB0126762
4	43	753.193	M-H	1-	HMDB0126763	0.0103628	HMDB0126763	HMDB	2-(3,4-dihydroxyphenyl)-4-[3,5,7-trihydroxy-2-(4-hydroxy-3-methoxyphenyl)-3,4-dihydro-2H-1-benzopyran-8-yl]-6-[3,4,5-trihydroxy-6-(hydroxymethyl)oxan-2-yl]-3,4-dihydro-2H-1-benzopyran-3,5,7-triol	754.211	HMDB0126763
4	43	753.193	M-H	1-	HMDB0126819	0.0103628	HMDB0126819	HMDB	4-[2-(3,4-dihydroxyphenyl)-3,5,7-trihydroxy-3,4-dihydro-2H-1-benzopyran-8-yl]-2-(4-hydroxy-3-methoxyphenyl)-8-[3,4,5-trihydroxy-6-(hydroxymethyl)oxan-2-yl]-3,4-dihydro-2H-1-benzopyran-3,5,7-triol	754.211	HMDB0126819
4	43	753.193	M-H	1-	HMDB0126820	0.0103628	HMDB0126820	HMDB	2-(3,4-dihydroxyphenyl)-4-[3,5,7-trihydroxy-2-(4-hydroxy-3-methoxyphenyl)-3,4-dihydro-2H-1-benzopyran-8-yl]-8-[3,4,5-trihydroxy-6-(hydroxymethyl)oxan-2-yl]-3,4-dihydro-2H-1-benzopyran-3,5,7-triol	754.211	HMDB0126820
4	45	735.244	2M-H	1-	HMDB0030669	0.01495	HMDB0030669	HMDB	3-O-Feruloylquinic acid	368.111	HMDB0030669
4	45	735.244	2M-H	1-	HMDB0039959	0.01495	HMDB0039959	HMDB	3-O-Caffeoyl-1-O-methylquinic acid	368.111	HMDB0039959
4	45	735.244	2M-H	1-	HMDB0039960	0.01495	HMDB0039960	HMDB	3-O-Caffeoyl-4-O-methylquinic acid	368.111	HMDB0039960
4	50	180.091	M-2H	2-	HMDB0000063	0.0119541	HMDB0000063	HMDB	Cortisol	362.209	HMDB0000063	5754
4	50	180.091	M-2H	2-	HMDB0000319	0.0119541	HMDB0000319	HMDB	18-Hydroxycorticosterone	362.209	HMDB0000319	11222
4	50	180.091	M-2H	2-	HMDB0006758	0.0119541	HMDB0006758	HMDB	17a,21-Dihydroxy-5b-pregnane-3,11,20-trione	362.209	HMDB0006758	65554
4	50	180.091	M-2H	2-	HMDB0030026	0.0119541	HMDB0030026	HMDB	Isohumulone A	362.209	HMDB0030026	93090
4	50	180.091	M-2H	2-	HMDB0030138	0.0119541	HMDB0030138	HMDB	Adhumulone	362.209	HMDB0030138
4	50	180.091	M-2H	2-	HMDB0032095	0.0119541	HMDB0032095	HMDB	5-Hydroxy-4-methoxy-5-(1-oxo-9,12,15-hexadecatrienyl)-2(5H)-furanone	362.209	HMDB0032095
4	50	180.091	M-2H	2-	HMDB0034090	0.0119541	HMDB0034090	HMDB	(R)-Humulone	362.209	HMDB0034090
4	52	511.076	2M-H	1-	HMDB0030809	0.0168687	HMDB0030809	HMDB	(2R,3S)-Piscidic acid	256.058	HMDB0030809	120693
4	53	433.105	M-H	1-	HMDB0031347	0.00887772	HMDB0031347	HMDB	2-O-Caffeoylarbutin	434.121	HMDB0031347
4	53	433.105	M-H	1-	HMDB0033739	0.00887772	HMDB0033739	HMDB	Floribundoside	434.121	HMDB0033739	3483754
4	53	433.105	M-H	1-	HMDB0037480	0.00887772	HMDB0037480	HMDB	Eriodictin	434.121	HMDB0037480
4	53	433.105	M-H	1-	HMDB0038775	0.00887772	HMDB0038775	HMDB	5,7,8-Trihydroxyflavanone 7-glucoside	434.121	HMDB0038775
4	53	433.105	M-H	1-	HMDB0039935	0.00887772	HMDB0039935	HMDB	Dihydrogenistin	434.121	HMDB0039935
4	53	433.105	M-H	1-	HMDB0040536	0.00887772	HMDB0040536	HMDB	(2R,3R)-3,3',4',7-Tetrahydroxyflavanone 7-O-alpha-L-Rhamnopyranoside	434.121	HMDB0040536
4	53	433.105	M-H	1-	HMDB0040832	0.00887772	HMDB0040832	HMDB	5-Hydroxyaloin A	434.121	HMDB0040832	73157760
4	53	433.105	M-H	1-	HMDB0041150	0.00887772	HMDB0041150	HMDB	7-Hydroxyaloin B	434.121	HMDB0041150	53462673
4	53	433.105	M-H	1-	HMDB0060772	0.00887772	HMDB0060772	HMDB	4'-Hydroxyfenoprofen glucuronide	434.121	HMDB0060772
4	53	433.105	M-H	1-	HMDB0140590	0.00887772	HMDB0140590	HMDB	5-hydroxy-2-(4-hydroxyphenyl)-7-{[3,4,5-trihydroxy-6-(hydroxymethyl)oxan-2-yl]oxy}-3,4-dihydro-2H-1-benzopyran-4-one	434.121	HMDB0140590
4	58	415.231	2M-H	1-	HMDB0031821	0.00600941	HMDB0031821	HMDB	1,2-Diphenylcyclobutane	208.125	HMDB0031821	140640
4	58	415.231	2M-H	1-	HMDB0032563	0.00600941	HMDB0032563	HMDB	2,4-Diphenyl-1-butene	208.125	HMDB0032563	519286
4	62	193.09	2M-H	1-	HMDB0031339	0.0039046	HMDB0031339	HMDB	1-Cyano-2-hydroxy-3-butene	97.0528	HMDB0031339	91586
4	62	193.09	2M-H	1-	HMDB0032968	0.0039046	HMDB0032968	HMDB	2,4-Dimethyloxazole	97.0528	HMDB0032968	138961
4	62	193.09	2M-H	1-	HMDB0032969	0.0039046	HMDB0032969	HMDB	2,5-Dimethyloxazole	97.0528	HMDB0032969	89961
4	62	193.09	2M-H	1-	HMDB0032970	0.0039046	HMDB0032970	HMDB	4,5-Dimethyloxazole	97.0528	HMDB0032970	30214
4	64	309.145	M-H	1-	HMDB0138247	0.00439137	HMDB0138247	HMDB	(4E)-7-(4-hydroxy-3-methoxyphenyl)-1-phenylhept-4-en-3-one	310.157	HMDB0138247
4	64	309.145	M-H	1-	HMDB0144281	0.00439137	HMDB0144281	HMDB	3-methyl-4-oxo-1,2-diphenylbutan-2-yl propanoate	310.157	HMDB0144281
4	67	115.011	M-2H	2-	HMDB0127988	0.00464186	HMDB0127988	HMDB	(4-ethyl-2-methoxyphenyl)oxidanesulfonic acid	232.041	HMDB0127988
4	68	577.225	2M-H	1-	HMDB0012144	0.0139867	HMDB0012144	HMDB	2-Amino-4-oxo-6-(1',2',3'-trihydroxypropyl)-diquinoid-7,8-dihydroxypterin	289.102	HMDB0012144	25
4	71	269.175	2M-H	1-	CID000111	0.0140104	L-CANALINE	BioCyc	L-canaline	135.077	HMDB12251	25246035
4	72	124.032	M-2H	2-	HMDB0038926	0.00563716	HMDB0038926	HMDB	Samin	250.084	HMDB0038926	12315236
4	72	124.032	M-2H	2-	HMDB0041857	0.00563716	HMDB0041857	HMDB	Citrinin	250.084	HMDB0041857
4	73	507.267	2M-H	1-	HMDB0032058	0.00628948	HMDB0032058	HMDB	Isoeugenol benzyl ether	254.131	HMDB0032058	1550886
4	73	507.267	2M-H	1-	HMDB0032349	0.00628948	HMDB0032349	HMDB	Isoeugenyl benzyl ether	254.131	HMDB0032349	764139
4	74	183.068	M-H	1-	HMDB0001490	0.00124743	HMDB0001490	HMDB	Vanylglycol	184.074	HMDB0001490	10805
4	74	183.068	M-H	1-	HMDB0035056	0.00124743	HMDB0035056	HMDB	1-(3-Hydroxy-4-methoxyphenyl)-1,2-ethanediol	184.074	HMDB0035056	170451
4	74	183.068	M-H	1-	HMDB0036072	0.00124743	HMDB0036072	HMDB	Genipic acid	184.074	HMDB0036072
4	74	183.068	M-H	1-	HMDB0039650	0.00124743	HMDB0039650	HMDB	4-Formyl-3-(formylmethyl)-4-hexenoic acid	184.074	HMDB0039650	59561170
4	74	183.068	M-H	1-	HMDB0040603	0.00124743	HMDB0040603	HMDB	(Â±)-threo-1-(4-Hydroxyphenyl)-1,2,3-propanetriol	184.074	HMDB0040603	11095273
4	74	183.068	M-H	1-	HMDB0059730	0.00124743	HMDB0059730	HMDB	3,4-Methylenepimelic acid	184.074	HMDB0059730
4	76	479.127	2M-H	1-	HMDB0128682	0.00397399	HMDB0128682	HMDB	3-(6-hydroxy-7-methoxy-2H-1,3-benzodioxol-5-yl)propanoic acid	240.063	HMDB0128682
4	76	479.127	2M-H	1-	HMDB0128684	0.00397399	HMDB0128684	HMDB	3-(7-hydroxy-6-methoxy-2H-1,3-benzodioxol-5-yl)propanoic acid	240.063	HMDB0128684
4	76	479.127	2M-H	1-	HMDB0132101	0.00397399	HMDB0132101	HMDB	2-benzyl-2,3-dihydroxybutanedioic acid	240.063	HMDB0132101
4	76	479.127	2M-H	1-	HMDB0135751	0.00397399	HMDB0135751	HMDB	3-(2,4-dihydroxy-3,5-dimethoxyphenyl)prop-2-enoic acid	240.063	HMDB0135751
4	76	479.127	2M-H	1-	HMDB0135752	0.00397399	HMDB0135752	HMDB	3-(4-hydroxy-3,5-dimethoxyphenyl)oxirane-2-carboxylic acid	240.063	HMDB0135752
4	78	673.033	2M-H	1-	HMDB0013929	0.0338802	HMDB0013929	HMDB	2-Oxoclopidogrel	337.054	HMDB0013929	56848893
4	79	169.067	M-2H	2-	HMDB0060654	0.00940833	HMDB0060654	HMDB	Citalopram N-oxide	340.159	HMDB0060654	0
4	91	567.084	2M-H	1-	HMDB0128435	0.0137444	HMDB0128435	HMDB	5,13,14-trihydroxy-8,17-dioxatetracyclo[8.7.0.0Â²,â·.0Â¹Â¹,Â¹â¶]heptadeca-1(10),2(7),3,5,11(16),12,14-heptaen-9-one	284.032	HMDB0128435
4	91	567.084	2M-H	1-	HMDB0140295	0.0137444	HMDB0140295	HMDB	5,14,15-trihydroxy-8,17-dioxatetracyclo[8.7.0.0Â²,â·.0Â¹Â¹,Â¹â¶]heptadeca-1(10),2(7),3,5,11(16),12,14-heptaen-9-one	284.032	HMDB0140295
4	91	567.084	2M-H	1-	HMDB0140296	0.0137444	HMDB0140296	HMDB	5,6,14-trihydroxy-8,17-dioxatetracyclo[8.7.0.0Â²,â·.0Â¹Â¹,Â¹â¶]heptadeca-1(10),2(7),3,5,11(16),12,14-heptaen-9-one	284.032	HMDB0140296
4	92	787.853	2M-H	1-	HMDB0035215	0.0492234	HMDB0035215	HMDB	Ximenic acid	394.381	HMDB0035215	5312571
4	92	787.853	2M-H	1-	HMDB0035549	0.0492234	HMDB0035549	HMDB	11,13-Hexacosanedione	394.381	HMDB0035549
4	92	787.853	2M-H	1-	HMDB0035550	0.0492234	HMDB0035550	HMDB	10,12-Hexacosanedione	394.381	HMDB0035550
4	92	787.853	2M-H	1-	HMDB0035551	0.0492234	HMDB0035551	HMDB	7,9-Hexacosanedione	394.381	HMDB0035551	20075350
4	92	787.853	2M-H	1-	HMDB0035552	0.0492234	HMDB0035552	HMDB	6,8-Hexacosanedione	394.381	HMDB0035552	91701341
4	92	787.853	2M-H	1-	HMDB0035553	0.0492234	HMDB0035553	HMDB	5,7-Hexacosanedione	394.381	HMDB0035553
4	92	787.853	2M-H	1-	HMDB0035554	0.0492234	HMDB0035554	HMDB	4,6-Hexacosanedione	394.381	HMDB0035554	91696009
4	93	145.081	M-H	1-	HMDB0002207	0.00560081	HMDB0002207	HMDB	3-Hydroxyisoheptanoic acid	146.094	HMDB0002207	193804
4	93	145.081	M-H	1-	HMDB0032269	0.00560081	HMDB0032269	HMDB	(+/-)-Ethyl 2-hydroxy-2-methylbutyrate	146.094	HMDB0032269	101536
4	93	145.081	M-H	1-	HMDB0036231	0.00560081	HMDB0036231	HMDB	Methyl DL-Leucate	146.094	HMDB0036231	62908
4	93	145.081	M-H	1-	HMDB0039407	0.00560081	HMDB0039407	HMDB	Methyl (Â±)-3-hydroxyhexanoate	146.094	HMDB0039407	519845
4	93	145.081	M-H	1-	HMDB0040254	0.00560081	HMDB0040254	HMDB	Butyl lactate	146.094	HMDB0040254	8738
4	93	145.081	M-H	1-	HMDB0059842	0.00560081	HMDB0059842	HMDB	Ethyl 2-hydroxyisovalerate	146.094	HMDB0059842	520125
4	93	145.081	M-H	1-	HMDB0061653	0.00560081	HMDB0061653	HMDB	3-hydroxyheptanoic acid	146.094	HMDB0061653
4	97	597.035	2M-H	1-	HMDB0061854	0.0402303	HMDB0061854	HMDB	8-Anilino-1-naphthalene sulfonate	299.062	HMDB0061854	1369
4	98	219.136	M-H	1-	HMDB0014888	0.0139593	HMDB0014888	HMDB	Prilocaine	220.158	HMDB0014888	4906
4	105	407.238	M-2H	2-	HMDB0010674	0.00383267	HMDB0010674	HMDB	PG(18:3(6Z,9Z,12Z)/22:6(4Z,7Z,10Z,13Z,16Z,19Z))	816.494	HMDB0010674	52926661
4	105	407.238	M-2H	2-	HMDB0010689	0.00383267	HMDB0010689	HMDB	PG(18:3(9Z,12Z,15Z)/22:6(4Z,7Z,10Z,13Z,16Z,19Z))	816.494	HMDB0010689	52926689
4	109	373.308	M-2H	2-	CID003958	0.0151218	PLASTOQUINONE	BioCyc	a plastoquinone	748.616
4	112	293.159	2M-H	1-	HMDB0029449	0.00657144	HMDB0029449	HMDB	(2R,3R,4R)-2-Amino-4-hydroxy-3-methylpentanoic acid	147.09	HMDB0029449	354197
4	112	293.159	2M-H	1-	HMDB0061157	0.00657144	HMDB0061157	HMDB	N-(2-Hydroxyethyl)-morpholine N-oxide	147.09	HMDB0061157
4	116	451.11	M-H	1-	HMDB0038362	0.00616286	HMDB0038362	HMDB	(-)-Epigallocatechin 3-p-coumaroate	452.111	HMDB0038362	6474788
4	130	631.02	2M-H	1-	HMDB0124865	0.0447474	HMDB0124865	HMDB	2-(3,4-dihydroxy-5-methoxyphenyl)-5,7-dihydroxy-4H-chromen-4-one	316.058	HMDB0124865
4	130	631.02	2M-H	1-	HMDB0124868	0.0447474	HMDB0124868	HMDB	2-(3,5-dihydroxy-4-methoxyphenyl)-5,7-dihydroxy-4H-chromen-4-one	316.058	HMDB0124868
4	130	631.02	2M-H	1-	HMDB0124999	0.0447474	HMDB0124999	HMDB	3-(2,5-dihydroxy-4-methoxyphenyl)-6,7-dihydroxy-4H-chromen-4-one	316.058	HMDB0124999
4	130	631.02	2M-H	1-	HMDB0125000	0.0447474	HMDB0125000	HMDB	7-hydroxy-6-methoxy-3-(2,4,5-trihydroxyphenyl)-4H-chromen-4-one	316.058	HMDB0125000
4	130	631.02	2M-H	1-	HMDB0126043	0.0447474	HMDB0126043	HMDB	5,11-dihydroxy-6,8,19-trioxapentacyclo[10.7.0.0Â²,â¹.0Â³,â·.0Â¹Â³,Â¹â·]nonadeca-1(12),2(9),10,13(17)-tetraene-16,18-dione	316.058	HMDB0126043
4	130	631.02	2M-H	1-	HMDB0126503	0.0447474	HMDB0126503	HMDB	3,5,6,7-tetrahydroxy-2-(3-methoxyphenyl)-4H-chromen-4-one	316.058	HMDB0126503
4	130	631.02	2M-H	1-	HMDB0126507	0.0447474	HMDB0126507	HMDB	3,5,7-trihydroxy-2-(3-hydroxy-5-methoxyphenyl)-4H-chromen-4-one	316.058	HMDB0126507
4	130	631.02	2M-H	1-	HMDB0127497	0.0447474	HMDB0127497	HMDB	3,5,6,7-tetrahydroxy-2-(4-methoxyphenyl)-4H-chromen-4-one	316.058	HMDB0127497
4	130	631.02	2M-H	1-	HMDB0128208	0.0447474	HMDB0128208	HMDB	5,6,7-trihydroxy-2-(3-hydroxy-5-methoxyphenyl)-4H-chromen-4-one	316.058	HMDB0128208
4	130	631.02	2M-H	1-	HMDB0128757	0.0447474	HMDB0128757	HMDB	3,5,7-trihydroxy-2-(3-hydroxyphenyl)-6-methoxy-4H-chromen-4-one	316.058	HMDB0128757
4	130	631.02	2M-H	1-	HMDB0129288	0.0447474	HMDB0129288	HMDB	3,5,7,8-tetrahydroxy-2-(3-methoxyphenyl)-4H-chromen-4-one	316.058	HMDB0129288
4	130	631.02	2M-H	1-	HMDB0129333	0.0447474	HMDB0129333	HMDB	5,6,7-trihydroxy-3-(3-hydroxy-4-methoxyphenyl)-4H-chromen-4-one	316.058	HMDB0129333
4	130	631.02	2M-H	1-	HMDB0129334	0.0447474	HMDB0129334	HMDB	3-(2,3-dihydroxy-4-methoxyphenyl)-5,7-dihydroxy-4H-chromen-4-one	316.058	HMDB0129334
4	130	631.02	2M-H	1-	HMDB0129335	0.0447474	HMDB0129335	HMDB	3-(2,5-dihydroxy-4-methoxyphenyl)-5,7-dihydroxy-4H-chromen-4-one	316.058	HMDB0129335
4	130	631.02	2M-H	1-	HMDB0130165	0.0447474	HMDB0130165	HMDB	5,6,7,8-tetrahydroxy-2-(4-methoxyphenyl)-4H-chromen-4-one	316.058	HMDB0130165
4	130	631.02	2M-H	1-	HMDB0130318	0.0447474	HMDB0130318	HMDB	5,6,7-trihydroxy-2-(4-hydroxy-3-methoxyphenyl)-4H-chromen-4-one	316.058	HMDB0130318
4	130	631.02	2M-H	1-	HMDB0130661	0.0447474	HMDB0130661	HMDB	5,7,8-trihydroxy-2-(4-hydroxyphenyl)-6-methoxy-4H-chromen-4-one	316.058	HMDB0130661
4	130	631.02	2M-H	1-	HMDB0130662	0.0447474	HMDB0130662	HMDB	5,6,7-trihydroxy-2-(4-hydroxyphenyl)-8-methoxy-4H-chromen-4-one	316.058	HMDB0130662
4	130	631.02	2M-H	1-	HMDB0132127	0.0447474	HMDB0132127	HMDB	3,5,7,8-tetrahydroxy-2-(4-methoxyphenyl)-4H-chromen-4-one	316.058	HMDB0132127
4	130	631.02	2M-H	1-	HMDB0132128	0.0447474	HMDB0132128	HMDB	3,5,7-trihydroxy-2-(4-hydroxyphenyl)-8-methoxy-4H-chromen-4-one	316.058	HMDB0132128
4	130	631.02	2M-H	1-	HMDB0136017	0.0447474	HMDB0136017	HMDB	3-(2,4-dihydroxyphenyl)-5,6-dihydroxy-7-methoxy-4H-chromen-4-one	316.058	HMDB0136017
4	130	631.02	2M-H	1-	HMDB0136018	0.0447474	HMDB0136018	HMDB	5-hydroxy-7-methoxy-3-(2,4,5-trihydroxyphenyl)-4H-chromen-4-one	316.058	HMDB0136018
4	130	631.02	2M-H	1-	HMDB0136019	0.0447474	HMDB0136019	HMDB	5-hydroxy-7-methoxy-3-(2,3,4-trihydroxyphenyl)-4H-chromen-4-one	316.058	HMDB0136019
4	132	124.082	M-2H	2-	HMDB0035293	0.0139259	HMDB0035293	HMDB	Norambreinolide	250.193	HMDB0035293	61129
4	132	124.082	M-2H	2-	HMDB0037631	0.0139259	HMDB0037631	HMDB	3-Methyl-alpha-ionyl acetate	250.193	HMDB0037631	6437467
4	132	124.082	M-2H	2-	HMDB0037712	0.0139259	HMDB0037712	HMDB	[2,2-Bis(2-methylpropoxy)ethyl]benzene	250.193	HMDB0037712	71544
4	135	703.177	M-H	1-	HMDB0030574	0.0104858	HMDB0030574	HMDB	Occidentoside	704.174	HMDB0030574
4	136	169.098	M-2H	2-	HMDB0030359	0.00370135	HMDB0030359	HMDB	14,19-Dihydroaspidospermatine	340.215	HMDB0030359
4	139	285.168	2M-H	1-	HMDB0037176	0.0106912	HMDB0037176	HMDB	2-Ethyl-2,5-dihydro-4,5-dimethylthiazole	143.077	HMDB0037176	5362584
4	139	285.168	2M-H	1-	HMDB0038432	0.0106912	HMDB0038432	HMDB	1-Isothiocyanatohexane	143.077	HMDB0038432	78120
4	139	285.168	2M-H	1-	HMDB0038435	0.0106912	HMDB0038435	HMDB	1-Isothiocyanato-4-methylpentane	143.077	HMDB0038435	519452
4	144	481.007	M-H	1-	HMDB0001342	0.0253623	HMDB0001342	HMDB	Thymidine 5'-triphosphate	481.989	HMDB0001342	64968
4	149	108.092	M-2H	2-	HMDB0040219	0.0104445	HMDB0040219	HMDB	8,8-Dimethoxy-2,6-dimethyl-2-octanol	218.188	HMDB0040219	8863
4	150	420.969	M-H	1-	CID004302	0.0483487	3-METHYLSULFINYLPROPYL-GLUCOSINOLATE	BioCyc	glucoiberin	422.025	HMDB38406	9548621
4	151	337.31	M-2H	2-	HMDB0006734	0.0182508	HMDB0006734	HMDB	CE(20:2(6Z,9Z))	676.616	HMDB0006734	53477891
4	157	131.989	M-2H	2-	HMDB0001270	0.0327181	HMDB0001270	HMDB	Glyceric acid 1,3-biphosphate	265.959	HMDB0001270	683
4	157	131.989	M-2H	2-	HMDB0001294	0.0327181	HMDB0001294	HMDB	2,3-Diphosphoglyceric acid	265.959	HMDB0001294	186004
4	157	131.989	M-2H	2-	HMDB0062758	0.0327181	HMDB0062758	HMDB	3-phosphonato-D-glyceroyl Phosphate(4-)	265.959	HMDB0062758	46878409
4	159	453.089	M-H	1-	CID003681	0.0073672	|Oxidized-flavodoxins|	BioCyc	an oxidized flavodoxin	454.089
4	160	501.243	M-H	1-	HMDB0014433	0.0136566	HMDB0014433	HMDB	Amcinonide	502.237	HMDB0014433	443958
4	161	447.18	M-2H	2-	HMDB0038673	0.00773316	HMDB0038673	HMDB	Lyciumin B	896.382	HMDB0038673
4	164	447.131	M-H	1-	HMDB0029481	0.00155121	HMDB0029481	HMDB	Isosakuranin	448.137	HMDB0029481	12304405
4	164	447.131	M-H	1-	HMDB0031586	0.00155121	HMDB0031586	HMDB	7-Hydroxy-8-O-methylaloin B	448.137	HMDB0031586
4	164	447.131	M-H	1-	HMDB0033741	0.00155121	HMDB0033741	HMDB	Puddumin A	448.137	HMDB0033741	13871818
4	164	447.131	M-H	1-	HMDB0037509	0.00155121	HMDB0037509	HMDB	Chalconosakuranetin	448.137	HMDB0037509	14524443
4	164	447.131	M-H	1-	HMDB0040561	0.00155121	HMDB0040561	HMDB	Aromadendrin 4'-methyl ether 7-rhamnoside	448.137	HMDB0040561
4	164	447.131	M-H	1-	HMDB0041536	0.00155121	HMDB0041536	HMDB	Piperenol C	448.137	HMDB0041536
4	165	599.017	2M-H	1-	HMDB0015544	0.0407312	HMDB0015544	HMDB	Tazobactam	300.053	HMDB0015544	123630
4	168	563.102	2M-H	1-	HMDB0041133	0.00472472	HMDB0041133	HMDB	N-Methoxyspirobrassinol	282.05	HMDB0041133	10265811
4	170	465.338	M-H	1-	HMDB0012082	0.00794756	HMDB0012082	HMDB	LysoSM(d18:0)	466.354	HMDB0012082	44260122
4	173	837.201	M-H	1-	HMDB0135325	0.0498131	HMDB0135325	HMDB	6-{[4-(6,11-dihydroxy-2,2,5-trimethyl-10-oxo-5,10-dihydro-2H-1-oxa-5-azatetraphen-12-yl)-6,11-dihydroxy-2,2,5-trimethyl-10-oxo-3,4,5,10-tetrahydro-2H-1-oxa-5-azatetraphen-8-yl]oxy}-3,4,5-trihydroxyoxane-2-carboxylic acid	838.259	HMDB0135325
4	173	837.201	M-H	1-	HMDB0135326	0.0498131	HMDB0135326	HMDB	3,4,5-trihydroxy-6-{[6-hydroxy-2,2,5-trimethyl-10-oxo-12-(6,8,11-trihydroxy-2,2,5-trimethyl-10-oxo-3,4,5,10-tetrahydro-2H-1-oxa-5-azatetraphen-4-yl)-5,10-dihydro-2H-1-oxa-5-azatetraphen-11-yl]oxy}oxane-2-carboxylic acid	838.259	HMDB0135326
4	173	837.201	M-H	1-	HMDB0135327	0.0498131	HMDB0135327	HMDB	6-{[4-(6,11-dihydroxy-2,2,5-trimethyl-10-oxo-5,10-dihydro-2H-1-oxa-5-azatetraphen-12-yl)-8,11-dihydroxy-2,2,5-trimethyl-10-oxo-3,4,5,10-tetrahydro-2H-1-oxa-5-azatetraphen-6-yl]oxy}-3,4,5-trihydroxyoxane-2-carboxylic acid	838.259	HMDB0135327
4	173	837.201	M-H	1-	HMDB0135328	0.0498131	HMDB0135328	HMDB	6-{[4-(6,11-dihydroxy-2,2,5-trimethyl-10-oxo-5,10-dihydro-2H-1-oxa-5-azatetraphen-12-yl)-6,8-dihydroxy-2,2,5-trimethyl-10-oxo-3,4,5,10-tetrahydro-2H-1-oxa-5-azatetraphen-11-yl]oxy}-3,4,5-trihydroxyoxane-2-carboxylic acid	838.259	HMDB0135328
4	173	837.201	M-H	1-	HMDB0135329	0.0498131	HMDB0135329	HMDB	3,4,5-trihydroxy-6-{[11-hydroxy-2,2,5-trimethyl-10-oxo-12-(6,8,11-trihydroxy-2,2,5-trimethyl-10-oxo-3,4,5,10-tetrahydro-2H-1-oxa-5-azatetraphen-4-yl)-5,10-dihydro-2H-1-oxa-5-azatetraphen-6-yl]oxy}oxane-2-carboxylic acid	838.259	HMDB0135329
4	173	837.201	M-H	1-	HMDB0135330	0.0498131	HMDB0135330	HMDB	6-{[4-(6,11-dihydroxy-2,2,5-trimethyl-10-oxo-5,10-dihydro-2H-1-oxa-5-azatetraphen-12-yl)-6,11-dihydroxy-2,2,5-trimethyl-10-oxo-3,4,5,10-tetrahydro-2H-1-oxa-5-azatetraphen-7-yl]oxy}-3,4,5-trihydroxyoxane-2-carboxylic acid	838.259	HMDB0135330
4	173	837.201	M-H	1-	HMDB0135331	0.0498131	HMDB0135331	HMDB	3,4,5-trihydroxy-6-{[6-hydroxy-2,2,5-trimethyl-10-oxo-12-(6,7,11-trihydroxy-2,2,5-trimethyl-10-oxo-3,4,5,10-tetrahydro-2H-1-oxa-5-azatetraphen-4-yl)-5,10-dihydro-2H-1-oxa-5-azatetraphen-11-yl]oxy}oxane-2-carboxylic acid	838.259	HMDB0135331
4	173	837.201	M-H	1-	HMDB0135332	0.0498131	HMDB0135332	HMDB	6-{[4-(6,11-dihydroxy-2,2,5-trimethyl-10-oxo-5,10-dihydro-2H-1-oxa-5-azatetraphen-12-yl)-7,11-dihydroxy-2,2,5-trimethyl-10-oxo-3,4,5,10-tetrahydro-2H-1-oxa-5-azatetraphen-6-yl]oxy}-3,4,5-trihydroxyoxane-2-carboxylic acid	838.259	HMDB0135332
4	173	837.201	M-H	1-	HMDB0135333	0.0498131	HMDB0135333	HMDB	6-{[4-(6,11-dihydroxy-2,2,5-trimethyl-10-oxo-5,10-dihydro-2H-1-oxa-5-azatetraphen-12-yl)-6,7-dihydroxy-2,2,5-trimethyl-10-oxo-3,4,5,10-tetrahydro-2H-1-oxa-5-azatetraphen-11-yl]oxy}-3,4,5-trihydroxyoxane-2-carboxylic acid	838.259	HMDB0135333
4	173	837.201	M-H	1-	HMDB0135334	0.0498131	HMDB0135334	HMDB	3,4,5-trihydroxy-6-{[11-hydroxy-2,2,5-trimethyl-10-oxo-12-(6,7,11-trihydroxy-2,2,5-trimethyl-10-oxo-3,4,5,10-tetrahydro-2H-1-oxa-5-azatetraphen-4-yl)-5,10-dihydro-2H-1-oxa-5-azatetraphen-6-yl]oxy}oxane-2-carboxylic acid	838.259	HMDB0135334
4	173	837.201	M-H	1-	HMDB0135335	0.0498131	HMDB0135335	HMDB	6-{[12-(6,11-dihydroxy-2,2,5-trimethyl-10-oxo-3,4,5,10-tetrahydro-2H-1-oxa-5-azatetraphen-4-yl)-6,11-dihydroxy-2,2,5-trimethyl-10-oxo-5,10-dihydro-2H-1-oxa-5-azatetraphen-7-yl]oxy}-3,4,5-trihydroxyoxane-2-carboxylic acid	838.259	HMDB0135335
4	173	837.201	M-H	1-	HMDB0135336	0.0498131	HMDB0135336	HMDB	6-{[12-(6,11-dihydroxy-2,2,5-trimethyl-10-oxo-3,4,5,10-tetrahydro-2H-1-oxa-5-azatetraphen-4-yl)-6,7-dihydroxy-2,2,5-trimethyl-10-oxo-5,10-dihydro-2H-1-oxa-5-azatetraphen-11-yl]oxy}-3,4,5-trihydroxyoxane-2-carboxylic acid	838.259	HMDB0135336
4	173	837.201	M-H	1-	HMDB0135337	0.0498131	HMDB0135337	HMDB	3,4,5-trihydroxy-6-{[11-hydroxy-2,2,5-trimethyl-10-oxo-4-(6,7,11-trihydroxy-2,2,5-trimethyl-10-oxo-5,10-dihydro-2H-1-oxa-5-azatetraphen-12-yl)-3,4,5,10-tetrahydro-2H-1-oxa-5-azatetraphen-6-yl]oxy}oxane-2-carboxylic acid	838.259	HMDB0135337
4	173	837.201	M-H	1-	HMDB0135338	0.0498131	HMDB0135338	HMDB	3,4,5-trihydroxy-6-{[6-hydroxy-2,2,5-trimethyl-10-oxo-4-(6,7,11-trihydroxy-2,2,5-trimethyl-10-oxo-5,10-dihydro-2H-1-oxa-5-azatetraphen-12-yl)-3,4,5,10-tetrahydro-2H-1-oxa-5-azatetraphen-11-yl]oxy}oxane-2-carboxylic acid	838.259	HMDB0135338
4	173	837.201	M-H	1-	HMDB0135339	0.0498131	HMDB0135339	HMDB	6-{[12-(6,11-dihydroxy-2,2,5-trimethyl-10-oxo-3,4,5,10-tetrahydro-2H-1-oxa-5-azatetraphen-4-yl)-7,11-dihydroxy-2,2,5-trimethyl-10-oxo-5,10-dihydro-2H-1-oxa-5-azatetraphen-6-yl]oxy}-3,4,5-trihydroxyoxane-2-carboxylic acid	838.259	HMDB0135339
4	173	837.201	M-H	1-	HMDB0135340	0.0498131	HMDB0135340	HMDB	6-{[12-(6,11-dihydroxy-2,2,5-trimethyl-10-oxo-3,4,5,10-tetrahydro-2H-1-oxa-5-azatetraphen-4-yl)-6,11-dihydroxy-2,2,5-trimethyl-10-oxo-5,10-dihydro-2H-1-oxa-5-azatetraphen-8-yl]oxy}-3,4,5-trihydroxyoxane-2-carboxylic acid	838.259	HMDB0135340
4	173	837.201	M-H	1-	HMDB0135341	0.0498131	HMDB0135341	HMDB	6-{[12-(6,11-dihydroxy-2,2,5-trimethyl-10-oxo-3,4,5,10-tetrahydro-2H-1-oxa-5-azatetraphen-4-yl)-6,8-dihydroxy-2,2,5-trimethyl-10-oxo-5,10-dihydro-2H-1-oxa-5-azatetraphen-11-yl]oxy}-3,4,5-trihydroxyoxane-2-carboxylic acid	838.259	HMDB0135341
4	173	837.201	M-H	1-	HMDB0135342	0.0498131	HMDB0135342	HMDB	3,4,5-trihydroxy-6-{[11-hydroxy-2,2,5-trimethyl-10-oxo-4-(6,8,11-trihydroxy-2,2,5-trimethyl-10-oxo-5,10-dihydro-2H-1-oxa-5-azatetraphen-12-yl)-3,4,5,10-tetrahydro-2H-1-oxa-5-azatetraphen-6-yl]oxy}oxane-2-carboxylic acid	838.259	HMDB0135342
4	173	837.201	M-H	1-	HMDB0135343	0.0498131	HMDB0135343	HMDB	3,4,5-trihydroxy-6-{[6-hydroxy-2,2,5-trimethyl-10-oxo-4-(6,8,11-trihydroxy-2,2,5-trimethyl-10-oxo-5,10-dihydro-2H-1-oxa-5-azatetraphen-12-yl)-3,4,5,10-tetrahydro-2H-1-oxa-5-azatetraphen-11-yl]oxy}oxane-2-carboxylic acid	838.259	HMDB0135343
4	173	837.201	M-H	1-	HMDB0135344	0.0498131	HMDB0135344	HMDB	6-{[12-(6,11-dihydroxy-2,2,5-trimethyl-10-oxo-3,4,5,10-tetrahydro-2H-1-oxa-5-azatetraphen-4-yl)-8,11-dihydroxy-2,2,5-trimethyl-10-oxo-5,10-dihydro-2H-1-oxa-5-azatetraphen-6-yl]oxy}-3,4,5-trihydroxyoxane-2-carboxylic acid	838.259	HMDB0135344
4	173	837.201	M-H	1-	HMDB0135345	0.0498131	HMDB0135345	HMDB	6-({12-[6,11-dihydroxy-2-(hydroxymethyl)-2,5-dimethyl-10-oxo-3,4,5,10-tetrahydro-2H-1-oxa-5-azatetraphen-4-yl]-6-hydroxy-2,2,5-trimethyl-10-oxo-5,10-dihydro-2H-1-oxa-5-azatetraphen-11-yl}oxy)-3,4,5-trihydroxyoxane-2-carboxylic acid	838.259	HMDB0135345
4	173	837.201	M-H	1-	HMDB0135346	0.0498131	HMDB0135346	HMDB	6-{[4-(6,11-dihydroxy-2,2,5-trimethyl-10-oxo-5,10-dihydro-2H-1-oxa-5-azatetraphen-12-yl)-11-hydroxy-2-(hydroxymethyl)-2,5-dimethyl-10-oxo-3,4,5,10-tetrahydro-2H-1-oxa-5-azatetraphen-6-yl]oxy}-3,4,5-trihydroxyoxane-2-carboxylic acid	838.259	HMDB0135346
4	173	837.201	M-H	1-	HMDB0135347	0.0498131	HMDB0135347	HMDB	6-{[4-(6,11-dihydroxy-2,2,5-trimethyl-10-oxo-5,10-dihydro-2H-1-oxa-5-azatetraphen-12-yl)-6-hydroxy-2-(hydroxymethyl)-2,5-dimethyl-10-oxo-3,4,5,10-tetrahydro-2H-1-oxa-5-azatetraphen-11-yl]oxy}-3,4,5-trihydroxyoxane-2-carboxylic acid	838.259	HMDB0135347
4	173	837.201	M-H	1-	HMDB0135348	0.0498131	HMDB0135348	HMDB	6-({12-[6,11-dihydroxy-2-(hydroxymethyl)-2,5-dimethyl-10-oxo-3,4,5,10-tetrahydro-2H-1-oxa-5-azatetraphen-4-yl]-11-hydroxy-2,2,5-trimethyl-10-oxo-5,10-dihydro-2H-1-oxa-5-azatetraphen-6-yl}oxy)-3,4,5-trihydroxyoxane-2-carboxylic acid	838.259	HMDB0135348
4	173	837.201	M-H	1-	HMDB0135350	0.0498131	HMDB0135350	HMDB	6-{[12-(6,11-dihydroxy-2,2,5-trimethyl-10-oxo-3,4,5,10-tetrahydro-2H-1-oxa-5-azatetraphen-4-yl)-6-hydroxy-2-(hydroxymethyl)-2,5-dimethyl-10-oxo-5,10-dihydro-2H-1-oxa-5-azatetraphen-11-yl]oxy}-3,4,5-trihydroxyoxane-2-carboxylic acid	838.259	HMDB0135350
4	173	837.201	M-H	1-	HMDB0135351	0.0498131	HMDB0135351	HMDB	6-({4-[6,11-dihydroxy-2-(hydroxymethyl)-2,5-dimethyl-10-oxo-5,10-dihydro-2H-1-oxa-5-azatetraphen-12-yl]-11-hydroxy-2,2,5-trimethyl-10-oxo-3,4,5,10-tetrahydro-2H-1-oxa-5-azatetraphen-6-yl}oxy)-3,4,5-trihydroxyoxane-2-carboxylic acid	838.259	HMDB0135351
4	173	837.201	M-H	1-	HMDB0135352	0.0498131	HMDB0135352	HMDB	6-({4-[6,11-dihydroxy-2-(hydroxymethyl)-2,5-dimethyl-10-oxo-5,10-dihydro-2H-1-oxa-5-azatetraphen-12-yl]-6-hydroxy-2,2,5-trimethyl-10-oxo-3,4,5,10-tetrahydro-2H-1-oxa-5-azatetraphen-11-yl}oxy)-3,4,5-trihydroxyoxane-2-carboxylic acid	838.259	HMDB0135352
4	173	837.201	M-H	1-	HMDB0135353	0.0498131	HMDB0135353	HMDB	6-{[12-(6,11-dihydroxy-2,2,5-trimethyl-10-oxo-3,4,5,10-tetrahydro-2H-1-oxa-5-azatetraphen-4-yl)-11-hydroxy-2-(hydroxymethyl)-2,5-dimethyl-10-oxo-5,10-dihydro-2H-1-oxa-5-azatetraphen-6-yl]oxy}-3,4,5-trihydroxyoxane-2-carboxylic acid	838.259	HMDB0135353
4	177	483.258	2M-H	1-	HMDB0030987	0.0193209	HMDB0030987	HMDB	2-Carboxy-4-dodecanolide	242.152	HMDB0030987
4	177	483.258	2M-H	1-	HMDB0038736	0.0193209	HMDB0038736	HMDB	(3S,5R,6R,7E)-3,5,6-Trihydroxy-7-megastigmen-9-one	242.152	HMDB0038736	51136538
4	178	337.135	M-H	1-	HMDB0001272	0.00535995	HMDB0001272	HMDB	Nicotine glucuronide	338.148	HMDB0001272	3035848
4	180	823.155	M-H	1-	HMDB0029503	0.033217	HMDB0029503	HMDB	Kaempferol 3-(3'',6''-diacetyl-2'',4''-di-p-coumaroylrhamnoside)	824.195	HMDB0029503
4	181	229.105	M-H	1-	CID004812	0.0090201	CPDQT-277	BioCyc	L-hexahomomethionine	230.121		123131535
4	187	191.132	M-H	1-	HMDB0036818	0.0125526	HMDB0036818	HMDB	Vitispirane	192.151	HMDB0036818	6450832
4	187	191.132	M-H	1-	HMDB0041615	0.0125526	HMDB0041615	HMDB	Phenethyl isoamyl ether	192.151	HMDB0041615	91978
4	188	451.026	M-H	1-	HMDB0034113	0.0260934	HMDB0034113	HMDB	3,4-Hexahydroxydiphenoylarabinose	452.059	HMDB0034113
4	196	545.012	M-H	1-	HMDB0037522	0.0318535	HMDB0037522	HMDB	Orange B	546.052	HMDB0037522
4	201	609.109	2M-H	1-	HMDB0005010	0.0157838	HMDB0005010	HMDB	Sertraline	305.074	HMDB0005010	68617
4	202	513.646	M-2H	2-	CID001076	0.0380246	CPD-18	BioCyc	linoleoyl-CoA	1029.34	HMDB01064	25245440
4	209	325.258	M-2H	2-	HMDB0056293	0.0236781	HMDB0056293	HMDB	DG(18:2n6/0:0/20:5n3)	652.507	HMDB0056293
4	213	577.142	M-H	1-	CID003610	0.0063953	CPD-7384	BioCyc	pelargonidin 3-O-beta-D-p-coumaroylglucoside	578.142		102515504
4	220	118.908	M-2H	2-	HMDB0034616	0.0227904	HMDB0034616	HMDB	2,2-Dibromo-2-cyanoacetamide	239.853	HMDB0034616	25059
4	224	386.065	M-H	1-	CID004990	0.0109808	CPD-8671	BioCyc	dopaxanthin	387.083	HMDB12221	25244061
5	2	354.105	M-H	1-	HMDB0000988	0.0430541	HMDB0000988	HMDB	S-Adenosylmethioninamine	355.155	HMDB0000988	439415
5	8	483.082	2M-H	1-	HMDB0032040	0.0132959	HMDB0032040	HMDB	Benzoyl peroxide	242.058	HMDB0032040	7187
5	8	483.082	2M-H	1-	HMDB0032866	0.0132959	HMDB0032866	HMDB	2,4,5,6-Phenanthrenetetrol	242.058	HMDB0032866
5	8	483.082	2M-H	1-	HMDB0033307	0.0132959	HMDB0033307	HMDB	Moracin M	242.058	HMDB0033307	185848
5	14	635.556	M-H	1-	HMDB0060060	0.0208551	HMDB0060060	HMDB	CE(17:1)	636.585	HMDB0060060
5	22	423.456	M-H	1-	HMDB0002348	0.0348521	HMDB0002348	HMDB	Octacosanoic acid	424.428	HMDB0002348	10470
5	22	423.456	M-H	1-	HMDB0033784	0.0348521	HMDB0033784	HMDB	28-Hydroxy-7-octacosanone	424.428	HMDB0033784
5	22	423.456	M-H	1-	HMDB0040885	0.0348521	HMDB0040885	HMDB	10-Octacosene-1,12-diol	424.428	HMDB0040885
5	33	465.135	M-2H	2-	HMDB0034855	0.00549599	HMDB0034855	HMDB	Torososide B	932.28	HMDB0034855
5	34	423.207	2M-H	1-	HMDB0011180	0.00873279	HMDB0011180	HMDB	L-prolyl-L-proline	212.116	HMDB0011180	263469
5	34	423.207	2M-H	1-	HMDB0014382	0.00873279	HMDB0014382	HMDB	Butabarbital	212.116	HMDB0014382	2479
5	34	423.207	2M-H	1-	HMDB0015442	0.00873279	HMDB0015442	HMDB	Butethal	212.116	HMDB0015442	6473
5	36	619.452	M-H	1-	HMDB0114772	0.0174199	HMDB0114772	HMDB	PA(8:0/22:0)	620.442	HMDB0114772
5	36	619.452	M-H	1-	HMDB0115058	0.0174199	HMDB0115058	HMDB	PA(20:0/10:0)	620.442	HMDB0115058
5	36	619.452	M-H	1-	HMDB0115269	0.0174199	HMDB0115269	HMDB	PA(22:0/8:0)	620.442	HMDB0115269
5	36	619.452	M-H	1-	HMDB0115619	0.0174199	HMDB0115619	HMDB	PA(10:0/i-20:0)	620.442	HMDB0115619
5	36	619.452	M-H	1-	HMDB0115695	0.0174199	HMDB0115695	HMDB	PA(8:0/i-22:0)	620.442	HMDB0115695
5	36	619.452	M-H	1-	HMDB0115700	0.0174199	HMDB0115700	HMDB	PA(a-13:0/a-17:0)	620.442	HMDB0115700
5	36	619.452	M-H	1-	HMDB0115708	0.0174199	HMDB0115708	HMDB	PA(a-13:0/i-17:0)	620.442	HMDB0115708
5	36	619.452	M-H	1-	HMDB0115787	0.0174199	HMDB0115787	HMDB	PA(i-12:0/i-18:0)	620.442	HMDB0115787
5	36	619.452	M-H	1-	HMDB0115796	0.0174199	HMDB0115796	HMDB	PA(i-13:0/a-17:0)	620.442	HMDB0115796
5	36	619.452	M-H	1-	HMDB0115804	0.0174199	HMDB0115804	HMDB	PA(i-13:0/i-17:0)	620.442	HMDB0115804
5	36	619.452	M-H	1-	HMDB0115818	0.0174199	HMDB0115818	HMDB	PA(i-14:0/i-16:0)	620.442	HMDB0115818
5	36	619.452	M-H	1-	HMDB0115830	0.0174199	HMDB0115830	HMDB	PA(i-20:0/10:0)	620.442	HMDB0115830
5	36	619.452	M-H	1-	HMDB0115902	0.0174199	HMDB0115902	HMDB	PA(i-22:0/8:0)	620.442	HMDB0115902
5	37	125.082	M-H	1-	HMDB0013809	0.0150224	HMDB0013809	HMDB	(E)-2-octenal	126.104	HMDB0013809	16900
5	37	125.082	M-H	1-	HMDB0030961	0.0150224	HMDB0030961	HMDB	2-Octenal	126.104	HMDB0030961	6427080
5	37	125.082	M-H	1-	HMDB0030966	0.0150224	HMDB0030966	HMDB	(3xi,5Z)-1,5-Octadien-3-ol	126.104	HMDB0030966	6428570
5	37	125.082	M-H	1-	HMDB0031197	0.0150224	HMDB0031197	HMDB	2,4,4-Trimethylcyclopentanone	126.104	HMDB0031197	107324
5	37	125.082	M-H	1-	HMDB0031301	0.0150224	HMDB0031301	HMDB	2-Octen-4-one	126.104	HMDB0031301	12409825
5	37	125.082	M-H	1-	HMDB0031309	0.0150224	HMDB0031309	HMDB	1-Octen-3-one	126.104	HMDB0031309	61346
5	37	125.082	M-H	1-	HMDB0031590	0.0150224	HMDB0031590	HMDB	3-Methyl-3-hepten-2-one	126.104	HMDB0031590	5364798
5	37	125.082	M-H	1-	HMDB0031591	0.0150224	HMDB0031591	HMDB	5-Methyl-5-hepten-2-one	126.104	HMDB0031591
5	37	125.082	M-H	1-	HMDB0032403	0.0150224	HMDB0032403	HMDB	6-Methyl-3-hepten-2-one, trans-	126.104	HMDB0032403	5462986
5	37	125.082	M-H	1-	HMDB0032451	0.0150224	HMDB0032451	HMDB	4-Octen-3-one	126.104	HMDB0032451	5369061
5	37	125.082	M-H	1-	HMDB0033547	0.0150224	HMDB0033547	HMDB	3-Octen-2-one	126.104	HMDB0033547	5363229
5	37	125.082	M-H	1-	HMDB0035242	0.0150224	HMDB0035242	HMDB	(S,E)-Filbertone	126.104	HMDB0035242	89357606
5	37	125.082	M-H	1-	HMDB0035390	0.0150224	HMDB0035390	HMDB	5-Octen-2-one	126.104	HMDB0035390	5352779
5	37	125.082	M-H	1-	HMDB0035915	0.0150224	HMDB0035915	HMDB	Sulcatone	126.104	HMDB0035915	9862
5	37	125.082	M-H	1-	HMDB0037152	0.0150224	HMDB0037152	HMDB	2-Ethylidenehexanal	126.104	HMDB0037152	5463946
5	37	125.082	M-H	1-	HMDB0039769	0.0150224	HMDB0039769	HMDB	6-Octenal	126.104	HMDB0039769	21158617
5	37	125.082	M-H	1-	HMDB0039770	0.0150224	HMDB0039770	HMDB	(Z)-5-Octenal	126.104	HMDB0039770	5283327
5	37	125.082	M-H	1-	HMDB0040146	0.0150224	HMDB0040146	HMDB	2,5-Octadien-1-ol	126.104	HMDB0040146
5	37	125.082	M-H	1-	HMDB0040149	0.0150224	HMDB0040149	HMDB	(3E,5Z)-3,5-Octadien-1-ol	126.104	HMDB0040149	87170471
5	37	125.082	M-H	1-	HMDB0040151	0.0150224	HMDB0040151	HMDB	(2E,4E)-2,4-Octadien-1-ol	126.104	HMDB0040151
5	37	125.082	M-H	1-	HMDB0061945	0.0150224	HMDB0061945	HMDB	2-Ethyl-2-hexenal	126.104	HMDB0061945	5354264
5	41	535.03	2M-H	1-	CID000669	0.0187835	CPD-15172	BioCyc	6,7-dehydrobaicalein	268.037		86200952
5	43	753.193	M-H	1-	HMDB0037463	0.0103628	HMDB0037463	HMDB	Spinosin C	754.211	HMDB0037463
5	45	735.244	2M-H	1-	HMDB0126418	0.01495	HMDB0126418	HMDB	3,4,5-trihydroxy-6-[(5-hydroxy-2,2-dimethyl-2H-chromen-7-yl)oxy]oxane-2-carboxylic acid	368.111	HMDB0126418
5	45	735.244	2M-H	1-	HMDB0126419	0.01495	HMDB0126419	HMDB	3,4,5-trihydroxy-6-[(7-hydroxy-2,2-dimethyl-2H-chromen-5-yl)oxy]oxane-2-carboxylic acid	368.111	HMDB0126419
5	45	735.244	2M-H	1-	HMDB0126420	0.01495	HMDB0126420	HMDB	3,4,5-trihydroxy-6-[(5-hydroxy-2,2-dimethyl-2H-chromen-6-yl)oxy]oxane-2-carboxylic acid	368.111	HMDB0126420
5	45	735.244	2M-H	1-	HMDB0126421	0.01495	HMDB0126421	HMDB	3,4,5-trihydroxy-6-[(6-hydroxy-2,2-dimethyl-2H-chromen-5-yl)oxy]oxane-2-carboxylic acid	368.111	HMDB0126421
5	45	735.244	2M-H	1-	HMDB0126422	0.01495	HMDB0126422	HMDB	6-({5,5-dimethyl-3,6-dioxatricyclo[5.4.0.0Â²,â´]undeca-1(11),7,9-trien-11-yl}oxy)-3,4,5-trihydroxyoxane-2-carboxylic acid	368.111	HMDB0126422
5	45	735.244	2M-H	1-	HMDB0126423	0.01495	HMDB0126423	HMDB	3,4,5-trihydroxy-6-{[2-(hydroxymethyl)-2-methyl-2H-chromen-5-yl]oxy}oxane-2-carboxylic acid	368.111	HMDB0126423
5	45	735.244	2M-H	1-	HMDB0127742	0.01495	HMDB0127742	HMDB	3,4,5-trihydroxy-6-{3-[(5-oxooxolan-2-yl)methyl]phenoxy}oxane-2-carboxylic acid	368.111	HMDB0127742
5	45	735.244	2M-H	1-	HMDB0129399	0.01495	HMDB0129399	HMDB	3,4,5-trihydroxy-6-[1-(4-methoxy-1-benzofuran-5-yl)ethoxy]oxane-2-carboxylic acid	368.111	HMDB0129399
5	45	735.244	2M-H	1-	HMDB0135673	0.01495	HMDB0135673	HMDB	3,4,5-trihydroxy-6-[2-methoxy-4-(3-oxobut-1-en-1-yl)phenoxy]oxane-2-carboxylic acid	368.111	HMDB0135673
5	46	125.051	M-2H	2-	HMDB0040822	0.00488739	HMDB0040822	HMDB	2,3-Butanediol glucoside	252.121	HMDB0040822
5	50	180.091	M-H	1-	CID003073	0.0122157	CPD-11507	BioCyc	triketide pyrone	181.086		44237250
5	50	180.091	M-H	1-	CID004103	0.0122157	CPD-18761	BioCyc	coniferyl alcohol radical	181.086		122706626
5	52	511.076	M-H	1-	HMDB0127117	0.0204061	HMDB0127117	HMDB	({6-[5,7-dihydroxy-2-(4-hydroxyphenyl)-4-oxo-4H-chromen-6-yl]-3,4,5-trihydroxyoxan-2-yl}methoxy)sulfonic acid	512.062	HMDB0127117
5	52	511.076	M-H	1-	HMDB0127118	0.0204061	HMDB0127118	HMDB	{2-[5,7-dihydroxy-2-(4-hydroxyphenyl)-4-oxo-4H-chromen-6-yl]-4,5-dihydroxy-6-(hydroxymethyl)oxan-3-yl}oxidanesulfonic acid	512.062	HMDB0127118
5	52	511.076	M-H	1-	HMDB0127119	0.0204061	HMDB0127119	HMDB	{2-[5,7-dihydroxy-2-(4-hydroxyphenyl)-4-oxo-4H-chromen-6-yl]-3,5-dihydroxy-6-(hydroxymethyl)oxan-4-yl}oxidanesulfonic acid	512.062	HMDB0127119
5	52	511.076	M-H	1-	HMDB0127120	0.0204061	HMDB0127120	HMDB	{6-[5,7-dihydroxy-2-(4-hydroxyphenyl)-4-oxo-4H-chromen-6-yl]-4,5-dihydroxy-2-(hydroxymethyl)oxan-3-yl}oxidanesulfonic acid	512.062	HMDB0127120
5	52	511.076	M-H	1-	HMDB0127161	0.0204061	HMDB0127161	HMDB	({6-[5,7-dihydroxy-2-(4-hydroxyphenyl)-4-oxo-4H-chromen-8-yl]-3,4,5-trihydroxyoxan-2-yl}methoxy)sulfonic acid	512.062	HMDB0127161
5	52	511.076	M-H	1-	HMDB0127162	0.0204061	HMDB0127162	HMDB	{2-[5,7-dihydroxy-2-(4-hydroxyphenyl)-4-oxo-4H-chromen-8-yl]-4,5-dihydroxy-6-(hydroxymethyl)oxan-3-yl}oxidanesulfonic acid	512.062	HMDB0127162
5	52	511.076	M-H	1-	HMDB0127163	0.0204061	HMDB0127163	HMDB	{2-[5,7-dihydroxy-2-(4-hydroxyphenyl)-4-oxo-4H-chromen-8-yl]-3,5-dihydroxy-6-(hydroxymethyl)oxan-4-yl}oxidanesulfonic acid	512.062	HMDB0127163
5	52	511.076	M-H	1-	HMDB0127164	0.0204061	HMDB0127164	HMDB	{6-[5,7-dihydroxy-2-(4-hydroxyphenyl)-4-oxo-4H-chromen-8-yl]-4,5-dihydroxy-2-(hydroxymethyl)oxan-3-yl}oxidanesulfonic acid	512.062	HMDB0127164
5	52	511.076	M-H	1-	HMDB0127193	0.0204061	HMDB0127193	HMDB	{[3,4,5-trihydroxy-6-(5,6,7-trihydroxy-4-oxo-2-phenyl-4H-chromen-8-yl)oxan-2-yl]methoxy}sulfonic acid	512.062	HMDB0127193
5	52	511.076	M-H	1-	HMDB0127194	0.0204061	HMDB0127194	HMDB	[4,5-dihydroxy-6-(hydroxymethyl)-2-(5,6,7-trihydroxy-4-oxo-2-phenyl-4H-chromen-8-yl)oxan-3-yl]oxidanesulfonic acid	512.062	HMDB0127194
5	52	511.076	M-H	1-	HMDB0127195	0.0204061	HMDB0127195	HMDB	[3,5-dihydroxy-2-(hydroxymethyl)-6-(5,6,7-trihydroxy-4-oxo-2-phenyl-4H-chromen-8-yl)oxan-4-yl]oxidanesulfonic acid	512.062	HMDB0127195
5	52	511.076	M-H	1-	HMDB0127196	0.0204061	HMDB0127196	HMDB	[4,5-dihydroxy-2-(hydroxymethyl)-6-(5,6,7-trihydroxy-4-oxo-2-phenyl-4H-chromen-8-yl)oxan-3-yl]oxidanesulfonic acid	512.062	HMDB0127196
5	52	511.076	M-H	1-	HMDB0127217	0.0204061	HMDB0127217	HMDB	(3-{5,7-dihydroxy-4-oxo-8-[3,4,5-trihydroxy-6-(hydroxymethyl)oxan-2-yl]-4H-chromen-2-yl}phenyl)oxidanesulfonic acid	512.062	HMDB0127217
5	52	511.076	M-H	1-	HMDB0127218	0.0204061	HMDB0127218	HMDB	({6-[5,7-dihydroxy-2-(3-hydroxyphenyl)-4-oxo-4H-chromen-8-yl]-3,4,5-trihydroxyoxan-2-yl}methoxy)sulfonic acid	512.062	HMDB0127218
5	52	511.076	M-H	1-	HMDB0127219	0.0204061	HMDB0127219	HMDB	{2-[5,7-dihydroxy-2-(3-hydroxyphenyl)-4-oxo-4H-chromen-8-yl]-4,5-dihydroxy-6-(hydroxymethyl)oxan-3-yl}oxidanesulfonic acid	512.062	HMDB0127219
5	52	511.076	M-H	1-	HMDB0127220	0.0204061	HMDB0127220	HMDB	{2-[5,7-dihydroxy-2-(3-hydroxyphenyl)-4-oxo-4H-chromen-8-yl]-3,5-dihydroxy-6-(hydroxymethyl)oxan-4-yl}oxidanesulfonic acid	512.062	HMDB0127220
5	52	511.076	M-H	1-	HMDB0127221	0.0204061	HMDB0127221	HMDB	{6-[5,7-dihydroxy-2-(3-hydroxyphenyl)-4-oxo-4H-chromen-8-yl]-4,5-dihydroxy-2-(hydroxymethyl)oxan-3-yl}oxidanesulfonic acid	512.062	HMDB0127221
5	52	511.076	M-H	1-	HMDB0127242	0.0204061	HMDB0127242	HMDB	{2-[5,6-dihydroxy-2-(4-hydroxyphenyl)-7-methoxy-4-oxo-4H-chromen-8-yl]-4,5-dihydroxyoxan-3-yl}oxidanesulfonic acid	512.062	HMDB0127242
5	52	511.076	M-H	1-	HMDB0127243	0.0204061	HMDB0127243	HMDB	{2-[5,6-dihydroxy-2-(4-hydroxyphenyl)-7-methoxy-4-oxo-4H-chromen-8-yl]-3,5-dihydroxyoxan-4-yl}oxidanesulfonic acid	512.062	HMDB0127243
5	52	511.076	M-H	1-	HMDB0127244	0.0204061	HMDB0127244	HMDB	{6-[5,6-dihydroxy-2-(4-hydroxyphenyl)-7-methoxy-4-oxo-4H-chromen-8-yl]-4,5-dihydroxyoxan-3-yl}oxidanesulfonic acid	512.062	HMDB0127244
5	52	511.076	M-H	1-	HMDB0127248	0.0204061	HMDB0127248	HMDB	{2-hydroxy-5-[5-hydroxy-7-methoxy-4-oxo-8-(3,4,5-trihydroxyoxan-2-yl)-4H-chromen-2-yl]phenyl}oxidanesulfonic acid	512.062	HMDB0127248
5	52	511.076	M-H	1-	HMDB0127249	0.0204061	HMDB0127249	HMDB	{2-[2-(3,4-dihydroxyphenyl)-5-hydroxy-7-methoxy-4-oxo-4H-chromen-8-yl]-4,5-dihydroxyoxan-3-yl}oxidanesulfonic acid	512.062	HMDB0127249
5	52	511.076	M-H	1-	HMDB0127250	0.0204061	HMDB0127250	HMDB	{2-[2-(3,4-dihydroxyphenyl)-5-hydroxy-7-methoxy-4-oxo-4H-chromen-8-yl]-3,5-dihydroxyoxan-4-yl}oxidanesulfonic acid	512.062	HMDB0127250
5	52	511.076	M-H	1-	HMDB0127251	0.0204061	HMDB0127251	HMDB	{6-[2-(3,4-dihydroxyphenyl)-5-hydroxy-7-methoxy-4-oxo-4H-chromen-8-yl]-4,5-dihydroxyoxan-3-yl}oxidanesulfonic acid	512.062	HMDB0127251
5	52	511.076	M-H	1-	HMDB0127384	0.0204061	HMDB0127384	HMDB	(3-{5,7-dihydroxy-4-oxo-6-[3,4,5-trihydroxy-6-(hydroxymethyl)oxan-2-yl]-4H-chromen-2-yl}phenyl)oxidanesulfonic acid	512.062	HMDB0127384
5	52	511.076	M-H	1-	HMDB0127385	0.0204061	HMDB0127385	HMDB	({6-[5,7-dihydroxy-2-(3-hydroxyphenyl)-4-oxo-4H-chromen-6-yl]-3,4,5-trihydroxyoxan-2-yl}methoxy)sulfonic acid	512.062	HMDB0127385
5	52	511.076	M-H	1-	HMDB0127386	0.0204061	HMDB0127386	HMDB	{2-[5,7-dihydroxy-2-(3-hydroxyphenyl)-4-oxo-4H-chromen-6-yl]-4,5-dihydroxy-6-(hydroxymethyl)oxan-3-yl}oxidanesulfonic acid	512.062	HMDB0127386
5	52	511.076	M-H	1-	HMDB0127387	0.0204061	HMDB0127387	HMDB	{2-[5,7-dihydroxy-2-(3-hydroxyphenyl)-4-oxo-4H-chromen-6-yl]-3,5-dihydroxy-6-(hydroxymethyl)oxan-4-yl}oxidanesulfonic acid	512.062	HMDB0127387
5	52	511.076	M-H	1-	HMDB0127388	0.0204061	HMDB0127388	HMDB	{6-[5,7-dihydroxy-2-(3-hydroxyphenyl)-4-oxo-4H-chromen-6-yl]-4,5-dihydroxy-2-(hydroxymethyl)oxan-3-yl}oxidanesulfonic acid	512.062	HMDB0127388
5	53	433.105	M-H	1-	HMDB0125833	0.00888036	HMDB0125833	HMDB	[5-hydroxy-7-methoxy-2,2-dimethyl-6-(3-phenylprop-2-enoyl)-3,4-dihydro-2H-1-benzopyran-4-yl]oxidanesulfonic acid	434.104	HMDB0125833
5	53	433.105	M-H	1-	HMDB0125889	0.00888036	HMDB0125889	HMDB	{2-hydroxy-5-[3-(5-methoxy-2,2-dimethyl-2H-chromen-6-yl)propanoyl]phenyl}oxidanesulfonic acid	434.104	HMDB0125889
5	53	433.105	M-H	1-	HMDB0125893	0.00888036	HMDB0125893	HMDB	{4-[3-(7-hydroxy-5-methoxy-2,2-dimethyl-2H-chromen-6-yl)propanoyl]phenyl}oxidanesulfonic acid	434.104	HMDB0125893
5	53	433.105	M-H	1-	HMDB0125898	0.00888036	HMDB0125898	HMDB	(4-{3-[2-(hydroxymethyl)-5-methoxy-2-methyl-2H-chromen-6-yl]propanoyl}phenyl)oxidanesulfonic acid	434.104	HMDB0125898
5	53	433.105	M-H	1-	HMDB0125899	0.00888036	HMDB0125899	HMDB	({6-[3-(4-hydroxyphenyl)-3-oxopropyl]-5-methoxy-2-methyl-2H-chromen-2-yl}methoxy)sulfonic acid	434.104	HMDB0125899
5	53	433.105	M-H	1-	HMDB0125901	0.00888036	HMDB0125901	HMDB	{4-[3-hydroxy-3-(5-methoxy-2,2-dimethyl-2H-chromen-6-yl)propanoyl]phenyl}oxidanesulfonic acid	434.104	HMDB0125901
5	53	433.105	M-H	1-	HMDB0125902	0.00888036	HMDB0125902	HMDB	[3-(4-hydroxyphenyl)-1-(5-methoxy-2,2-dimethyl-2H-chromen-6-yl)-3-oxopropoxy]sulfonic acid	434.104	HMDB0125902
5	53	433.105	M-H	1-	HMDB0125911	0.00888036	HMDB0125911	HMDB	[4-(3-{11-methoxy-5,5-dimethyl-3,6-dioxatricyclo[5.4.0.0Â²,â´]undeca-1(7),8,10-trien-10-yl}propanoyl)phenyl]oxidanesulfonic acid	434.104	HMDB0125911
5	53	433.105	M-H	1-	HMDB0133812	0.00888036	HMDB0133812	HMDB	[(4-{14-hydroxy-5-methoxy-8,17-dioxatetracyclo[8.7.0.0Â²,â·.0Â¹Â¹,Â¹â¶]heptadeca-2(7),3,5,11(16),12,14-hexaen-4-yl}-2-methylbut-2-en-1-yl)oxy]sulfonic acid	434.104	HMDB0133812
5	53	433.105	M-H	1-	HMDB0135867	0.00888036	HMDB0135867	HMDB	[(4-{5-hydroxy-14-methoxy-8,17-dioxatetracyclo[8.7.0.0Â²,â·.0Â¹Â¹,Â¹â¶]heptadeca-2(7),3,5,11(16),12,14-hexaen-6-yl}-2-methylbut-2-en-1-yl)oxy]sulfonic acid	434.104	HMDB0135867
5	58	415.231	M-H	1-	HMDB0014324	0.00726006	HMDB0014324	HMDB	Ramipril	416.231	HMDB0014324	5362129
5	62	193.09	M-2H	2-	HMDB0014800	0.00438502	HMDB0014800	HMDB	Trimethobenzamide	388.2	HMDB0014800	5577
5	62	193.09	M-2H	2-	HMDB0060579	0.00438502	HMDB0060579	HMDB	Ramiprilat	388.2	HMDB0060579
5	64	309.145	M-H	1-	HMDB0040742	0.00439137	HMDB0040742	HMDB	2,3-Dehydrosalvipisone	310.157	HMDB0040742
5	67	115.011	M-2H	2-	HMDB0034209	0.0052546	HMDB0034209	HMDB	Cyclobrassinone	232.031	HMDB0034209	405275
5	68	577.225	2M-H	1-	HMDB0041836	0.0151882	HMDB0041836	HMDB	Benzoyl ecgonine	289.131	HMDB0041836	442997
5	68	577.225	2M-H	1-	HMDB0041955	0.0151882	HMDB0041955	HMDB	Norcocaine	289.131	HMDB0041955	29230
5	71	269.175	M-H	1-	HMDB0000145	0.0199753	HMDB0000145	HMDB	Estrone	270.162	HMDB0000145	5870
5	71	269.175	M-H	1-	HMDB0032673	0.0199753	HMDB0032673	HMDB	15-Octadecene-9,11,13-triynoic acid	270.162	HMDB0032673
5	72	124.032	M-H	1-	HMDB0031858	0.00932328	HMDB0031858	HMDB	4-Methyl-5-vinylthiazole	125.03	HMDB0031858	15654
5	72	124.032	M-H	1-	HMDB0041346	0.00932328	HMDB0041346	HMDB	2-Pyridinemethanethiol	125.03	HMDB0041346	256071
5	73	507.267	2M-H	1-	HMDB0014356	0.0103122	HMDB0014356	HMDB	Midodrine	254.127	HMDB0014356	4195
5	73	507.267	2M-H	1-	HMDB0029390	0.0103122	HMDB0029390	HMDB	L-Furosine	254.127	HMDB0029390	14497053
5	73	507.267	2M-H	1-	HMDB0029443	0.0103122	HMDB0029443	HMDB	L-Pyridosine	254.127	HMDB0029443	15664012
5	73	507.267	2M-H	1-	HMDB0033143	0.0103122	HMDB0033143	HMDB	Pyrraline	254.127	HMDB0033143	14274616
5	73	507.267	2M-H	1-	HMDB0037817	0.0103122	HMDB0037817	HMDB	Aldosine	254.127	HMDB0037817	57357510
5	74	183.068	M-H	1-	HMDB0125593	0.00124743	HMDB0125593	HMDB	4-ethyl-6-methoxybenzene-1,2,3-triol	184.074	HMDB0125593
5	74	183.068	M-H	1-	HMDB0125597	0.00124743	HMDB0125597	HMDB	5-ethyl-3-methoxybenzene-1,2,4-triol	184.074	HMDB0125597
5	74	183.068	M-H	1-	HMDB0126618	0.00124743	HMDB0126618	HMDB	2-(hydroxymethyl)-5-methoxy-4-methylbenzene-1,3-diol	184.074	HMDB0126618
5	74	183.068	M-H	1-	HMDB0126619	0.00124743	HMDB0126619	HMDB	4-(hydroxymethyl)-5-methoxy-2-methylbenzene-1,3-diol	184.074	HMDB0126619
5	74	183.068	M-H	1-	HMDB0126620	0.00124743	HMDB0126620	HMDB	6-methoxy-3,5-dimethylbenzene-1,2,4-triol	184.074	HMDB0126620
5	74	183.068	M-H	1-	HMDB0131233	0.00124743	HMDB0131233	HMDB	2-(hydroxymethyl)-3,5-dimethoxyphenol	184.074	HMDB0131233
5	76	479.127	2M-H	1-	HMDB0032559	0.0072594	HMDB0032559	HMDB	(Â±)-2-(1-Methylpropyl)-4,6-dinitrophenol	240.075	HMDB0032559	6950
5	78	673.033	2M-H	1-	HMDB0001132	0.0362061	HMDB0001132	HMDB	Nicotinic acid mononucleotide	337.056	HMDB0001132	53477721
5	79	169.067	M-H	1-	HMDB0029747	0.00974943	HMDB0029747	HMDB	2-Amino-5-phenylpyridine	170.084	HMDB0029747	105097
5	85	300.962	M-H	1-	HMDB0015039	0.0420658	HMDB0015039	HMDB	Ethacrynic acid	302.011	HMDB0015039	3278
5	91	567.084	2M-H	1-	HMDB0002338	0.0226411	HMDB0002338	HMDB	Biochanin A	284.068	HMDB0002338	5280373
5	91	567.084	2M-H	1-	HMDB0005781	0.0226411	HMDB0005781	HMDB	Glycitein	284.068	HMDB0005781	5317750
5	91	567.084	2M-H	1-	HMDB0034127	0.0226411	HMDB0034127	HMDB	Prunetin	284.068	HMDB0034127	5281804
5	91	567.084	2M-H	1-	HMDB0128584	0.0226411	HMDB0128584	HMDB	5,7-dihydroxy-6-methoxy-2-phenyl-4H-chromen-4-one	284.068	HMDB0128584
5	91	567.084	2M-H	1-	HMDB0128588	0.0226411	HMDB0128588	HMDB	6,7-dihydroxy-5-methoxy-2-phenyl-4H-chromen-4-one	284.068	HMDB0128588
5	91	567.084	2M-H	1-	HMDB0130320	0.0226411	HMDB0130320	HMDB	5,7-dihydroxy-2-(3-methoxyphenyl)-4H-chromen-4-one	284.068	HMDB0130320
5	91	567.084	2M-H	1-	HMDB0130374	0.0226411	HMDB0130374	HMDB	3-(3,4-dihydroxyphenyl)-7-methoxy-4H-chromen-4-one	284.068	HMDB0130374
5	91	567.084	2M-H	1-	HMDB0130379	0.0226411	HMDB0130379	HMDB	7-hydroxy-3-(4-hydroxy-3-methoxyphenyl)-4H-chromen-4-one	284.068	HMDB0130379
5	91	567.084	2M-H	1-	HMDB0130929	0.0226411	HMDB0130929	HMDB	7-hydroxy-2-(4-hydroxyphenyl)-6-methoxy-4H-chromen-4-one	284.068	HMDB0130929
5	91	567.084	2M-H	1-	HMDB0132455	0.0226411	HMDB0132455	HMDB	7-hydroxy-2-(4-hydroxyphenyl)-5-methoxy-4H-chromen-4-one	284.068	HMDB0132455
5	91	567.084	2M-H	1-	HMDB0132850	0.0226411	HMDB0132850	HMDB	6,7-dihydroxy-3-(4-methoxyphenyl)-4H-chromen-4-one	284.068	HMDB0132850
5	91	567.084	2M-H	1-	HMDB0132873	0.0226411	HMDB0132873	HMDB	7,8-dihydroxy-6-methoxy-3-phenyl-4H-chromen-4-one	284.068	HMDB0132873
5	91	567.084	2M-H	1-	HMDB0132886	0.0226411	HMDB0132886	HMDB	5,7-dihydroxy-6-methoxy-3-phenyl-4H-chromen-4-one	284.068	HMDB0132886
5	91	567.084	2M-H	1-	HMDB0134889	0.0226411	HMDB0134889	HMDB	5,6-dihydroxy-7-methoxy-2-phenyl-4H-chromen-4-one	284.068	HMDB0134889
5	91	567.084	2M-H	1-	HMDB0137557	0.0226411	HMDB0137557	HMDB	6-hydroxy-2-[(4-hydroxy-3-methoxyphenyl)methylidene]-2,3-dihydro-1-benzofuran-3-one	284.068	HMDB0137557
5	91	567.084	2M-H	1-	HMDB0140471	0.0226411	HMDB0140471	HMDB	2-(3,5-dihydroxy-4-methoxyphenyl)-4H-chromen-4-one	284.068	HMDB0140471
5	91	567.084	2M-H	1-	HMDB0141945	0.0226411	HMDB0141945	HMDB	7,8-dihydroxy-3-(4-methoxyphenyl)-4H-chromen-4-one	284.068	HMDB0141945
5	93	145.081	M-H	1-	CID000611	0.00697524	ALLYSINE	BioCyc	(<i>S</i>)-2-amino-6-oxohexanoate	146.082	HMDB59595	36688062
5	93	145.081	M-H	1-	CID001008	0.00697524	2-KETO-6-AMINO-CAPROATE	BioCyc	2-keto-6-aminocaproate	146.082	HMDB12151	25201239
5	97	597.035	2M-H	1-	HMDB0029807	0.0488931	HMDB0029807	HMDB	[Nitrilotris(methylene)]trisphosphonic acid	298.972	HMDB0029807	16698
5	98	219.136	M-2H	2-	HMDB0013961	0.0197003	HMDB0013961	HMDB	O-Desmethylverapamil (D-702)	440.268	HMDB0013961
5	98	219.136	M-2H	2-	HMDB0014246	0.0197003	HMDB0014246	HMDB	O-Desmethylverapamil (D-703)	440.268	HMDB0014246	625729
5	98	219.136	M-2H	2-	HMDB0060540	0.0197003	HMDB0060540	HMDB	Norverapamil	440.268	HMDB0060540
5	105	407.238	2M-H	1-	HMDB0032327	0.00417503	HMDB0032327	HMDB	Hexyl 3-mercaptobutanoate	204.118	HMDB0032327	9964407
5	105	407.238	2M-H	1-	HMDB0037765	0.00417503	HMDB0037765	HMDB	(S)-3-Mercaptohexyl butyrate	204.118	HMDB0037765	76961376
5	105	407.238	2M-H	1-	HMDB0038948	0.00417503	HMDB0038948	HMDB	3-Mercaptohexyl butyrate	204.118	HMDB0038948	537754
5	112	293.159	M-H	1-	CID002990	0.0072696	CPD-9847	BioCyc	cinchonine	294.173		11860866
5	112	293.159	M-H	1-	CID003891	0.0072696	CPD-9826	BioCyc	cinchoninone	294.173		25201712
5	112	293.159	M-H	1-	CID003909	0.0072696	10-DEOXYSARPAGINE	BioCyc	10-deoxysarpagine	294.173		443321
5	116	451.11	M-H	1-	HMDB0124839	0.00616288	HMDB0124839	HMDB	6,12-bis(3,4-dihydroxyphenyl)-8,13-dihydroxy-3,11-dioxatricyclo[8.4.0.0Â²,â·]tetradeca-1(10),2(7),8-trien-4-one	452.111	HMDB0124839
5	127	465.232	M-H	1-	HMDB0002829	0.017657	HMDB0002829	HMDB	Androsterone glucuronide	466.257	HMDB0002829	114833
5	127	465.232	M-H	1-	HMDB0004484	0.017657	HMDB0004484	HMDB	Etiocholanolone glucuronide	466.257	HMDB0004484	443078
5	127	465.232	M-H	1-	HMDB0006203	0.017657	HMDB0006203	HMDB	5-alpha-Dihydrotestosterone glucuronide	466.257	HMDB0006203	44263365
5	127	465.232	M-H	1-	HMDB0010365	0.017657	HMDB0010365	HMDB	3-alpha-hydroxy-5-alpha-androstane-17-one 3-D-glucuronide	466.257	HMDB0010365	53480455
5	130	631.02	2M-H	1-	HMDB0002655	0.0447474	HMDB0002655	HMDB	Isorhamnetin	316.058	HMDB0002655	5281654
5	130	631.02	2M-H	1-	HMDB0030547	0.0447474	HMDB0030547	HMDB	3,4',5,7-Tetrahydroxy-6-methoxyflavone	316.058	HMDB0030547	5377945
5	130	631.02	2M-H	1-	HMDB0030804	0.0447474	HMDB0030804	HMDB	2-(3,4-Dihydroxyphenyl)-5,6-dihydroxy-7-methoxy-4H-1-benzopyran-4-one	316.058	HMDB0030804	31161
5	130	631.02	2M-H	1-	HMDB0038572	0.0447474	HMDB0038572	HMDB	Pollenitin	316.058	HMDB0038572	44259965
5	130	631.02	2M-H	1-	HMDB0039210	0.0447474	HMDB0039210	HMDB	1,3,5,8-Tetrahydroxy-6-methoxy-2-methylanthraquinone	316.058	HMDB0039210
5	130	631.02	2M-H	1-	HMDB0133823	0.0447474	HMDB0133823	HMDB	2-(3,4-dihydroxyphenyl)-3,5-dihydroxy-7-methoxy-4H-chromen-4-one	316.058	HMDB0133823
5	132	124.082	M-2H	2-	CID004539	0.0139259	CPD-12586	BioCyc	methyl (2E,6E)-farnesoate	250.193		5275508
5	135	703.177	2M-H	1-	HMDB0040137	0.0121855	HMDB0040137	HMDB	Decarbamoylgonyautoxin III	352.08	HMDB0040137	53461858
5	139	285.168	2M-H	1-	HMDB0033115	0.0140621	HMDB0033115	HMDB	6-Methylquinoline	143.073	HMDB0033115	7059
5	139	285.168	2M-H	1-	HMDB0041802	0.0140621	HMDB0041802	HMDB	2-Aminonaphthalene	143.073	HMDB0041802	7057
5	139	285.168	2M-H	1-	HMDB0042004	0.0140621	HMDB0042004	HMDB	Quinaldine	143.073	HMDB0042004	7060
5	144	481.007	M-H	1-	CID000069	0.0253623	TTP	BioCyc	dTTP	481.989	HMDB01342	11988283
5	149	108.092	M-2H	2-	HMDB0035643	0.0315739	HMDB0035643	HMDB	beta-Sinensal	218.167	HMDB0035643	5281535
5	149	108.092	M-2H	2-	HMDB0036443	0.0315739	HMDB0036443	HMDB	Rotundone	218.167	HMDB0036443	12315073
5	149	108.092	M-2H	2-	HMDB0038215	0.0315739	HMDB0038215	HMDB	alpha-Sinensal	218.167	HMDB0038215	5281534
5	149	108.092	M-2H	2-	HMDB0094674	0.0315739	HMDB0094674	HMDB	N-Octyl phenyl ketone	218.167	HMDB0094674
5	149	108.092	M-2H	2-	HMDB0134121	0.0315739	HMDB0134121	HMDB	2-benzyloctanal	218.167	HMDB0134121
5	149	108.092	M-2H	2-	HMDB0134122	0.0315739	HMDB0134122	HMDB	(2Z)-2-(phenylmethylidene)octan-1-ol	218.167	HMDB0134122
5	151	337.31	M-2H	2-	HMDB0056053	0.0335069	HMDB0056053	HMDB	DG(18:0/0:0/22:2n6)	676.601	HMDB0056053
5	151	337.31	M-2H	2-	HMDB0056075	0.0335069	HMDB0056075	HMDB	DG(20:0/0:0/20:2n6)	676.601	HMDB0056075
5	151	337.31	M-2H	2-	HMDB0056162	0.0335069	HMDB0056162	HMDB	DG(16:1n7/0:0/24:1n9)	676.601	HMDB0056162
5	151	337.31	M-2H	2-	HMDB0056181	0.0335069	HMDB0056181	HMDB	DG(18:1n7/0:0/22:1n9)	676.601	HMDB0056181
5	151	337.31	M-2H	2-	HMDB0056200	0.0335069	HMDB0056200	HMDB	DG(18:1n9/0:0/22:1n9)	676.601	HMDB0056200
5	157	131.989	M-2H	2-	CID000489	0.0327181	DPG	BioCyc	1,3-bisphospho-D-glycerate	265.959	HMDB01270	23405621
5	157	131.989	M-2H	2-	CID000613	0.0327181	23-DIPHOSPHOGLYCERATE	BioCyc	2,3-diphospho-D-glycerate	265.959	HMDB01294	25200383
5	159	453.089	M-H	1-	HMDB0137763	0.00892152	HMDB0137763	HMDB	8,16-dihydroxy-6-(6-hydroxy-1-benzofuran-2-yl)-12-methyl-3,13-dioxapentacyclo[10.7.1.0Â²,Â¹â°.0â´,â¹.0Â¹â´,Â¹â¹]icosa-2(10),4,6,8,14(19),15,17-heptaen-11-one	454.105	HMDB0137763
5	160	501.243	2M-H	1-	HMDB0060956	0.0170784	HMDB0060956	HMDB	N-desmethylmirtazapine	251.142	HMDB0060956
5	161	447.18	2M-H	1-	HMDB0032584	0.00976272	HMDB0032584	HMDB	4-Hydroxychalcone	224.084	HMDB0032584	25021769
5	168	563.102	2M-H	1-	HMDB0015573	0.00721836	HMDB0015573	HMDB	Niflumic Acid	282.062	HMDB0015573	4488
5	170	465.338	M-H	1-	CID000159	0.00794757	CPD-481	BioCyc	sphingosylphosphorylcholine	466.354
5	177	483.258	2M-H	1-	HMDB0014737	0.0235898	HMDB0014737	HMDB	Thiopental	242.109	HMDB0014737	3000715
5	178	337.135	M-H	1-	HMDB0033444	0.00587344	HMDB0033444	HMDB	15-Acetyl-4-deoxynivalenol	338.137	HMDB0033444	536551
5	178	337.135	M-H	1-	HMDB0036137	0.00587344	HMDB0036137	HMDB	Acetyldeoxynivalenol	338.137	HMDB0036137	104759
5	178	337.135	M-H	1-	HMDB0039824	0.00587344	HMDB0039824	HMDB	O-Acetylcyclocalopin A	338.137	HMDB0039824
5	180	823.155	2M-H	1-	HMDB0124891	0.0345985	HMDB0124891	HMDB	{2,6-dimethoxy-4-[3-oxo-3-(2,4,6-trihydroxyphenyl)prop-1-en-1-yl]phenyl}oxidanesulfonic acid	412.046	HMDB0124891
5	181	229.105	2M-H	1-	HMDB0031328	0.0106569	HMDB0031328	HMDB	1-Isothiocyanatobutane	115.046	HMDB0031328	11613
5	181	229.105	2M-H	1-	HMDB0032345	0.0106569	HMDB0032345	HMDB	Isobutyl isothiocyanate	115.046	HMDB0032345	68960
5	181	229.105	2M-H	1-	HMDB0040331	0.0106569	HMDB0040331	HMDB	xi-2,5-Dihydro-2,4-dimethylthiazole	115.046	HMDB0040331	108501
5	185	617.085	M-H	1-	HMDB0128187	0.0295223	HMDB0128187	HMDB	6-{[2-(3,4-dihydroxyphenyl)-7-hydroxy-3-(3,4,5-trihydroxybenzoyloxy)-3,4-dihydro-2H-1-benzopyran-5-yl]oxy}-3,4,5-trihydroxyoxane-2-carboxylic acid	618.122	HMDB0128187
5	185	617.085	M-H	1-	HMDB0128188	0.0295223	HMDB0128188	HMDB	6-{4-[5,7-dihydroxy-3-(3,4,5-trihydroxybenzoyloxy)-3,4-dihydro-2H-1-benzopyran-2-yl]-2-hydroxyphenoxy}-3,4,5-trihydroxyoxane-2-carboxylic acid	618.122	HMDB0128188
5	185	617.085	M-H	1-	HMDB0128189	0.0295223	HMDB0128189	HMDB	6-{5-[5,7-dihydroxy-3-(3,4,5-trihydroxybenzoyloxy)-3,4-dihydro-2H-1-benzopyran-2-yl]-2-hydroxyphenoxy}-3,4,5-trihydroxyoxane-2-carboxylic acid	618.122	HMDB0128189
5	185	617.085	M-H	1-	HMDB0128190	0.0295223	HMDB0128190	HMDB	6-[5-({[2-(3,4-dihydroxyphenyl)-5,7-dihydroxy-3,4-dihydro-2H-1-benzopyran-3-yl]oxy}carbonyl)-2,3-dihydroxyphenoxy]-3,4,5-trihydroxyoxane-2-carboxylic acid	618.122	HMDB0128190
5	185	617.085	M-H	1-	HMDB0128191	0.0295223	HMDB0128191	HMDB	6-[4-({[2-(3,4-dihydroxyphenyl)-5,7-dihydroxy-3,4-dihydro-2H-1-benzopyran-3-yl]oxy}carbonyl)-2,6-dihydroxyphenoxy]-3,4,5-trihydroxyoxane-2-carboxylic acid	618.122	HMDB0128191
5	185	617.085	M-H	1-	HMDB0128192	0.0295223	HMDB0128192	HMDB	6-{[2-(3,4-dihydroxyphenyl)-5-hydroxy-3-(3,4,5-trihydroxybenzoyloxy)-3,4-dihydro-2H-1-benzopyran-7-yl]oxy}-3,4,5-trihydroxyoxane-2-carboxylic acid	618.122	HMDB0128192
5	187	191.132	M-H	1-	CID002904	0.0125526	CPD-7204	BioCyc	beta-ionone	192.151	HMDB36565	638014
5	187	191.132	M-H	1-	CID003318	0.0125526	CPD-13371	BioCyc	pseudoionone	192.151	HMDB32498	1757003
5	196	545.012	M-H	1-	HMDB0001399	0.045525	HMDB0001399	HMDB	4,6-Dideoxy-4-oxo-dTDP-D-glucose	546.065	HMDB0001399	443496
5	196	545.012	M-H	1-	HMDB0060081	0.045525	HMDB0060081	HMDB	dTDP-4-dehydro-6-deoxy-alpha-D-glucose	546.065	HMDB0060081	439292
5	201	609.109	M-H	1-	HMDB0030239	0.0162132	HMDB0030239	HMDB	6''-O-Caffeoylastragalin	610.132	HMDB0030239
5	201	609.109	M-H	1-	HMDB0033004	0.0162132	HMDB0033004	HMDB	6''-Caffeoylisoorientin	610.132	HMDB0033004
5	201	609.109	M-H	1-	HMDB0037365	0.0162132	HMDB0037365	HMDB	Quercetin 3-(3-p-coumaroylglucoside)	610.132	HMDB0037365
5	201	609.109	M-H	1-	HMDB0037652	0.0162132	HMDB0037652	HMDB	Prodelphinidin B	610.132	HMDB0037652	5089687
5	201	609.109	M-H	1-	HMDB0038829	0.0162132	HMDB0038829	HMDB	Theasinensin C	610.132	HMDB0038829	467317
5	201	609.109	M-H	1-	HMDB0126572	0.0162132	HMDB0126572	HMDB	(6-{[2-(3,4-dihydroxyphenyl)-5,7-dihydroxy-4-oxo-4H-chromen-3-yl]oxy}-3,4,5-trihydroxyoxan-2-yl)methyl (2E)-3-(4-hydroxyphenyl)prop-2-enoate	610.132	HMDB0126572
5	202	513.646	M-2H	2-	HMDB0062239	0.0380265	HMDB0062239	HMDB	6Z,9Z-octadecadienoyl-CoA	1029.34	HMDB0062239	52922047
5	202	513.646	M-2H	2-	HMDB0062491	0.0380265	HMDB0062491	HMDB	9Z,12Z-octadecadienoyl-CoA	1029.34	HMDB0062491	52922023
5	202	513.646	M-2H	2-	HMDB0112238	0.0380265	HMDB0112238	HMDB	(9Z,11Z)-Octadecadienoyl-CoA	1029.34	HMDB0112238
5	209	325.258	2M-H	1-	HMDB0062570	0.0248696	HMDB0062570	HMDB	Erythro-5-hydroxy-L-lysinium(1+)	163.108	HMDB0062570	6994839
5	213	577.142	M-H	1-	HMDB0029298	0.0063953	HMDB0029298	HMDB	4-O-8',5'-5''-Dehydrotriferulic acid	578.142	HMDB0029298	71578617
5	213	577.142	M-H	1-	HMDB0032900	0.0063953	HMDB0032900	HMDB	Epicatechin-(6'-&gt;8)-epicatechin	578.142	HMDB0032900	56941146
5	213	577.142	M-H	1-	HMDB0037347	0.0063953	HMDB0037347	HMDB	Terniflorin	578.142	HMDB0037347
5	213	577.142	M-H	1-	HMDB0037471	0.0063953	HMDB0037471	HMDB	2''-O-p-Coumaroylvitexin	578.142	HMDB0037471
5	213	577.142	M-H	1-	HMDB0037968	0.0063953	HMDB0037968	HMDB	ent-Epicatechin(4alpha-&gt;8)catechin	578.142	HMDB0037968	130556
5	213	577.142	M-H	1-	HMDB0038366	0.0063953	HMDB0038366	HMDB	Procyanidin B5	578.142	HMDB0038366
5	213	577.142	M-H	1-	HMDB0038367	0.0063953	HMDB0038367	HMDB	Procyanidin B6	578.142	HMDB0038367
5	213	577.142	M-H	1-	HMDB0038368	0.0063953	HMDB0038368	HMDB	Procyanidin B7	578.142	HMDB0038368
5	213	577.142	M-H	1-	HMDB0038369	0.0063953	HMDB0038369	HMDB	Procyanidin B8	578.142	HMDB0038369
5	213	577.142	M-H	1-	HMDB0038741	0.0063953	HMDB0038741	HMDB	Genistein 7-O-(2-p-coumaroylglucoside)	578.142	HMDB0038741
5	213	577.142	M-H	1-	HMDB0041239	0.0063953	HMDB0041239	HMDB	ent-Epicatechin-(4alpha-&gt;6)-ent-epicatechin	578.142	HMDB0041239	13990892
5	224	386.065	M-H	1-	HMDB0037262	0.0446862	HMDB0037262	HMDB	(R)-2-Hydroxy-7,8-dimethoxy-2H-1,4-benzoxazin-3(4H)-one 2-glucoside	387.117	HMDB0037262	77195087
5	224	386.065	M-H	1-	HMDB0037265	0.0446862	HMDB0037265	HMDB	HDMBOA-Glc	387.117	HMDB0037265	25201130
6	8	483.082	M-2H	2-	CID003330	0.0157329	CPD-10517	BioCyc	3-hydroxy-indole-3-butyryl-CoA	968.194
6	14	635.556	M-H	1-	HMDB0062454	0.0208551	HMDB0062454	HMDB	cholest-5-en-3b-yl (9Z-heptadecenoate)	636.585	HMDB0062454	24779603
6	33	465.135	2M-H	1-	CID004831	0.0100681	CPD-6801	BioCyc	aloesone	233.081		5317700
6	34	423.207	M-H	1-	HMDB0034183	0.0102549	HMDB0034183	HMDB	Licoricidin	424.225	HMDB0034183	9845260
6	34	423.207	M-H	1-	HMDB0040607	0.0102549	HMDB0040607	HMDB	Kanzonol H	424.225	HMDB0040607
6	34	423.207	M-H	1-	HMDB0040747	0.0102549	HMDB0040747	HMDB	Heliocide B2	424.225	HMDB0040747	25201118
6	36	619.452	M-H	1-	HMDB0114833	0.0174204	HMDB0114833	HMDB	PA(16:0/14:0)	620.442	HMDB0114833
6	37	125.082	M-H	1-	CID002993	0.0150224	CPD-7969	BioCyc	sulcatone	126.104	HMDB35915	9862
6	41	535.03	2M-H	1-	HMDB0000575	0.0367585	HMDB0000575	HMDB	DL-Homocystine	268.055	HMDB0000575	10010
6	41	535.03	2M-H	1-	HMDB0000676	0.0367585	HMDB0000676	HMDB	L-Homocystine	268.055	HMDB0000676	69382
6	43	753.193	M-H	1-	HMDB0030335	0.0314922	HMDB0030335	HMDB	1,2-Disinapoylgentiobiose	754.232	HMDB0030335
6	43	753.193	M-H	1-	HMDB0039175	0.0314922	HMDB0039175	HMDB	Raphanusol A	754.232	HMDB0039175
6	43	753.193	M-H	1-	HMDB0040804	0.0314922	HMDB0040804	HMDB	Kaempferide 3-[rhamnopyranosyl-(1-&gt;6)-glucoside] 7-rhamnoside	754.232	HMDB0040804
6	43	753.193	M-H	1-	HMDB0040838	0.0314922	HMDB0040838	HMDB	3',6-Disinapoylsucrose	754.232	HMDB0040838
6	45	735.244	2M-H	1-	HMDB0132962	0.0214355	HMDB0132962	HMDB	3,4,5-trihydroxy-6-[4-(4-methyl-3-oxopentyl)phenoxy]oxane-2-carboxylic acid	368.147	HMDB0132962
6	45	735.244	2M-H	1-	HMDB0132997	0.0214355	HMDB0132997	HMDB	3,4,5-trihydroxy-6-{[(1E)-1-(4-methoxyphenyl)pent-1-en-3-yl]oxy}oxane-2-carboxylic acid	368.147	HMDB0132997
6	46	125.051	M-2H	2-	HMDB0013940	0.00500859	HMDB0013940	HMDB	3'-Hydroxyhexobarbital	252.111	HMDB0013940	160460
6	46	125.051	M-2H	2-	HMDB0013941	0.00500859	HMDB0013941	HMDB	Epoxy-hexobarbital	252.111	HMDB0013941	171784
6	46	125.051	M-2H	2-	HMDB0028699	0.00500859	HMDB0028699	HMDB	Alanyl-Tyrosine	252.111	HMDB0028699	572319
6	46	125.051	M-2H	2-	HMDB0029004	0.00500859	HMDB0029004	HMDB	Phenylalanyl-Serine	252.111	HMDB0029004	9859812
6	46	125.051	M-2H	2-	HMDB0029046	0.00500859	HMDB0029046	HMDB	Serylphenylalanine	252.111	HMDB0029046	21285384
6	46	125.051	M-2H	2-	HMDB0029098	0.00500859	HMDB0029098	HMDB	Tyrosyl-Alanine	252.111	HMDB0029098	4078684
6	50	180.091	M-2H	2-	CID004013	0.0244314	CPD-12350	BioCyc	methyl gibberellin A34	362.173		15786526
6	50	180.091	M-2H	2-	CID004972	0.0244314	CPD-8909	BioCyc	(-)-secoisolariciresinol	362.173	HMDB13692	65373
6	50	180.091	M-2H	2-	CID005183	0.0244314	CPD-8910	BioCyc	(+)-secoisolariciresinol	362.173		6336781
6	52	511.076	2M-H	1-	HMDB0029519	0.0321249	HMDB0029519	HMDB	(2S)-Liquiritigenin	256.074	HMDB0029519	1889
6	52	511.076	2M-H	1-	HMDB0030808	0.0321249	HMDB0030808	HMDB	(S)-Pinocembrin	256.074	HMDB0030808	238782
6	52	511.076	2M-H	1-	HMDB0128077	0.0321249	HMDB0128077	HMDB	3-phenyl-1-(2,4,6-trihydroxyphenyl)prop-2-en-1-one	256.074	HMDB0128077
6	52	511.076	2M-H	1-	HMDB0129959	0.0321249	HMDB0129959	HMDB	5,7-dihydroxy-3-phenyl-3,4-dihydro-2H-1-benzopyran-4-one	256.074	HMDB0129959
6	52	511.076	2M-H	1-	HMDB0130500	0.0321249	HMDB0130500	HMDB	6,7-dihydroxy-3-phenyl-3,4-dihydro-2H-1-benzopyran-4-one	256.074	HMDB0130500
6	52	511.076	2M-H	1-	HMDB0130507	0.0321249	HMDB0130507	HMDB	7-hydroxy-3-(3-hydroxyphenyl)-3,4-dihydro-2H-1-benzopyran-4-one	256.074	HMDB0130507
6	52	511.076	2M-H	1-	HMDB0130512	0.0321249	HMDB0130512	HMDB	7,8-dihydroxy-3-phenyl-3,4-dihydro-2H-1-benzopyran-4-one	256.074	HMDB0130512
6	52	511.076	2M-H	1-	HMDB0134575	0.0321249	HMDB0134575	HMDB	5,8-dihydroxy-2-phenyl-3,4-dihydro-2H-1-benzopyran-4-one	256.074	HMDB0134575
6	52	511.076	2M-H	1-	HMDB0137512	0.0321249	HMDB0137512	HMDB	6-hydroxy-2-[(4-hydroxyphenyl)methyl]-2,3-dihydro-1-benzofuran-3-one	256.074	HMDB0137512
6	52	511.076	2M-H	1-	HMDB0137518	0.0321249	HMDB0137518	HMDB	2-[(4-hydroxyphenyl)methylidene]-2,3-dihydro-1-benzofuran-3,6-diol	256.074	HMDB0137518
6	52	511.076	2M-H	1-	HMDB0137526	0.0321249	HMDB0137526	HMDB	2-benzyl-6,7-dihydroxy-2,3-dihydro-1-benzofuran-3-one	256.074	HMDB0137526
6	53	433.105	2M-H	1-	HMDB0006409	0.0153311	HMDB0006409	HMDB	Tyramine-O-sulfate	217.041	HMDB0006409	153005
6	58	415.231	M-H	1-	CID003529	0.0072601	17-O-DEACETYLVINDOLINE	BioCyc	17-O-deacetylvindoline	416.231		25200742
6	62	193.09	M-2H	2-	HMDB0030711	0.00684837	HMDB0030711	HMDB	Cyclomammein	388.189	HMDB0030711
6	62	193.09	M-2H	2-	HMDB0030712	0.00684837	HMDB0030712	HMDB	Furomammea G	388.189	HMDB0030712	90472431
6	62	193.09	M-2H	2-	HMDB0030714	0.00684837	HMDB0030714	HMDB	Cycloneomammein	388.189	HMDB0030714	90472430
6	62	193.09	M-2H	2-	HMDB0030715	0.00684837	HMDB0030715	HMDB	MAB 4	388.189	HMDB0030715
6	62	193.09	M-2H	2-	HMDB0030825	0.00684837	HMDB0030825	HMDB	2-(4-Allyl-2,6-dimethoxyphenoxy)-1-(3,4-dimethoxyphenyl)-1-propanol	388.189	HMDB0030825	71437670
6	62	193.09	M-2H	2-	HMDB0033539	0.00684837	HMDB0033539	HMDB	Fragransin D1	388.189	HMDB0033539
6	62	193.09	M-2H	2-	HMDB0033540	0.00684837	HMDB0033540	HMDB	Fragransin D3	388.189	HMDB0033540
6	62	193.09	M-2H	2-	HMDB0033688	0.00684837	HMDB0033688	HMDB	Pyranomammea C	388.189	HMDB0033688	71436829
6	62	193.09	M-2H	2-	HMDB0036587	0.00684837	HMDB0036587	HMDB	Quassin	388.189	HMDB0036587	4998
6	62	193.09	M-2H	2-	HMDB0039029	0.00684837	HMDB0039029	HMDB	Pyranomammea B	388.189	HMDB0039029
6	64	309.145	2M-H	1-	CID003953	0.0054324	CPD-10210	BioCyc	4-hydroxy-5-methyl-2-propyl-3(2H)-furanone	155.071		25201144
6	67	115.011	M-2H	2-	HMDB0038182	0.00550978	HMDB0038182	HMDB	4,7-Dihydro-5-(4-methyl-3-pentenyl)-1,2,3-trithiepin	232.041	HMDB0038182
6	68	577.225	2M-H	1-	HMDB0015690	0.0183555	HMDB0015690	HMDB	Chloropyramine	289.135	HMDB0015690	25295
6	71	269.175	2M-H	1-	HMDB0001250	0.0225637	HMDB0001250	HMDB	N-Acetylarylamine	135.068	HMDB0001250	904
6	71	269.175	2M-H	1-	HMDB0010715	0.0225637	HMDB0010715	HMDB	2-Phenylacetamide	135.068	HMDB0010715	7680
6	71	269.175	2M-H	1-	HMDB0032628	0.0225637	HMDB0032628	HMDB	2-Aminoacetophenone	135.068	HMDB0032628	11952
6	71	269.175	2M-H	1-	HMDB0032630	0.0225637	HMDB0032630	HMDB	2'-Aminoacetophenone	135.068	HMDB0032630	11086
6	71	269.175	2M-H	1-	HMDB0037071	0.0225637	HMDB0037071	HMDB	2-Acetyl-4-methylpyridine	135.068	HMDB0037071	564760
6	71	269.175	2M-H	1-	HMDB0037072	0.0225637	HMDB0037072	HMDB	2-Acetyl-6-methylpyridine	135.068	HMDB0037072	138872
6	71	269.175	2M-H	1-	HMDB0040008	0.0225637	HMDB0040008	HMDB	2,3-Dihydro-1H-pyrrolizine-5-carboxaldehyde	135.068	HMDB0040008	6428138
6	71	269.175	2M-H	1-	HMDB0040013	0.0225637	HMDB0040013	HMDB	5-(2-Furanyl)-3,4-dihydro-2H-pyrrole	135.068	HMDB0040013	16740686
6	71	269.175	2M-H	1-	HMDB0040222	0.0225637	HMDB0040222	HMDB	2-Acetyl-5-methylpyridine	135.068	HMDB0040222	13068663
6	71	269.175	2M-H	1-	HMDB0040223	0.0225637	HMDB0040223	HMDB	4-Acetyl-2-methylpyridine	135.068	HMDB0040223	20705014
6	71	269.175	2M-H	1-	HMDB0040224	0.0225637	HMDB0040224	HMDB	4-Acetyl-3-methylpyridine	135.068	HMDB0040224	14863276
6	72	124.032	M-2H	2-	HMDB0032670	0.0121214	HMDB0032670	HMDB	2-[(5-Methylsulfinyl)-4-penten-2-ynylidene]-1,6-dioxaspiro[4.4]non-3-ene	250.066	HMDB0032670	14540702
6	73	507.267	2M-H	1-	HMDB0094664	0.0211363	HMDB0094664	HMDB	1,2-Benzenediol bis(trimethylsilyl) ether	254.116	HMDB0094664
6	76	479.127	M-H	1-	HMDB0039135	0.00794797	HMDB0039135	HMDB	Torachrysone 8-(6-oxalylglucoside)	480.127	HMDB0039135
6	76	479.127	M-H	1-	HMDB0041659	0.00794797	HMDB0041659	HMDB	3'-O-Methyl-(-)-epicatechin 7-O-glucuronide	480.127	HMDB0041659	101190386
6	76	479.127	M-H	1-	HMDB0041674	0.00794797	HMDB0041674	HMDB	4'-O-Methyl-(-)-epicatechin 3'-O-glucuronide	480.127	HMDB0041674
6	79	169.067	M-2H	2-	HMDB0014915	0.0116363	HMDB0014915	HMDB	Propiomazine	340.161	HMDB0014915	4940
6	79	169.067	M-2H	2-	HMDB0015607	0.0116363	HMDB0015607	HMDB	Lucanthone	340.161	HMDB0015607	10180
6	85	300.962	2M-H	1-	HMDB0029432	0.0457146	HMDB0029432	HMDB	(S)C(S)S-S-Methylcysteine sulfoxide	151.03	HMDB0029432	82142
6	91	567.084	2M-H	1-	HMDB0029522	0.0226411	HMDB0029522	HMDB	5,7-Dihydroxy-3-methoxyflavone	284.068	HMDB0029522	5281946
6	91	567.084	2M-H	1-	HMDB0030768	0.0226411	HMDB0030768	HMDB	2-(6-Hydroxy-2-methoxy-3,4-methylenedioxyphenyl)benzofuran	284.068	HMDB0030768	10891372
6	91	567.084	2M-H	1-	HMDB0031428	0.0226411	HMDB0031428	HMDB	Farnisin	284.068	HMDB0031428	5378220
6	91	567.084	2M-H	1-	HMDB0031720	0.0226411	HMDB0031720	HMDB	Xenognosin B	284.068	HMDB0031720	5280551
6	91	567.084	2M-H	1-	HMDB0036629	0.0226411	HMDB0036629	HMDB	(-)-Maackiain	284.068	HMDB0036629	363863
6	91	567.084	2M-H	1-	HMDB0039166	0.0226411	HMDB0039166	HMDB	Cajaquinone	284.068	HMDB0039166
6	91	567.084	2M-H	1-	HMDB0039578	0.0226411	HMDB0039578	HMDB	1,5-Dihydroxy-2-methoxy-6-methylanthraquinone	284.068	HMDB0039578
6	91	567.084	2M-H	1-	HMDB0041758	0.0226411	HMDB0041758	HMDB	Melanettin	284.068	HMDB0041758	442808
6	91	567.084	2M-H	1-	HMDB0041776	0.0226411	HMDB0041776	HMDB	Stevenin	284.068	HMDB0041776	5321501
6	91	567.084	2M-H	1-	HMDB0132457	0.0226411	HMDB0132457	HMDB	5,7-dihydroxy-2-(4-methoxyphenyl)-4H-chromen-4-one	284.068	HMDB0132457
6	91	567.084	2M-H	1-	HMDB0133330	0.0226411	HMDB0133330	HMDB	7-hydroxy-2-(4-hydroxy-3-methoxyphenyl)-4H-chromen-4-one	284.068	HMDB0133330
6	93	145.081	M-H	1-	CID005116	0.0069753	CPD-10271	BioCyc	N-hydroxy-L-isoleucine	146.082		25202470
6	98	219.136	2M-H	1-	HMDB0003905	0.0237892	HMDB0003905	HMDB	Imidazole-4-acetaldehyde	110.048	HMDB0003905	150841
6	98	219.136	2M-H	1-	HMDB0033156	0.0237892	HMDB0033156	HMDB	Methoxypyrazine	110.048	HMDB0033156	18467
6	98	219.136	2M-H	1-	HMDB0060741	0.0237892	HMDB0060741	HMDB	3-Hydroxy-4-aminopyridine	110.048	HMDB0060741	2762419
6	105	407.238	2M-H	1-	HMDB0030770	0.00754584	HMDB0030770	HMDB	4-Hydroxy-3-(3-methyl-2-butenyl)acetophenone	204.115	HMDB0030770	442916
6	105	407.238	2M-H	1-	HMDB0030904	0.00754584	HMDB0030904	HMDB	alpha,alpha-Dimethylanisalacetone	204.115	HMDB0030904	5373780
6	105	407.238	2M-H	1-	HMDB0031553	0.00754584	HMDB0031553	HMDB	6-(1-Hydroxyethyl)-2,2-dimethyl-2H-1-benzopyran	204.115	HMDB0031553	156221
6	105	407.238	2M-H	1-	HMDB0031661	0.00754584	HMDB0031661	HMDB	3-Isovalidene-3alpha,4-dihydrophthalide	204.115	HMDB0031661
6	105	407.238	2M-H	1-	HMDB0033379	0.00754584	HMDB0033379	HMDB	cis-3-Hexenyl benzoate	204.115	HMDB0033379	5367706
6	105	407.238	2M-H	1-	HMDB0036224	0.00754584	HMDB0036224	HMDB	Benzyl 2,3-dimethyl-2-butenoate	204.115	HMDB0036224	61402
6	105	407.238	2M-H	1-	HMDB0037628	0.00754584	HMDB0037628	HMDB	Phenethyl tiglate	204.115	HMDB0037628	6432903
6	105	407.238	2M-H	1-	HMDB0037702	0.00754584	HMDB0037702	HMDB	Butyl cinnamate	204.115	HMDB0037702	25021438
6	105	407.238	2M-H	1-	HMDB0037703	0.00754584	HMDB0037703	HMDB	Isobutyl cinnamate	204.115	HMDB0037703	1712057
6	105	407.238	2M-H	1-	HMDB0037721	0.00754584	HMDB0037721	HMDB	2-Phenylethyl 3-methyl-2-butenoate	204.115	HMDB0037721	61997
6	105	407.238	2M-H	1-	HMDB0041316	0.00754584	HMDB0041316	HMDB	Cinnamyl butyrate	204.115	HMDB0041316	86306395
6	105	407.238	2M-H	1-	HMDB0041317	0.00754584	HMDB0041317	HMDB	Cinnamyl isobutyrate	204.115	HMDB0041317	24884264
6	112	293.159	M-H	1-	HMDB0030282	0.00726964	HMDB0030282	HMDB	Cinchonidine	294.173	HMDB0030282	2757
6	112	293.159	M-H	1-	HMDB0033432	0.00726964	HMDB0033432	HMDB	(R)-Rhazinilam	294.173	HMDB0033432	160263
6	116	451.11	M-H	1-	HMDB0140527	0.00909326	HMDB0140527	HMDB	5-[6-hydroxy-2-(4-hydroxyphenyl)-4-[(E)-2-(4-hydroxyphenyl)ethenyl]-1-benzofuran-3-yl]benzene-1,3-diol	452.126	HMDB0140527
6	127	465.232	2M-H	1-	HMDB0028960	0.0180505	HMDB0028960	HMDB	Lysyl-Serine	233.138	HMDB0028960	11183890
6	127	465.232	2M-H	1-	HMDB0029044	0.0180505	HMDB0029044	HMDB	Seryllysine	233.138	HMDB0029044	23422819
6	127	465.232	2M-H	1-	HMDB0029447	0.0180505	HMDB0029447	HMDB	Lysinoalanine	233.138	HMDB0029447	432092
6	130	631.02	2M-H	1-	CID001914	0.0447474	3457-TETRAHYDROXY-3-METHOXYFLAVONE	BioCyc	3-O-methylquercetin	316.058		25202270
6	135	703.177	2M-H	1-	HMDB0029383	0.012871	HMDB0029383	HMDB	Chlorogenoquinone	352.079	HMDB0029383
6	139	285.168	M-H	1-	HMDB0000053	0.0181574	HMDB0000053	HMDB	Androstenedione	286.193	HMDB0000053	6128
6	139	285.168	M-H	1-	HMDB0038957	0.0181574	HMDB0038957	HMDB	Citronellyl cinnamate	286.193	HMDB0038957	6437720
6	144	481.007	M-H	1-	HMDB0127256	0.0372721	HMDB0127256	HMDB	{2-[5,7-dihydroxy-2-(4-hydroxyphenyl)-4-oxo-4H-chromen-8-yl]-4,5-dihydroxyoxan-3-yl}oxidanesulfonic acid	482.052	HMDB0127256
6	144	481.007	M-H	1-	HMDB0127257	0.0372721	HMDB0127257	HMDB	{2-[5,7-dihydroxy-2-(4-hydroxyphenyl)-4-oxo-4H-chromen-8-yl]-3,5-dihydroxyoxan-4-yl}oxidanesulfonic acid	482.052	HMDB0127257
6	144	481.007	M-H	1-	HMDB0127258	0.0372721	HMDB0127258	HMDB	{6-[5,7-dihydroxy-2-(4-hydroxyphenyl)-4-oxo-4H-chromen-8-yl]-4,5-dihydroxyoxan-3-yl}oxidanesulfonic acid	482.052	HMDB0127258
6	144	481.007	M-H	1-	HMDB0127283	0.0372721	HMDB0127283	HMDB	[4,5-dihydroxy-2-(5,6,7-trihydroxy-4-oxo-2-phenyl-4H-chromen-8-yl)oxan-3-yl]oxidanesulfonic acid	482.052	HMDB0127283
6	144	481.007	M-H	1-	HMDB0127284	0.0372721	HMDB0127284	HMDB	[3,5-dihydroxy-2-(5,6,7-trihydroxy-4-oxo-2-phenyl-4H-chromen-8-yl)oxan-4-yl]oxidanesulfonic acid	482.052	HMDB0127284
6	144	481.007	M-H	1-	HMDB0127285	0.0372721	HMDB0127285	HMDB	[4,5-dihydroxy-6-(5,6,7-trihydroxy-4-oxo-2-phenyl-4H-chromen-8-yl)oxan-3-yl]oxidanesulfonic acid	482.052	HMDB0127285
6	144	481.007	M-H	1-	HMDB0127304	0.0372721	HMDB0127304	HMDB	{3-[5,7-dihydroxy-4-oxo-8-(3,4,5-trihydroxyoxan-2-yl)-4H-chromen-2-yl]phenyl}oxidanesulfonic acid	482.052	HMDB0127304
6	144	481.007	M-H	1-	HMDB0127305	0.0372721	HMDB0127305	HMDB	{2-[5,7-dihydroxy-2-(3-hydroxyphenyl)-4-oxo-4H-chromen-8-yl]-4,5-dihydroxyoxan-3-yl}oxidanesulfonic acid	482.052	HMDB0127305
6	144	481.007	M-H	1-	HMDB0127306	0.0372721	HMDB0127306	HMDB	{2-[5,7-dihydroxy-2-(3-hydroxyphenyl)-4-oxo-4H-chromen-8-yl]-3,5-dihydroxyoxan-4-yl}oxidanesulfonic acid	482.052	HMDB0127306
6	144	481.007	M-H	1-	HMDB0127307	0.0372721	HMDB0127307	HMDB	{6-[5,7-dihydroxy-2-(3-hydroxyphenyl)-4-oxo-4H-chromen-8-yl]-4,5-dihydroxyoxan-3-yl}oxidanesulfonic acid	482.052	HMDB0127307
6	149	108.092	M-2H	2-	HMDB0013687	0.0315739	HMDB0013687	HMDB	Nookatone	218.167	HMDB0013687	20797
6	149	108.092	M-2H	2-	HMDB0035081	0.0315739	HMDB0035081	HMDB	(5alpha,10alpha)-3,7(11)-Eudesmadien-2-one	218.167	HMDB0035081	101417159
6	149	108.092	M-2H	2-	HMDB0035082	0.0315739	HMDB0035082	HMDB	(5beta,7beta,10beta)-3,11-Eudesmadien-2-one	218.167	HMDB0035082	565648
6	149	108.092	M-2H	2-	HMDB0035657	0.0315739	HMDB0035657	HMDB	Solavetivone	218.167	HMDB0035657	521550
6	149	108.092	M-2H	2-	HMDB0035747	0.0315739	HMDB0035747	HMDB	Patchoulenone	218.167	HMDB0035747	5320424
6	149	108.092	M-2H	2-	HMDB0035786	0.0315739	HMDB0035786	HMDB	Valerenal	218.167	HMDB0035786	12444654
6	149	108.092	M-2H	2-	HMDB0035835	0.0315739	HMDB0035835	HMDB	Furanoeremophilane	218.167	HMDB0035835	5317426
6	149	108.092	M-2H	2-	HMDB0036071	0.0315739	HMDB0036071	HMDB	Dendrolasin	218.167	HMDB0036071	5316534
6	149	108.092	M-2H	2-	HMDB0036109	0.0315739	HMDB0036109	HMDB	1,3,5-Bisabolatrien-10-one	218.167	HMDB0036109	71360448
6	149	108.092	M-2H	2-	HMDB0036201	0.0315739	HMDB0036201	HMDB	(E)-10,11-Dihydro-alpha-atlantone	218.167	HMDB0036201	12299866
6	149	108.092	M-2H	2-	HMDB0036667	0.0315739	HMDB0036667	HMDB	Zerumbone	218.167	HMDB0036667	5372142
6	149	108.092	M-2H	2-	HMDB0036718	0.0315739	HMDB0036718	HMDB	beta-Santalal	218.167	HMDB0036718	101449606
6	149	108.092	M-2H	2-	HMDB0036733	0.0315739	HMDB0036733	HMDB	Vulgarone A	218.167	HMDB0036733
6	149	108.092	M-2H	2-	HMDB0036797	0.0315739	HMDB0036797	HMDB	Mustakone	218.167	HMDB0036797	12313013
6	149	108.092	M-2H	2-	HMDB0036813	0.0315739	HMDB0036813	HMDB	alpha-Santalal	218.167	HMDB0036813	5321103
6	149	108.092	M-2H	2-	HMDB0037000	0.0315739	HMDB0037000	HMDB	alpha-Turmerone	218.167	HMDB0037000	14632996
6	149	108.092	M-2H	2-	HMDB0037061	0.0315739	HMDB0037061	HMDB	(+)-4,11-Eudesmadien-3-one	218.167	HMDB0037061	273568
6	149	108.092	M-2H	2-	HMDB0037068	0.0315739	HMDB0037068	HMDB	Curlone	218.167	HMDB0037068	196216
6	149	108.092	M-2H	2-	HMDB0038164	0.0315739	HMDB0038164	HMDB	Vulgarone B	218.167	HMDB0038164	530428
6	149	108.092	M-2H	2-	HMDB0038187	0.0315739	HMDB0038187	HMDB	beta-Atlantone	218.167	HMDB0038187	13967857
6	149	108.092	M-2H	2-	HMDB0038195	0.0315739	HMDB0038195	HMDB	Xanthorrhizol	218.167	HMDB0038195	520468
6	149	108.092	M-2H	2-	HMDB0038200	0.0315739	HMDB0038200	HMDB	Calamusenone	218.167	HMDB0038200
6	149	108.092	M-2H	2-	HMDB0038201	0.0315739	HMDB0038201	HMDB	4,7(11)-Guaiadien-8-one	218.167	HMDB0038201	75582266
6	149	108.092	M-2H	2-	HMDB0038511	0.0315739	HMDB0038511	HMDB	Bisacumol	218.167	HMDB0038511	5315469
6	149	108.092	M-2H	2-	HMDB0039637	0.0315739	HMDB0039637	HMDB	beta-Elemenone	218.167	HMDB0039637	519762
6	149	108.092	M-2H	2-	HMDB0040686	0.0315739	HMDB0040686	HMDB	Isohumbertiol	218.167	HMDB0040686
6	151	337.31	M-2H	2-	HMDB0007152	0.0335069	HMDB0007152	HMDB	DG(16:1(9Z)/24:1(15Z)/0:0)	676.601	HMDB0007152	53478044
6	151	337.31	M-2H	2-	HMDB0007175	0.0335069	HMDB0007175	HMDB	DG(18:0/22:2(13Z,16Z)/0:0)	676.601	HMDB0007175	9543847
6	151	337.31	M-2H	2-	HMDB0007203	0.0335069	HMDB0007203	HMDB	DG(18:1(11Z)/22:1(13Z)/0:0)	676.601	HMDB0007203	53478078
6	151	337.31	M-2H	2-	HMDB0007232	0.0335069	HMDB0007232	HMDB	DG(18:1(9Z)/22:1(13Z)/0:0)	676.601	HMDB0007232	9543834
6	151	337.31	M-2H	2-	HMDB0007260	0.0335069	HMDB0007260	HMDB	DG(18:2(9Z,12Z)/22:0/0:0)	676.601	HMDB0007260	9543833
6	151	337.31	M-2H	2-	HMDB0007370	0.0335069	HMDB0007370	HMDB	DG(20:0/20:2(11Z,14Z)/0:0)	676.601	HMDB0007370	9543805
6	151	337.31	M-2H	2-	HMDB0007398	0.0335069	HMDB0007398	HMDB	DG(20:1(11Z)/20:1(11Z)/0:0)	676.601	HMDB0007398	9543804
6	151	337.31	M-2H	2-	HMDB0007426	0.0335069	HMDB0007426	HMDB	DG(20:2(11Z,14Z)/20:0/0:0)	676.601	HMDB0007426	53478231
6	151	337.31	M-2H	2-	HMDB0007596	0.0335069	HMDB0007596	HMDB	DG(22:0/18:2(9Z,12Z)/0:0)	676.601	HMDB0007596	53478367
6	151	337.31	M-2H	2-	HMDB0007623	0.0335069	HMDB0007623	HMDB	DG(22:1(13Z)/18:1(11Z)/0:0)	676.601	HMDB0007623	53478388
6	151	337.31	M-2H	2-	HMDB0007624	0.0335069	HMDB0007624	HMDB	DG(22:1(13Z)/18:1(9Z)/0:0)	676.601	HMDB0007624	53478389
6	151	337.31	M-2H	2-	HMDB0007651	0.0335069	HMDB0007651	HMDB	DG(22:2(13Z,16Z)/18:0/0:0)	676.601	HMDB0007651	53478411
6	151	337.31	M-2H	2-	HMDB0007824	0.0335069	HMDB0007824	HMDB	DG(24:1(15Z)/16:1(9Z)/0:0)	676.601	HMDB0007824	53478574
6	151	337.31	M-2H	2-	HMDB0056216	0.0335069	HMDB0056216	HMDB	DG(20:1n9/0:0/20:1n9)	676.601	HMDB0056216
6	157	131.989	M-H	1-	HMDB0062186	0.0415139	HMDB0062186	HMDB	1-deoxy-1-(N6-lysino)-D-fructose	133.038	HMDB0062186	424
6	157	131.989	M-H	1-	HMDB0062501	0.0415139	HMDB0062501	HMDB	N-acetyl-seryl-aspartate	133.038	HMDB0062501	4519554
6	159	453.089	2M-H	1-	HMDB0030218	0.0100775	HMDB0030218	HMDB	Lansine	227.058	HMDB0030218
6	159	453.089	2M-H	1-	HMDB0030319	0.0100775	HMDB0030319	HMDB	Mukeic acid	227.058	HMDB0030319	17766220
6	160	501.243	2M-H	1-	HMDB0041819	0.0193071	HMDB0041819	HMDB	7-Aminonitrazepam	251.106	HMDB0041819	78641
6	161	447.18	2M-H	1-	HMDB0135404	0.00976272	HMDB0135404	HMDB	(2E)-1-(3-hydroxyphenyl)-3-phenylprop-2-en-1-one	224.084	HMDB0135404
6	161	447.18	2M-H	1-	HMDB0135599	0.00976272	HMDB0135599	HMDB	1-(2-hydroxyphenyl)-3-phenylprop-2-en-1-one	224.084	HMDB0135599
6	161	447.18	2M-H	1-	HMDB0135600	0.00976272	HMDB0135600	HMDB	3-(3-hydroxyphenyl)-1-phenylprop-2-en-1-one	224.084	HMDB0135600
6	161	447.18	2M-H	1-	HMDB0135602	0.00976272	HMDB0135602	HMDB	3-(4-hydroxyphenyl)-1-phenylprop-2-en-1-one	224.084	HMDB0135602
6	161	447.18	2M-H	1-	HMDB0135603	0.00976272	HMDB0135603	HMDB	1-(4-hydroxyphenyl)-3-phenylprop-2-en-1-one	224.084	HMDB0135603
6	161	447.18	2M-H	1-	HMDB0135604	0.00976272	HMDB0135604	HMDB	1-(3-hydroxyphenyl)-3-phenylprop-2-en-1-one	224.084	HMDB0135604
6	161	447.18	2M-H	1-	HMDB0135607	0.00976272	HMDB0135607	HMDB	(2E)-1-(4-hydroxyphenyl)-3-phenylprop-2-en-1-one	224.084	HMDB0135607
6	161	447.18	2M-H	1-	HMDB0141385	0.00976272	HMDB0141385	HMDB	(2E)-3-(3-hydroxyphenyl)-1-phenylprop-2-en-1-one	224.084	HMDB0141385
6	161	447.18	2M-H	1-	HMDB0141386	0.00976272	HMDB0141386	HMDB	(2E)-3-(4-hydroxyphenyl)-1-phenylprop-2-en-1-one	224.084	HMDB0141386
6	161	447.18	2M-H	1-	HMDB0141387	0.00976272	HMDB0141387	HMDB	2-benzoyl-3-phenyloxirane	224.084	HMDB0141387
6	168	563.102	2M-H	1-	HMDB0040794	0.00966302	HMDB0040794	HMDB	5-Hydroxy-4-methoxy-6-canthinone 3-N-oxide	282.064	HMDB0040794
6	168	563.102	2M-H	1-	HMDB0060868	0.00966302	HMDB0060868	HMDB	Phenytoin quinone	282.064	HMDB0060868
6	170	465.338	M-H	1-	HMDB0062534	0.0161725	HMDB0062534	HMDB	TetraHCA	466.329	HMDB0062534	56927964
6	177	483.258	M-H	1-	HMDB0015303	0.0269186	HMDB0015303	HMDB	Kanamycin	484.238	HMDB0015303	6032
6	178	337.135	M-H	1-	HMDB0033782	0.00938269	HMDB0033782	HMDB	Bergamottin	338.152	HMDB0033782	7251175
6	178	337.135	M-H	1-	HMDB0124819	0.00938269	HMDB0124819	HMDB	3-[4-hydroxy-2-methoxy-3-(3-methylbut-2-en-1-yl)phenyl]-1-(3-hydroxyphenyl)prop-2-en-1-one	338.152	HMDB0124819
6	178	337.135	M-H	1-	HMDB0125836	0.00938269	HMDB0125836	HMDB	1-(4-hydroxyphenyl)-3-(5-methoxy-2,2-dimethyl-2H-chromen-6-yl)propan-1-one	338.152	HMDB0125836
6	178	337.135	M-H	1-	HMDB0125842	0.00938269	HMDB0125842	HMDB	4-[1-hydroxy-3-(5-methoxy-2,2-dimethyl-2H-chromen-6-yl)prop-2-en-1-yl]phenol	338.152	HMDB0125842
6	178	337.135	M-H	1-	HMDB0125854	0.00938269	HMDB0125854	HMDB	3-(7-hydroxy-5-methoxy-2,2-dimethyl-2H-chromen-6-yl)-1-phenylpropan-1-one	338.152	HMDB0125854
6	178	337.135	M-H	1-	HMDB0133467	0.00938269	HMDB0133467	HMDB	1,7-bis(3-methoxyphenyl)hept-1-ene-3,5-dione	338.152	HMDB0133467
6	180	823.155	2M-H	1-	HMDB0033341	0.0348013	HMDB0033341	HMDB	Mollicellin C	412.116	HMDB0033341	50200
6	181	229.105	M-H	1-	HMDB0028876	0.0142033	HMDB0028876	HMDB	Hydroxyprolyl-Valine	230.127	HMDB0028876	61158071
6	181	229.105	M-H	1-	HMDB0029128	0.0142033	HMDB0029128	HMDB	Valyl-Hydroxyproline	230.127	HMDB0029128	10242944
6	185	617.085	2M-H	1-	HMDB0015461	0.0320454	HMDB0015461	HMDB	Glycodiazine	309.078	HMDB0015461	9565
6	187	191.132	M-H	1-	HMDB0015189	0.0125996	HMDB0015189	HMDB	Tocainide	192.126	HMDB0015189	38945
6	196	545.012	M-H	1-	CID000029	0.045525	DTDP-DEOH-DEOXY-MANNOSE	BioCyc	dTDP-4-dehydro-&beta;-L-rhamnose	546.065		25244324
6	196	545.012	M-H	1-	CID001605	0.045525	DTDP-DEOH-DEOXY-GLUCOSE	BioCyc	dTDP-4-dehydro-6-deoxy-&alpha;-D-glucopyranose	546.065	HMDB01399	25244163
6	201	609.109	2M-H	1-	HMDB0011691	0.0167349	HMDB0011691	HMDB	Cytidine 2',3'-cyclic phosphate	305.041	HMDB0011691	53481030
6	205	203.065	M-H	1-	HMDB0030182	0.00326183	HMDB0030182	HMDB	Eupolauridine	204.069	HMDB0030182	72486
6	209	325.258	2M-H	1-	HMDB0039661	0.0328743	HMDB0039661	HMDB	2,3,6,7-Tetrahydro-7-methylcyclopent[b]azepin-8(1H)-one	163.1	HMDB0039661	67117575
6	209	325.258	2M-H	1-	HMDB0040015	0.0328743	HMDB0040015	HMDB	2,3,4,5-Tetrahydro-6-(5-methyl-2-furanyl)pyridine	163.1	HMDB0040015	91748328
6	209	325.258	2M-H	1-	HMDB0040022	0.0328743	HMDB0040022	HMDB	2,3-Dihydro-5-propanoyl-1H-pyrrolizine	163.1	HMDB0040022	6428844
6	209	325.258	2M-H	1-	HMDB0040023	0.0328743	HMDB0040023	HMDB	5-Acetyl-2,3-dihydro-7-methyl-1H-pyrrolizine	163.1	HMDB0040023	6428862
6	209	325.258	2M-H	1-	HMDB0040024	0.0328743	HMDB0040024	HMDB	5-Acetyl-2,3-dihydro-6-methyl-1H-pyrrolizine	163.1	HMDB0040024	6428845
6	209	325.258	2M-H	1-	HMDB0040025	0.0328743	HMDB0040025	HMDB	1-(2,3-Dihydro-5-methyl-1H-pyrrolizin-7-yl)ethanone	163.1	HMDB0040025	6429129
6	209	325.258	2M-H	1-	HMDB0040026	0.0328743	HMDB0040026	HMDB	2,3-Dihydro-5,6-dimethyl-1H-pyrrolizine-7-carboxaldehyde	163.1	HMDB0040026	86127326
6	209	325.258	2M-H	1-	HMDB0041927	0.0328743	HMDB0041927	HMDB	Methcathinone	163.1	HMDB0041927	1576
6	209	325.258	2M-H	1-	HMDB0061786	0.0328743	HMDB0061786	HMDB	n-Propylbenzamide	163.1	HMDB0061786	25354
6	213	577.142	M-H	1-	HMDB0013690	0.00639532	HMDB0013690	HMDB	Procyanidin	578.142	HMDB0013690	147299
6	213	577.142	M-H	1-	HMDB0029754	0.00639532	HMDB0029754	HMDB	Procyanidin B1	578.142	HMDB0029754	11250133
6	213	577.142	M-H	1-	HMDB0033973	0.00639532	HMDB0033973	HMDB	Procyanidin B2	578.142	HMDB0033973	122738
6	213	577.142	M-H	1-	HMDB0033974	0.00639532	HMDB0033974	HMDB	Procyanidin B3	578.142	HMDB0033974	146798
6	213	577.142	M-H	1-	HMDB0136117	0.00639532	HMDB0136117	HMDB	2-{[5,7-dihydroxy-2-(4-hydroxyphenyl)-4-oxo-4H-chromen-3-yl]oxy}-4,5-dihydroxy-6-methyloxan-3-yl (2E)-3-(4-hydroxyphenyl)prop-2-enoate	578.142	HMDB0136117
6	213	577.142	M-H	1-	HMDB0136118	0.00639532	HMDB0136118	HMDB	6-{[5,7-dihydroxy-2-(4-hydroxyphenyl)-4-oxo-4H-chromen-3-yl]oxy}-4,5-dihydroxy-2-methyloxan-3-yl (2E)-3-(4-hydroxyphenyl)prop-2-enoate	578.142	HMDB0136118
6	224	386.065	M-H	1-	HMDB0001245	0.048593	HMDB0001245	HMDB	dCDP	387.023	HMDB0001245	150855
7	8	483.082	2M-H	1-	HMDB0133624	0.0197184	HMDB0133624	HMDB	[(2Z)-3-oxo-2-(phenylmethylidene)propoxy]sulfonic acid	242.025	HMDB0133624
7	8	483.082	2M-H	1-	HMDB0133627	0.0197184	HMDB0133627	HMDB	{3-[(1Z)-2-methyl-3-oxoprop-1-en-1-yl]phenyl}oxidanesulfonic acid	242.025	HMDB0133627
7	8	483.082	2M-H	1-	HMDB0133630	0.0197184	HMDB0133630	HMDB	{4-[(1Z)-2-methyl-3-oxoprop-1-en-1-yl]phenyl}oxidanesulfonic acid	242.025	HMDB0133630
7	8	483.082	2M-H	1-	HMDB0133757	0.0197184	HMDB0133757	HMDB	{[(3E)-2-oxo-4-phenylbut-3-en-1-yl]oxy}sulfonic acid	242.025	HMDB0133757
7	8	483.082	2M-H	1-	HMDB0133759	0.0197184	HMDB0133759	HMDB	{3-[(1E)-3-oxobut-1-en-1-yl]phenyl}oxidanesulfonic acid	242.025	HMDB0133759
7	8	483.082	2M-H	1-	HMDB0133761	0.0197184	HMDB0133761	HMDB	{4-[(1E)-3-oxobut-1-en-1-yl]phenyl}oxidanesulfonic acid	242.025	HMDB0133761
7	14	635.556	2M-H	1-	CID001945	0.025958	3-BETA-HYDROXY-5-ALPHA-PREGNANE-20-ONE	BioCyc	allopregnanolone	318.256	HMDB01455	92787
7	33	465.135	M-H	1-	HMDB0128223	0.0103761	HMDB0128223	HMDB	3,4,5-trihydroxy-2-[hydroxy(3,4,5-trihydroxyoxan-2-yl)methyl]-4-[3,4,5-trihydroxy-6-(hydroxymethyl)oxan-2-yl]cyclohexa-2,5-dien-1-one	466.132	HMDB0128223
7	34	423.207	2M-H	1-	HMDB0030311	0.0123966	HMDB0030311	HMDB	Harmine	212.095	HMDB0030311	5280953
7	34	423.207	2M-H	1-	HMDB0032066	0.0123966	HMDB0032066	HMDB	Carbanilide	212.095	HMDB0032066	7595
7	36	619.452	2M-H	1-	HMDB0031060	0.021232	HMDB0031060	HMDB	(R)-2-Hydroxysterculic acid	310.251	HMDB0031060
7	37	125.082	M-H	1-	HMDB0029582	0.0213631	HMDB0029582	HMDB	Methyl sorbate	126.068	HMDB0029582	5323650
7	37	125.082	M-H	1-	HMDB0031222	0.0213631	HMDB0031222	HMDB	3-Ethyl-1,2-cyclopentanedione	126.068	HMDB0031222	114535
7	37	125.082	M-H	1-	HMDB0031223	0.0213631	HMDB0031223	HMDB	Enol-3-Ethyl-1,2-cyclopentanedione	126.068	HMDB0031223	62752
7	37	125.082	M-H	1-	HMDB0032067	0.0213631	HMDB0032067	HMDB	Allyl crotonate	126.068	HMDB0032067
7	37	125.082	M-H	1-	HMDB0033629	0.0213631	HMDB0033629	HMDB	xi-4-Hydroxy-4-methyl-2-cyclohexen-1-one	126.068	HMDB0033629	155465
7	37	125.082	M-H	1-	HMDB0034080	0.0213631	HMDB0034080	HMDB	3-Methyl-1,2-cyclohexanedione	126.068	HMDB0034080	3321360
7	37	125.082	M-H	1-	HMDB0034835	0.0213631	HMDB0034835	HMDB	3-(3-Ethyloxiranyl)-2-propenal	126.068	HMDB0034835	6444055
7	37	125.082	M-H	1-	HMDB0037026	0.0213631	HMDB0037026	HMDB	3,4-Dimethyl-1,2-cyclopentanedione	126.068	HMDB0037026	61633
7	37	125.082	M-H	1-	HMDB0037027	0.0213631	HMDB0037027	HMDB	3,5-Dimethyl-1,2-cyclopentanedione	126.068	HMDB0037027	61634
7	37	125.082	M-H	1-	HMDB0040445	0.0213631	HMDB0040445	HMDB	2-(Ethoxymethyl)furan	126.068	HMDB0040445	80455
7	37	125.082	M-H	1-	HMDB0041474	0.0213631	HMDB0041474	HMDB	xi-5-Isopropyl-2(5H)-furanone	126.068	HMDB0041474	558448
7	41	535.03	2M-H	1-	HMDB0128678	0.0399129	HMDB0128678	HMDB	3-(6,7-dimethoxy-2H-1,3-benzodioxol-5-yl)oxirane-2-carboxylic acid	268.058	HMDB0128678
7	41	535.03	2M-H	1-	HMDB0128681	0.0399129	HMDB0128681	HMDB	(2Z)-3-(6,7-dimethoxy-2H-1,3-benzodioxol-5-yl)-2-hydroxyprop-2-enoic acid	268.058	HMDB0128681
7	43	753.193	2M-H	1-	HMDB0012243	0.0332649	HMDB0012243	HMDB	Kinetin-7-N-glucoside	377.134	HMDB0012243	25202817
7	43	753.193	2M-H	1-	HMDB0012244	0.0332649	HMDB0012244	HMDB	Kinetin-9-N-glucoside	377.134	HMDB0012244	25203435
7	45	735.244	2M-H	1-	HMDB0039891	0.0214355	HMDB0039891	HMDB	4-Hydroxy-3-prenylbenzoic acid glucoside	368.147	HMDB0039891
7	45	735.244	2M-H	1-	HMDB0040895	0.0214355	HMDB0040895	HMDB	Methyl (R)-9-hydroxy-10-undecene-5,7-diynoate glucoside	368.147	HMDB0040895
7	46	125.051	M-2H	2-	HMDB0028893	0.0062248	HMDB0028893	HMDB	Histidinyl-Proline	252.122	HMDB0028893	14324830
7	46	125.051	M-2H	2-	HMDB0029019	0.0062248	HMDB0029019	HMDB	Prolyl-Histidine	252.122	HMDB0029019	18218235
7	50	180.091	M-2H	2-	HMDB0013692	0.0244314	HMDB0013692	HMDB	Secoisolariciresinol	362.173	HMDB0013692	65373
7	50	180.091	M-2H	2-	HMDB0032820	0.0244314	HMDB0032820	HMDB	Gibberellin Ga115	362.173	HMDB0032820
7	50	180.091	M-2H	2-	HMDB0034475	0.0244314	HMDB0034475	HMDB	Hydroxyisonobilin	362.173	HMDB0034475
7	50	180.091	M-2H	2-	HMDB0036692	0.0244314	HMDB0036692	HMDB	Heliangin	362.173	HMDB0036692
7	50	180.091	M-2H	2-	HMDB0036896	0.0244314	HMDB0036896	HMDB	Gibberellin A19	362.173	HMDB0036896	4632015
7	50	180.091	M-2H	2-	HMDB0036899	0.0244314	HMDB0036899	HMDB	Gibberellin A65	362.173	HMDB0036899
7	50	180.091	M-2H	2-	HMDB0036902	0.0244314	HMDB0036902	HMDB	Gibberellin A38	362.173	HMDB0036902
7	50	180.091	M-2H	2-	HMDB0037103	0.0244314	HMDB0037103	HMDB	Gibberellin A124	362.173	HMDB0037103	101717693
7	50	180.091	M-2H	2-	HMDB0040759	0.0244314	HMDB0040759	HMDB	3-Oxo-6b-angeloyloxy-8b-hydroxy-7(11)-eremophilen-12,8-olide	362.173	HMDB0040759
7	50	180.091	M-2H	2-	HMDB0041408	0.0244314	HMDB0041408	HMDB	Gibberellin A101	362.173	HMDB0041408
7	50	180.091	M-2H	2-	HMDB0041510	0.0244314	HMDB0041510	HMDB	Gibberellin A98	362.173	HMDB0041510
7	50	180.091	M-2H	2-	HMDB0059991	0.0244314	HMDB0059991	HMDB	5-(3'-Hydroxyphenyl)-gamma-valerolactone-3'-O-glucuronide	362.173	HMDB0059991
7	52	511.076	2M-H	1-	HMDB0005760	0.0321249	HMDB0005760	HMDB	Dihydrodaidzein	256.074	HMDB0005760	176907
7	52	511.076	2M-H	1-	HMDB0029462	0.0321249	HMDB0029462	HMDB	(E)-2,4,4'-Trihydroxychalcone	256.074	HMDB0029462	5322052
7	52	511.076	2M-H	1-	HMDB0032577	0.0321249	HMDB0032577	HMDB	4'-Methoxybenzophenone-2-carboxylic acid	256.074	HMDB0032577	231963
7	52	511.076	2M-H	1-	HMDB0033904	0.0321249	HMDB0033904	HMDB	7E-Mycosinyl acetate	256.074	HMDB0033904	5458646
7	52	511.076	2M-H	1-	HMDB0036457	0.0321249	HMDB0036457	HMDB	Emodinanthranol	256.074	HMDB0036457	122635
7	52	511.076	2M-H	1-	HMDB0037316	0.0321249	HMDB0037316	HMDB	Isoliquiritigenin	256.074	HMDB0037316	638278
7	52	511.076	2M-H	1-	HMDB0041647	0.0321249	HMDB0041647	HMDB	2-Dehydro-O-desmethylangolensin	256.074	HMDB0041647	10220719
7	52	511.076	2M-H	1-	HMDB0061744	0.0321249	HMDB0061744	HMDB	Mono-benzyl phthalate	256.074	HMDB0061744
7	52	511.076	2M-H	1-	HMDB0138504	0.0321249	HMDB0138504	HMDB	8,17-dioxatetracyclo[8.7.0.0Â²,â·.0Â¹Â¹,Â¹â¶]heptadeca-2(7),3,5,11(16),12,14-hexaene-5,14-diol	256.074	HMDB0138504
7	52	511.076	2M-H	1-	HMDB0141337	0.0321249	HMDB0141337	HMDB	(2S)-5,7-dihydroxy-2-phenyl-3,4-dihydro-2H-1-benzopyran-4-one	256.074	HMDB0141337
7	53	433.105	M-H	1-	CID003150	0.0194301	CPD-12390	BioCyc	(E)-1-(glutathion-S-yl)-N-hydroxy-omega-(methylsulfanyl)butan-1-imine	434.093		90657180
7	58	415.231	2M-H	1-	HMDB0029867	0.00924672	HMDB0029867	HMDB	Isoelemicin	208.11	HMDB0029867	5318557
7	58	415.231	2M-H	1-	HMDB0029872	0.00924672	HMDB0029872	HMDB	gamma-Asarone	208.11	HMDB0029872	636750
7	58	415.231	2M-H	1-	HMDB0030150	0.00924672	HMDB0030150	HMDB	Jasmine ketolactone	208.11	HMDB0030150
7	58	415.231	2M-H	1-	HMDB0030197	0.00924672	HMDB0030197	HMDB	(Z)-3-Oxo-2-(2-pentenyl)-1-cyclopenteneacetic acid	208.11	HMDB0030197	14262444
7	58	415.231	2M-H	1-	HMDB0030681	0.00924672	HMDB0030681	HMDB	5-Deoxydiplosporin	208.11	HMDB0030681
7	58	415.231	2M-H	1-	HMDB0031469	0.00924672	HMDB0031469	HMDB	trans-Isoasarone	208.11	HMDB0031469	636822
7	58	415.231	2M-H	1-	HMDB0033778	0.00924672	HMDB0033778	HMDB	Elemicin	208.11	HMDB0033778	10248
7	58	415.231	2M-H	1-	HMDB0034991	0.00924672	HMDB0034991	HMDB	4-Methoxybenzyl butanoate	208.11	HMDB0034991	243675
7	58	415.231	2M-H	1-	HMDB0035224	0.00924672	HMDB0035224	HMDB	3,4-Dihydro-6-methoxy-3,7-dimethyl-1H-2-benzopyran-8-ol	208.11	HMDB0035224	50969
7	58	415.231	2M-H	1-	HMDB0038604	0.00924672	HMDB0038604	HMDB	Amyl salicylate	208.11	HMDB0038604	16299
7	58	415.231	2M-H	1-	HMDB0040218	0.00924672	HMDB0040218	HMDB	2-Phenoxyethyl isobutyrate	208.11	HMDB0040218	61005
7	58	415.231	2M-H	1-	HMDB0040225	0.00924672	HMDB0040225	HMDB	Isoamyl salicylate	208.11	HMDB0040225	6874
7	58	415.231	2M-H	1-	HMDB0041411	0.00924672	HMDB0041411	HMDB	3,4-Dihydro-6-methoxy-2,2-dimethyl-2H-1-benzopyran-4-ol	208.11	HMDB0041411	24252761
7	62	193.09	M-2H	2-	HMDB0132234	0.00684838	HMDB0132234	HMDB	5,7-dihydroxy-4-(1-hydroxypropyl)-6-(3-methylbut-2-en-1-yl)-8-(2-methylbutanoyl)-2H-chromen-2-one	388.189	HMDB0132234
7	62	193.09	M-2H	2-	HMDB0132240	0.00684838	HMDB0132240	HMDB	5,7-dihydroxy-4-(1-hydroxypropyl)-6-(3-methylbut-2-en-1-yl)-8-(3-methylbutanoyl)-2H-chromen-2-one	388.189	HMDB0132240
7	64	309.145	M-H	1-	HMDB0015583	0.00550461	HMDB0015583	HMDB	Bifonazole	310.147	HMDB0015583	2378
7	67	115.011	M-H	1-	CID000906	0.00699278	FUM	BioCyc	fumarate	116.011	HMDB00134	5460307
7	68	577.225	2M-H	1-	HMDB0028705	0.0223988	HMDB0028705	HMDB	Arginyl-Aspartic acid	289.139	HMDB0028705	9817433
7	68	577.225	2M-H	1-	HMDB0028747	0.0223988	HMDB0028747	HMDB	Aspartyl-Arginine	289.139	HMDB0028747	18218189
7	71	269.175	2M-H	1-	CID003933	0.0225637	PHENYLACETALDOXIME	BioCyc	(Z)-phenylacetaldehyde oxime	135.068		5939523
7	71	269.175	2M-H	1-	CID004114	0.0225637	CPD-13031	BioCyc	(E)-phenylacetaldehyde oxime	135.068		9638853
7	72	124.032	M-H	1-	HMDB0011747	0.0150636	HMDB0011747	HMDB	Ciliatine	125.024	HMDB0011747	339
7	73	507.267	2M-H	1-	HMDB0032796	0.0215456	HMDB0032796	HMDB	Methyl 3-(2,3-dihydroxy-3-methylbutyl)-4-hydroxybenzoate	254.115	HMDB0032796	11184361
7	76	479.127	M-H	1-	HMDB0126061	0.00794799	HMDB0126061	HMDB	6-{3-[3-(3,4-dihydroxyphenyl)-3-oxopropyl]-6-hydroxy-2-methoxyphenoxy}-3,4,5-trihydroxyoxane-2-carboxylic acid	480.127	HMDB0126061
7	76	479.127	M-H	1-	HMDB0126062	0.00794799	HMDB0126062	HMDB	6-{4-[3-(3,4-dihydroxyphenyl)-3-oxopropyl]-2-hydroxy-3-methoxyphenoxy}-3,4,5-trihydroxyoxane-2-carboxylic acid	480.127	HMDB0126062
7	76	479.127	M-H	1-	HMDB0126063	0.00794799	HMDB0126063	HMDB	6-{4-[3-(3,4-dihydroxy-2-methoxyphenyl)propanoyl]-2-hydroxyphenoxy}-3,4,5-trihydroxyoxane-2-carboxylic acid	480.127	HMDB0126063
7	76	479.127	M-H	1-	HMDB0126064	0.00794799	HMDB0126064	HMDB	6-{5-[3-(3,4-dihydroxy-2-methoxyphenyl)propanoyl]-2-hydroxyphenoxy}-3,4,5-trihydroxyoxane-2-carboxylic acid	480.127	HMDB0126064
7	76	479.127	M-H	1-	HMDB0127766	0.00794799	HMDB0127766	HMDB	6-{[3,5-dihydroxy-2-(4-hydroxy-3-methoxyphenyl)-3,4-dihydro-2H-1-benzopyran-7-yl]oxy}-3,4,5-trihydroxyoxane-2-carboxylic acid	480.127	HMDB0127766
7	76	479.127	M-H	1-	HMDB0127827	0.00794799	HMDB0127827	HMDB	6-{[3,5-dihydroxy-2-(3-hydroxy-4-methoxyphenyl)-3,4-dihydro-2H-1-benzopyran-7-yl]oxy}-3,4,5-trihydroxyoxane-2-carboxylic acid	480.127	HMDB0127827
7	76	479.127	M-H	1-	HMDB0127828	0.00794799	HMDB0127828	HMDB	3,4,5-trihydroxy-6-[2-methoxy-5-(3,5,7-trihydroxy-3,4-dihydro-2H-1-benzopyran-2-yl)phenoxy]oxane-2-carboxylic acid	480.127	HMDB0127828
7	76	479.127	M-H	1-	HMDB0128070	0.00794799	HMDB0128070	HMDB	6-{3,5-dihydroxy-2-[3-(3-hydroxy-4-methoxyphenyl)propanoyl]phenoxy}-3,4,5-trihydroxyoxane-2-carboxylic acid	480.127	HMDB0128070
7	76	479.127	M-H	1-	HMDB0128071	0.00794799	HMDB0128071	HMDB	6-{3,5-dihydroxy-4-[3-(3-hydroxy-4-methoxyphenyl)propanoyl]phenoxy}-3,4,5-trihydroxyoxane-2-carboxylic acid	480.127	HMDB0128071
7	76	479.127	M-H	1-	HMDB0128072	0.00794799	HMDB0128072	HMDB	3,4,5-trihydroxy-6-{2-methoxy-5-[3-oxo-3-(2,4,6-trihydroxyphenyl)propyl]phenoxy}oxane-2-carboxylic acid	480.127	HMDB0128072
7	76	479.127	M-H	1-	HMDB0129103	0.00794799	HMDB0129103	HMDB	6-({8-[2-(acetyloxy)propan-2-yl]-2-oxo-2H,8H,9H-furo[2,3-h]chromen-9-yl}oxy)-3,4,5-trihydroxyoxane-2-carboxylic acid	480.127	HMDB0129103
7	76	479.127	M-H	1-	HMDB0129995	0.00794799	HMDB0129995	HMDB	3,4,5-trihydroxy-6-{2,4,6-trihydroxy-3-[2-(4-methoxyphenyl)propanoyl]phenoxy}oxane-2-carboxylic acid	480.127	HMDB0129995
7	76	479.127	M-H	1-	HMDB0129996	0.00794799	HMDB0129996	HMDB	3,4,5-trihydroxy-6-{2,3,5-trihydroxy-6-[2-(4-methoxyphenyl)propanoyl]phenoxy}oxane-2-carboxylic acid	480.127	HMDB0129996
7	76	479.127	M-H	1-	HMDB0129997	0.00794799	HMDB0129997	HMDB	3,4,5-trihydroxy-6-{2,3,5-trihydroxy-4-[2-(4-methoxyphenyl)propanoyl]phenoxy}oxane-2-carboxylic acid	480.127	HMDB0129997
7	76	479.127	M-H	1-	HMDB0129998	0.00794799	HMDB0129998	HMDB	3,4,5-trihydroxy-6-{3,4,5-trihydroxy-2-[2-(4-methoxyphenyl)propanoyl]phenoxy}oxane-2-carboxylic acid	480.127	HMDB0129998
7	76	479.127	M-H	1-	HMDB0130204	0.00794799	HMDB0130204	HMDB	3,4,5-trihydroxy-6-{3,4,5-trihydroxy-2-[3-(4-methoxyphenyl)propanoyl]phenoxy}oxane-2-carboxylic acid	480.127	HMDB0130204
7	76	479.127	M-H	1-	HMDB0130205	0.00794799	HMDB0130205	HMDB	3,4,5-trihydroxy-6-{2,3,5-trihydroxy-4-[3-(4-methoxyphenyl)propanoyl]phenoxy}oxane-2-carboxylic acid	480.127	HMDB0130205
7	76	479.127	M-H	1-	HMDB0130206	0.00794799	HMDB0130206	HMDB	3,4,5-trihydroxy-6-{2,4,6-trihydroxy-3-[3-(4-methoxyphenyl)propanoyl]phenoxy}oxane-2-carboxylic acid	480.127	HMDB0130206
7	76	479.127	M-H	1-	HMDB0130207	0.00794799	HMDB0130207	HMDB	3,4,5-trihydroxy-6-{2,3,5-trihydroxy-6-[3-(4-methoxyphenyl)propanoyl]phenoxy}oxane-2-carboxylic acid	480.127	HMDB0130207
7	76	479.127	M-H	1-	HMDB0133859	0.00794799	HMDB0133859	HMDB	6-{[4,7-dihydroxy-3-(2-hydroxy-4-methoxyphenyl)-3,4-dihydro-2H-1-benzopyran-5-yl]oxy}-3,4,5-trihydroxyoxane-2-carboxylic acid	480.127	HMDB0133859
7	76	479.127	M-H	1-	HMDB0133860	0.00794799	HMDB0133860	HMDB	6-{[4,5-dihydroxy-3-(2-hydroxy-4-methoxyphenyl)-3,4-dihydro-2H-1-benzopyran-7-yl]oxy}-3,4,5-trihydroxyoxane-2-carboxylic acid	480.127	HMDB0133860
7	76	479.127	M-H	1-	HMDB0133861	0.00794799	HMDB0133861	HMDB	3,4,5-trihydroxy-6-[5-methoxy-2-(4,5,7-trihydroxy-3,4-dihydro-2H-1-benzopyran-3-yl)phenoxy]oxane-2-carboxylic acid	480.127	HMDB0133861
7	76	479.127	M-H	1-	HMDB0133867	0.00794799	HMDB0133867	HMDB	6-{3,5-dihydroxy-2-[2-(2-hydroxy-4-methoxyphenyl)propanoyl]phenoxy}-3,4,5-trihydroxyoxane-2-carboxylic acid	480.127	HMDB0133867
7	76	479.127	M-H	1-	HMDB0133868	0.00794799	HMDB0133868	HMDB	6-{3,5-dihydroxy-4-[2-(2-hydroxy-4-methoxyphenyl)propanoyl]phenoxy}-3,4,5-trihydroxyoxane-2-carboxylic acid	480.127	HMDB0133868
7	76	479.127	M-H	1-	HMDB0133869	0.00794799	HMDB0133869	HMDB	3,4,5-trihydroxy-6-{5-methoxy-2-[1-oxo-1-(2,4,6-trihydroxyphenyl)propan-2-yl]phenoxy}oxane-2-carboxylic acid	480.127	HMDB0133869
7	79	169.067	2M-H	1-	HMDB0002039	0.0154394	HMDB0002039	HMDB	2-Pyrrolidinone	85.0528	HMDB0002039	12025
7	79	169.067	2M-H	1-	HMDB0060427	0.0154394	HMDB0060427	HMDB	Acetone cyanohydrin	85.0528	HMDB0060427	6406
7	91	567.084	2M-H	1-	CID002839	0.0226411	BIOCHANIN-A	BioCyc	biochanin-A	284.068		25203224
7	91	567.084	2M-H	1-	CID002850	0.0226411	CPD-3521	BioCyc	prunetin	284.068		5281804
7	93	145.081	2M-H	1-	HMDB0142435	0.0084171	HMDB0142435	HMDB	2-(methylamino)acetaldehyde	73.0528	HMDB0142435
7	98	219.136	M-H	1-	HMDB0037163	0.0238553	HMDB0037163	HMDB	1,2-Bis(1-ethoxyethoxy)propane	220.167	HMDB0037163	5362566
7	99	635.469	2M-H	1-	HMDB0001337	0.0187196	HMDB0001337	HMDB	Leukotriene A4	318.219	HMDB0001337	5280383
7	99	635.469	2M-H	1-	HMDB0005081	0.0187196	HMDB0005081	HMDB	5-HEPE	318.219	HMDB0005081	6439678
7	99	635.469	2M-H	1-	HMDB0006027	0.0187196	HMDB0006027	HMDB	Oxymesterone	318.219	HMDB0006027	72061
7	99	635.469	2M-H	1-	HMDB0010202	0.0187196	HMDB0010202	HMDB	12-HEPE	318.219	HMDB0010202	10041593
7	99	635.469	2M-H	1-	HMDB0010205	0.0187196	HMDB0010205	HMDB	14,15-EpETE	318.219	HMDB0010205	16061088
7	99	635.469	2M-H	1-	HMDB0010209	0.0187196	HMDB0010209	HMDB	15-HEPE	318.219	HMDB0010209	53480357
7	99	635.469	2M-H	1-	HMDB0010210	0.0187196	HMDB0010210	HMDB	15-KETE	318.219	HMDB0010210	5280701
7	99	635.469	2M-H	1-	HMDB0010212	0.0187196	HMDB0010212	HMDB	17,18-EpETE	318.219	HMDB0010212	16061089
7	99	635.469	2M-H	1-	HMDB0010217	0.0187196	HMDB0010217	HMDB	5-KETE	318.219	HMDB0010217	5283159
7	99	635.469	2M-H	1-	HMDB0012534	0.0187196	HMDB0012534	HMDB	11R-HEPE	318.219	HMDB0012534	5283188
7	99	635.469	2M-H	1-	HMDB0012611	0.0187196	HMDB0012611	HMDB	18R-HEPE	318.219	HMDB0012611	53481496
7	99	635.469	2M-H	1-	HMDB0013633	0.0187196	HMDB0013633	HMDB	12-KETE	318.219	HMDB0013633	5283162
7	99	635.469	2M-H	1-	HMDB0030101	0.0187196	HMDB0030101	HMDB	Methyl [8]-Shogaol	318.219	HMDB0030101	91721121
7	99	635.469	2M-H	1-	HMDB0035116	0.0187196	HMDB0035116	HMDB	(ent-7alpha)-7-Hydroxy-8(14),15-pimaradien-19-oic acid	318.219	HMDB0035116	14864259
7	99	635.469	2M-H	1-	HMDB0035311	0.0187196	HMDB0035311	HMDB	Galanal A	318.219	HMDB0035311	14330184
7	99	635.469	2M-H	1-	HMDB0036698	0.0187196	HMDB0036698	HMDB	Ineketone	318.219	HMDB0036698	5088400
7	99	635.469	2M-H	1-	HMDB0036706	0.0187196	HMDB0036706	HMDB	Steviol	318.219	HMDB0036706	313280
7	99	635.469	2M-H	1-	HMDB0036712	0.0187196	HMDB0036712	HMDB	Yucalexin B20	318.219	HMDB0036712
7	99	635.469	2M-H	1-	HMDB0036713	0.0187196	HMDB0036713	HMDB	Yucalexin B22	318.219	HMDB0036713
7	99	635.469	2M-H	1-	HMDB0036724	0.0187196	HMDB0036724	HMDB	ent-17-Hydroxy-15-kauren-19-oic acid	318.219	HMDB0036724	13890715
7	99	635.469	2M-H	1-	HMDB0036752	0.0187196	HMDB0036752	HMDB	Yucalexin P17	318.219	HMDB0036752
7	99	635.469	2M-H	1-	HMDB0036776	0.0187196	HMDB0036776	HMDB	Yucalexin A19	318.219	HMDB0036776
7	99	635.469	2M-H	1-	HMDB0036806	0.0187196	HMDB0036806	HMDB	Aframodial	318.219	HMDB0036806
7	99	635.469	2M-H	1-	HMDB0036839	0.0187196	HMDB0036839	HMDB	(ent-15beta)-15-Hydroxy-19-trachylobanoic acid	318.219	HMDB0036839
7	99	635.469	2M-H	1-	HMDB0036930	0.0187196	HMDB0036930	HMDB	Grandiflorolic acid	318.219	HMDB0036930	433554
7	99	635.469	2M-H	1-	HMDB0037523	0.0187196	HMDB0037523	HMDB	Galanolactone	318.219	HMDB0037523	57457805
7	99	635.469	2M-H	1-	HMDB0038521	0.0187196	HMDB0038521	HMDB	2-Hydroxy-6-(8-tridecenyl)benzoic acid	318.219	HMDB0038521
7	99	635.469	2M-H	1-	HMDB0039012	0.0187196	HMDB0039012	HMDB	(ent-15beta)-15,19-Dihydroxy-7-trachylobanone	318.219	HMDB0039012
7	99	635.469	2M-H	1-	HMDB0039716	0.0187196	HMDB0039716	HMDB	12alpha-12-Hydroxy-7,13-abietadien-18-oic acid	318.219	HMDB0039716	288368
7	99	635.469	2M-H	1-	HMDB0041058	0.0187196	HMDB0041058	HMDB	Phytocassane C	318.219	HMDB0041058
7	99	635.469	2M-H	1-	HMDB0060053	0.0187196	HMDB0060053	HMDB	9-HEPE	318.219	HMDB0060053	122164870
7	99	635.469	2M-H	1-	HMDB0061114	0.0187196	HMDB0061114	HMDB	Atractyligenin	318.219	HMDB0061114
7	99	635.469	2M-H	1-	HMDB0062222	0.0187196	HMDB0062222	HMDB	18R-hydroxy-5Z,8Z,11Z,14Z,16E-eicosapentaenoic acid	318.219	HMDB0062222	16061126
7	99	635.469	2M-H	1-	HMDB0062293	0.0187196	HMDB0062293	HMDB	15R-hydroxy-5Z,8Z,11Z,13E,17Z-eicosapentaenoic acid	318.219	HMDB0062293	52921892
7	99	635.469	2M-H	1-	HMDB0062296	0.0187196	HMDB0062296	HMDB	15S-hydroxy-5Z,8Z,11Z,13E,17Z-eicosapentaenoic acid	318.219	HMDB0062296	5283192
7	99	635.469	2M-H	1-	HMDB0062408	0.0187196	HMDB0062408	HMDB	5S-hydroxy-6E,8Z,11Z,14Z,17Z-eicosapentaenoic acid	318.219	HMDB0062408	5283193
7	99	635.469	2M-H	1-	HMDB0137419	0.0187196	HMDB0137419	HMDB	(4E)-1-(3,4-dihydroxyphenyl)tetradec-4-en-3-one	318.219	HMDB0137419
7	105	407.238	2M-H	1-	HMDB0132944	0.00754585	HMDB0132944	HMDB	5-(4-methoxyphenyl)-2-methylpent-1-en-3-one	204.115	HMDB0132944
7	105	407.238	2M-H	1-	HMDB0132949	0.00754585	HMDB0132949	HMDB	1-(4-methoxyphenyl)-4-methylpent-1-en-3-one	204.115	HMDB0132949
7	105	407.238	2M-H	1-	HMDB0140968	0.00754585	HMDB0140968	HMDB	2-[4-(2-methylpropyl)phenyl]prop-2-enoic acid	204.115	HMDB0140968
7	105	407.238	2M-H	1-	HMDB0140969	0.00754585	HMDB0140969	HMDB	2-[4-(2-methylprop-2-en-1-yl)phenyl]propanoic acid	204.115	HMDB0140969
7	109	373.308	M-2H	2-	HMDB0042301	0.0271369	HMDB0042301	HMDB	TG(14:0/16:1(9Z)/14:0)	748.658	HMDB0042301
7	109	373.308	M-2H	2-	HMDB0043163	0.0271369	HMDB0043163	HMDB	TG(15:0/14:1(9Z)/15:0)	748.658	HMDB0043163
7	112	293.159	M-H	1-	HMDB0028919	0.0079865	HMDB0028919	HMDB	Isoleucyl-Tyrosine	294.158	HMDB0028919	342468
7	112	293.159	M-H	1-	HMDB0028941	0.0079865	HMDB0028941	HMDB	Leucyl-Tyrosine	294.158	HMDB0028941	273262
7	112	293.159	M-H	1-	HMDB0029108	0.0079865	HMDB0029108	HMDB	Tyrosyl-Isoleucine	294.158	HMDB0029108	14282475
7	112	293.159	M-H	1-	HMDB0029109	0.0079865	HMDB0029109	HMDB	Tyrosyl-Leucine	294.158	HMDB0029109	4466134
7	112	293.159	M-H	1-	HMDB0033464	0.0079865	HMDB0033464	HMDB	Sinapoylputrescine	294.158	HMDB0033464
7	116	451.11	M-H	1-	HMDB0033646	0.00909327	HMDB0033646	HMDB	Viniferifuran	452.126	HMDB0033646
7	130	631.02	2M-H	1-	HMDB0060771	0.0479146	HMDB0060771	HMDB	4'-Hydroxyclobazam	316.061	HMDB0060771
7	132	124.082	M-2H	2-	CID003124	0.0224596	CPD-7279	BioCyc	2-cis,4-trans-xanthoxin	250.157		91820570
7	132	124.082	M-2H	2-	CID003583	0.0224596	CPD4FS-7	BioCyc	cis-abscisic alcohol	250.157		5282225
7	132	124.082	M-2H	2-	CID003990	0.0224596	CPD-9880	BioCyc	heliannuol C	250.157
7	132	124.082	M-2H	2-	CID004860	0.0224596	CPD4FS-8	BioCyc	trans-abscisic alcohol	250.157		44584347
7	135	703.177	2M-H	1-	HMDB0128626	0.012871	HMDB0128626	HMDB	3,4,5-trihydroxy-6-[(1-oxo-1H-isochromen-3-yl)methoxy]oxane-2-carboxylic acid	352.079	HMDB0128626
7	135	703.177	2M-H	1-	HMDB0129398	0.012871	HMDB0129398	HMDB	6-[(5-acetyl-1-benzofuran-4-yl)oxy]-3,4,5-trihydroxyoxane-2-carboxylic acid	352.079	HMDB0129398
7	135	703.177	2M-H	1-	HMDB0135534	0.012871	HMDB0135534	HMDB	3,4,5-trihydroxy-6-[(6-methyl-2-oxo-2H-chromen-7-yl)oxy]oxane-2-carboxylic acid	352.079	HMDB0135534
7	135	703.177	2M-H	1-	HMDB0135535	0.012871	HMDB0135535	HMDB	3,4,5-trihydroxy-6-[(2-oxo-2H-chromen-6-yl)methoxy]oxane-2-carboxylic acid	352.079	HMDB0135535
7	135	703.177	2M-H	1-	HMDB0135537	0.012871	HMDB0135537	HMDB	3,4,5-trihydroxy-6-[(6-methyl-2-oxo-2H-chromen-8-yl)oxy]oxane-2-carboxylic acid	352.079	HMDB0135537
7	135	703.177	2M-H	1-	HMDB0135538	0.012871	HMDB0135538	HMDB	3,4,5-trihydroxy-6-[(6-methyl-2-oxo-2H-chromen-5-yl)oxy]oxane-2-carboxylic acid	352.079	HMDB0135538
7	135	703.177	2M-H	1-	HMDB0135539	0.012871	HMDB0135539	HMDB	3,4,5-trihydroxy-6-[(6-methyl-2-oxo-2H-chromen-3-yl)oxy]oxane-2-carboxylic acid	352.079	HMDB0135539
7	135	703.177	2M-H	1-	HMDB0136759	0.012871	HMDB0136759	HMDB	3,4,5-trihydroxy-6-[(4-methyl-2-oxo-2H-chromen-7-yl)oxy]oxane-2-carboxylic acid	352.079	HMDB0136759
7	136	169.098	M-2H	2-	HMDB0003033	0.00753204	HMDB0003033	HMDB	Canrenone	340.204	HMDB0003033	13789
7	136	169.098	M-2H	2-	HMDB0040635	0.00753204	HMDB0040635	HMDB	Piperochromenoic acid	340.204	HMDB0040635
7	139	285.168	M-H	1-	HMDB0062415	0.0181574	HMDB0062415	HMDB	androst-5-ene-3,17-dione	286.193	HMDB0062415	160531
7	149	108.092	M-2H	2-	CID003049	0.0315739	CPD-13627	BioCyc	4-(5,5-dimethylcyclohex-1-en-1-yl)cyclohex-1-ene-1-carbaldehyde	218.167		90657647
7	149	108.092	M-2H	2-	CID004376	0.0315739	CPD-11421	BioCyc	zerumbone	218.167		5470187
7	149	108.092	M-2H	2-	CID004667	0.0315739	CPD-9412	BioCyc	germacra-1(10),4,11(13)-trien-12-al	218.167		25245391
7	149	108.092	M-2H	2-	CID004746	0.0315739	CPD-4721	BioCyc	solavetivone	218.167		442399
7	151	337.31	2M-H	1-	HMDB0038321	0.0482419	HMDB0038321	HMDB	Homoarecoline	169.11	HMDB0038321	34167
7	157	131.989	M-H	1-	HMDB0000191	0.0415139	HMDB0000191	HMDB	L-Aspartic acid	133.038	HMDB0000191	5960
7	157	131.989	M-H	1-	HMDB0006483	0.0415139	HMDB0006483	HMDB	D-Aspartic acid	133.038	HMDB0006483	83887
7	157	131.989	M-H	1-	HMDB0011753	0.0415139	HMDB0011753	HMDB	Iminodiacetic acid	133.038	HMDB0011753	8897
7	159	453.089	M-H	1-	HMDB0132922	0.0147947	HMDB0132922	HMDB	6-{[2-(1,2-dihydroxypropan-2-yl)-7-oxo-2H,3H,7H-furo[3,2-g]chromen-9-yl]oxy}-3,4,5-trihydroxyoxane-2-carboxylic acid	454.111	HMDB0132922
7	159	453.089	M-H	1-	HMDB0132924	0.0147947	HMDB0132924	HMDB	3,4,5-trihydroxy-6-{[3-hydroxy-2-(2-hydroxypropan-2-yl)-7-oxo-2H,3H,7H-furo[3,2-g]chromen-9-yl]oxy}oxane-2-carboxylic acid	454.111	HMDB0132924
7	160	501.243	2M-H	1-	CID000028	0.0233298	DEOXYADENOSINE	BioCyc	2'-deoxyadenosine	251.102	HMDB00101	13730
7	160	501.243	2M-H	1-	CID000756	0.0233298	CH33ADO	BioCyc	5'-deoxyadenosine	251.102	HMDB01983	439182
7	161	447.18	2M-H	1-	CID001101	0.0104146	L-CYSTATHIONINE	BioCyc	L-cystathionine	224.083	HMDB00099	25243997
7	168	563.102	M-H	1-	HMDB0128744	0.0150256	HMDB0128744	HMDB	{4-[3-hydroxy-2-oxo-8-(3,5,7-trihydroxy-4-oxo-3,4-dihydro-2H-1-benzopyran-2-yl)-4-oxatricyclo[4.3.1.0Â³,â·]decan-10-yl]-2-methoxyphenyl}oxidanesulfonic acid	564.094	HMDB0128744
7	168	563.102	M-H	1-	HMDB0128745	0.0150256	HMDB0128745	HMDB	{5,7-dihydroxy-2-[3-hydroxy-10-(4-hydroxy-3-methoxyphenyl)-2-oxo-4-oxatricyclo[4.3.1.0Â³,â·]decan-8-yl]-4-oxo-3,4-dihydro-2H-1-benzopyran-3-yl}oxidanesulfonic acid	564.094	HMDB0128745
7	177	483.258	2M-H	1-	HMDB0028894	0.0309833	HMDB0028894	HMDB	Histidinyl-Serine	242.102	HMDB0028894	435727
7	177	483.258	2M-H	1-	HMDB0029041	0.0309833	HMDB0029041	HMDB	Serylhistidine	242.102	HMDB0029041	13647866
7	177	483.258	2M-H	1-	HMDB0040248	0.0309833	HMDB0040248	HMDB	(S,S)-Nt-Histidinylalanine	242.102	HMDB0040248
7	177	483.258	2M-H	1-	HMDB0040249	0.0309833	HMDB0040249	HMDB	(S,S)-Np-Histidinylalanine	242.102	HMDB0040249
7	178	337.135	M-H	1-	HMDB0029514	0.00938269	HMDB0029514	HMDB	Licochalcone A	338.152	HMDB0029514	45934446
7	178	337.135	M-H	1-	HMDB0030846	0.00938269	HMDB0030846	HMDB	Archangelin	338.152	HMDB0030846	177156
7	178	337.135	M-H	1-	HMDB0031633	0.00938269	HMDB0031633	HMDB	Orientanol B	338.152	HMDB0031633	1680
7	178	337.135	M-H	1-	HMDB0032665	0.00938269	HMDB0032665	HMDB	Licoagrocarpin	338.152	HMDB0032665
7	178	337.135	M-H	1-	HMDB0033671	0.00938269	HMDB0033671	HMDB	2'-O-Methylglabridin	338.152	HMDB0033671
7	178	337.135	M-H	1-	HMDB0033672	0.00938269	HMDB0033672	HMDB	4'-O-Methylglabridin	338.152	HMDB0033672	5319664
7	178	337.135	M-H	1-	HMDB0034412	0.00938269	HMDB0034412	HMDB	2'-O-Methylphaseollinisoflavan	338.152	HMDB0034412
7	178	337.135	M-H	1-	HMDB0039309	0.00938269	HMDB0039309	HMDB	9-[(3,7-Dimethyl-2,6-octadienyl)oxy]-7H-furo[3,2-g][1]benzopyran-7-one	338.152	HMDB0039309	5317564
7	178	337.135	M-H	1-	HMDB0039438	0.00938269	HMDB0039438	HMDB	2-Hydroxy-4-methoxy-3-(3-methyl-2-butenyl)-6-(2-phenylethenyl)benzoic acid	338.152	HMDB0039438	9819225
7	178	337.135	M-H	1-	HMDB0039439	0.00938269	HMDB0039439	HMDB	6-Hydroxy-4-methoxy-3-(3-methyl-2-butenyl)-2-(2-phenylethenyl)benzoic acid	338.152	HMDB0039439	5281715
7	178	337.135	M-H	1-	HMDB0041386	0.00938269	HMDB0041386	HMDB	Gancaonin X	338.152	HMDB0041386	101666683
7	180	823.155	2M-H	1-	HMDB0013842	0.0473721	HMDB0013842	HMDB	O-Deethylated candesartan	412.128	HMDB0013842	10047287
7	181	229.105	M-H	1-	HMDB0001923	0.0181595	HMDB0001923	HMDB	Naproxen	230.094	HMDB0001923	156391
7	181	229.105	M-H	1-	HMDB0033184	0.0181595	HMDB0033184	HMDB	Pondaplin	230.094	HMDB0033184	100930994
7	181	229.105	M-H	1-	HMDB0034130	0.0181595	HMDB0034130	HMDB	Osthenol	230.094	HMDB0034130	5320318
7	181	229.105	M-H	1-	HMDB0034212	0.0181595	HMDB0034212	HMDB	(R)-Kawain	230.094	HMDB0034212
7	181	229.105	M-H	1-	HMDB0039097	0.0181595	HMDB0039097	HMDB	Demethylbatatasin IV	230.094	HMDB0039097	442699
7	185	617.085	2M-H	1-	HMDB0010319	0.0385706	HMDB0010319	HMDB	Indoxyl glucuronide	309.085	HMDB0010319	2733785
7	185	617.085	2M-H	1-	HMDB0040830	0.0385706	HMDB0040830	HMDB	N-Feruloylaspartic acid	309.085	HMDB0040830	24891364
7	187	191.132	M-H	1-	CID000923	0.0166223	CPD-13518	BioCyc	N<sup>&omega;</sup>-hydroxy-L-arginine	192.122		36688091
7	196	545.012	2M-H	1-	HMDB0014959	0.0458233	HMDB0014959	HMDB	Carprofen	273.056	HMDB0014959	2581
7	201	609.109	M-H	1-	HMDB0038364	0.0201723	HMDB0038364	HMDB	(-)-Epigallocatechin 3,5-di-gallate	610.096	HMDB0038364	467299
7	201	609.109	M-H	1-	HMDB0039297	0.0201723	HMDB0039297	HMDB	(-)-Epigallocatechin 3,3'-di-gallate	610.096	HMDB0039297	467300
7	201	609.109	M-H	1-	HMDB0039298	0.0201723	HMDB0039298	HMDB	(-)-Epigallocatechin 3,4'-di-gallate	610.096	HMDB0039298	467301
7	205	203.065	2M-H	1-	CID000244	0.00431099	CH3-MALONATE-S-ALD	BioCyc	(<i>S</i>)-methylmalonate-semialdehyde	102.032	HMDB02217	46173457
7	205	203.065	2M-H	1-	CID000250	0.00431099	3-KETOBUTYRATE	BioCyc	acetoacetate	102.032	HMDB00060	6971017
7	205	203.065	2M-H	1-	CID000298	0.00431099	2-OXOBUTANOATE	BioCyc	2-oxobutanoate	102.032	HMDB00005	3593277
7	205	203.065	2M-H	1-	CID000879	0.00431099	SUCC-S-ALD	BioCyc	succinate semialdehyde	102.032	HMDB01259	9543238
7	209	325.258	M-2H	2-	HMDB0064779	0.0338368	HMDB0064779	HMDB	TG(i-21:0/8:0/8:0)	652.564	HMDB0064779
7	209	325.258	M-2H	2-	HMDB0065923	0.0338368	HMDB0065923	HMDB	TG(21:0/8:0/8:0)	652.564	HMDB0065923
7	209	325.258	M-2H	2-	HMDB0066313	0.0338368	HMDB0066313	HMDB	TG(a-21:0/8:0/8:0)[rac]	652.564	HMDB0066313
7	209	325.258	M-2H	2-	HMDB0071113	0.0338368	HMDB0071113	HMDB	TG(10:0/a-13:0/i-14:0)[rac]	652.564	HMDB0071113
7	209	325.258	M-2H	2-	HMDB0071125	0.0338368	HMDB0071125	HMDB	TG(8:0/a-13:0/i-16:0)[rac]	652.564	HMDB0071125
7	209	325.258	M-2H	2-	HMDB0071135	0.0338368	HMDB0071135	HMDB	TG(10:0/a-15:0/12:0)[rac]	652.564	HMDB0071135
7	209	325.258	M-2H	2-	HMDB0071221	0.0338368	HMDB0071221	HMDB	TG(8:0/10:0/i-19:0)	652.564	HMDB0071221
7	209	325.258	M-2H	2-	HMDB0071227	0.0338368	HMDB0071227	HMDB	TG(8:0/i-15:0/14:0)	652.564	HMDB0071227
7	209	325.258	M-2H	2-	HMDB0071241	0.0338368	HMDB0071241	HMDB	TG(8:0/a-15:0/i-14:0)[rac]	652.564	HMDB0071241
7	209	325.258	M-2H	2-	HMDB0071245	0.0338368	HMDB0071245	HMDB	TG(10:0/13:0/i-14:0)	652.564	HMDB0071245
7	209	325.258	M-2H	2-	HMDB0071271	0.0338368	HMDB0071271	HMDB	TG(10:0/8:0/i-19:0)	652.564	HMDB0071271
7	209	325.258	M-2H	2-	HMDB0071275	0.0338368	HMDB0071275	HMDB	TG(10:0/i-14:0/i-13:0)	652.564	HMDB0071275
7	209	325.258	M-2H	2-	HMDB0071285	0.0338368	HMDB0071285	HMDB	TG(10:0/i-15:0/i-12:0)	652.564	HMDB0071285
7	209	325.258	M-2H	2-	HMDB0071300	0.0338368	HMDB0071300	HMDB	TG(8:0/a-15:0/14:0)[rac]	652.564	HMDB0071300
7	209	325.258	M-2H	2-	HMDB0071316	0.0338368	HMDB0071316	HMDB	TG(10:0/i-14:0/13:0)	652.564	HMDB0071316
7	209	325.258	M-2H	2-	HMDB0071353	0.0338368	HMDB0071353	HMDB	TG(10:0/10:0/a-17:0)[rac]	652.564	HMDB0071353
7	209	325.258	M-2H	2-	HMDB0071401	0.0338368	HMDB0071401	HMDB	TG(8:0/i-15:0/i-14:0)	652.564	HMDB0071401
7	209	325.258	M-2H	2-	HMDB0071402	0.0338368	HMDB0071402	HMDB	TG(8:0/14:0/i-15:0)	652.564	HMDB0071402
7	209	325.258	M-2H	2-	HMDB0071441	0.0338368	HMDB0071441	HMDB	TG(8:0/i-13:0/16:0)	652.564	HMDB0071441
7	209	325.258	M-2H	2-	HMDB0071442	0.0338368	HMDB0071442	HMDB	TG(10:0/12:0/i-15:0)	652.564	HMDB0071442
7	209	325.258	M-2H	2-	HMDB0071464	0.0338368	HMDB0071464	HMDB	TG(10:0/i-14:0/a-13:0)[rac]	652.564	HMDB0071464
7	209	325.258	M-2H	2-	HMDB0071505	0.0338368	HMDB0071505	HMDB	TG(10:0/12:0/15:0)	652.564	HMDB0071505
7	209	325.258	M-2H	2-	HMDB0071509	0.0338368	HMDB0071509	HMDB	TG(10:0/10:0/17:0)	652.564	HMDB0071509
7	209	325.258	M-2H	2-	HMDB0071530	0.0338368	HMDB0071530	HMDB	TG(8:0/i-14:0/15:0)	652.564	HMDB0071530
7	209	325.258	M-2H	2-	HMDB0071546	0.0338368	HMDB0071546	HMDB	TG(8:0/14:0/a-15:0)[rac]	652.564	HMDB0071546
7	209	325.258	M-2H	2-	HMDB0071567	0.0338368	HMDB0071567	HMDB	TG(10:0/12:0/a-15:0)[rac]	652.564	HMDB0071567
7	209	325.258	M-2H	2-	HMDB0071577	0.0338368	HMDB0071577	HMDB	TG(8:0/8:0/a-21:0)[rac]	652.564	HMDB0071577
7	209	325.258	M-2H	2-	HMDB0071585	0.0338368	HMDB0071585	HMDB	TG(8:0/8:0/i-21:0)	652.564	HMDB0071585
7	209	325.258	M-2H	2-	HMDB0071586	0.0338368	HMDB0071586	HMDB	TG(8:0/i-16:0/13:0)	652.564	HMDB0071586
7	209	325.258	M-2H	2-	HMDB0071596	0.0338368	HMDB0071596	HMDB	TG(8:0/15:0/i-14:0)	652.564	HMDB0071596
7	209	325.258	M-2H	2-	HMDB0071632	0.0338368	HMDB0071632	HMDB	TG(8:0/19:0/10:0)	652.564	HMDB0071632
7	209	325.258	M-2H	2-	HMDB0071661	0.0338368	HMDB0071661	HMDB	TG(10:0/i-13:0/i-14:0)	652.564	HMDB0071661
7	209	325.258	M-2H	2-	HMDB0071672	0.0338368	HMDB0071672	HMDB	TG(8:0/i-14:0/a-15:0)[rac]	652.564	HMDB0071672
7	209	325.258	M-2H	2-	HMDB0071677	0.0338368	HMDB0071677	HMDB	TG(10:0/14:0/a-13:0)[rac]	652.564	HMDB0071677
7	209	325.258	M-2H	2-	HMDB0071697	0.0338368	HMDB0071697	HMDB	TG(8:0/i-17:0/i-12:0)	652.564	HMDB0071697
7	209	325.258	M-2H	2-	HMDB0071723	0.0338368	HMDB0071723	HMDB	TG(10:0/a-13:0/14:0)[rac]	652.564	HMDB0071723
7	209	325.258	M-2H	2-	HMDB0071736	0.0338368	HMDB0071736	HMDB	TG(10:0/15:0/i-12:0)	652.564	HMDB0071736
7	209	325.258	M-2H	2-	HMDB0071775	0.0338368	HMDB0071775	HMDB	TG(8:0/i-16:0/a-13:0)[rac]	652.564	HMDB0071775
7	209	325.258	M-2H	2-	HMDB0071804	0.0338368	HMDB0071804	HMDB	TG(10:0/14:0/i-13:0)	652.564	HMDB0071804
7	209	325.258	M-2H	2-	HMDB0071910	0.0338368	HMDB0071910	HMDB	TG(8:0/12:0/i-17:0)	652.564	HMDB0071910
7	209	325.258	M-2H	2-	HMDB0071948	0.0338368	HMDB0071948	HMDB	TG(8:0/i-17:0/12:0)	652.564	HMDB0071948
7	209	325.258	M-2H	2-	HMDB0071982	0.0338368	HMDB0071982	HMDB	TG(8:0/10:0/19:0)	652.564	HMDB0071982
7	209	325.258	M-2H	2-	HMDB0072011	0.0338368	HMDB0072011	HMDB	TG(10:0/15:0/12:0)	652.564	HMDB0072011
7	209	325.258	M-2H	2-	HMDB0072081	0.0338368	HMDB0072081	HMDB	TG(8:0/i-19:0/10:0)	652.564	HMDB0072081
7	209	325.258	M-2H	2-	HMDB0072138	0.0338368	HMDB0072138	HMDB	TG(8:0/16:0/13:0)	652.564	HMDB0072138
7	209	325.258	M-2H	2-	HMDB0072171	0.0338368	HMDB0072171	HMDB	TG(10:0/i-13:0/14:0)	652.564	HMDB0072171
7	209	325.258	M-2H	2-	HMDB0072176	0.0338368	HMDB0072176	HMDB	TG(8:0/17:0/12:0)	652.564	HMDB0072176
7	209	325.258	M-2H	2-	HMDB0072201	0.0338368	HMDB0072201	HMDB	TG(10:0/8:0/19:0)	652.564	HMDB0072201
7	209	325.258	M-2H	2-	HMDB0072250	0.0338368	HMDB0072250	HMDB	TG(10:0/i-12:0/a-15:0)[rac]	652.564	HMDB0072250
7	209	325.258	M-2H	2-	HMDB0072262	0.0338368	HMDB0072262	HMDB	TG(8:0/i-12:0/17:0)	652.564	HMDB0072262
7	209	325.258	M-2H	2-	HMDB0072314	0.0338368	HMDB0072314	HMDB	TG(10:0/i-15:0/12:0)	652.564	HMDB0072314
7	209	325.258	M-2H	2-	HMDB0072319	0.0338368	HMDB0072319	HMDB	TG(8:0/i-16:0/i-13:0)	652.564	HMDB0072319
7	209	325.258	M-2H	2-	HMDB0072352	0.0338368	HMDB0072352	HMDB	TG(8:0/13:0/i-16:0)	652.564	HMDB0072352
7	209	325.258	M-2H	2-	HMDB0072388	0.0338368	HMDB0072388	HMDB	TG(8:0/12:0/17:0)	652.564	HMDB0072388
7	209	325.258	M-2H	2-	HMDB0072411	0.0338368	HMDB0072411	HMDB	TG(8:0/a-17:0/12:0)[rac]	652.564	HMDB0072411
7	209	325.258	M-2H	2-	HMDB0072464	0.0338368	HMDB0072464	HMDB	TG(8:0/14:0/15:0)	652.564	HMDB0072464
7	209	325.258	M-2H	2-	HMDB0072475	0.0338368	HMDB0072475	HMDB	TG(8:0/i-13:0/i-16:0)	652.564	HMDB0072475
7	209	325.258	M-2H	2-	HMDB0072510	0.0338368	HMDB0072510	HMDB	TG(8:0/a-13:0/16:0)[rac]	652.564	HMDB0072510
7	209	325.258	M-2H	2-	HMDB0072519	0.0338368	HMDB0072519	HMDB	TG(8:0/8:0/21:0)	652.564	HMDB0072519
7	209	325.258	M-2H	2-	HMDB0072537	0.0338368	HMDB0072537	HMDB	TG(8:0/13:0/16:0)	652.564	HMDB0072537
7	209	325.258	M-2H	2-	HMDB0072541	0.0338368	HMDB0072541	HMDB	TG(10:0/a-15:0/i-12:0)[rac]	652.564	HMDB0072541
7	209	325.258	M-2H	2-	HMDB0072543	0.0338368	HMDB0072543	HMDB	TG(8:0/17:0/i-12:0)	652.564	HMDB0072543
7	209	325.258	M-2H	2-	HMDB0072575	0.0338368	HMDB0072575	HMDB	TG(10:0/14:0/13:0)	652.564	HMDB0072575
7	209	325.258	M-2H	2-	HMDB0072579	0.0338368	HMDB0072579	HMDB	TG(10:0/i-12:0/i-15:0)	652.564	HMDB0072579
7	209	325.258	M-2H	2-	HMDB0072580	0.0338368	HMDB0072580	HMDB	TG(10:0/i-19:0/8:0)	652.564	HMDB0072580
7	209	325.258	M-2H	2-	HMDB0072617	0.0338368	HMDB0072617	HMDB	TG(8:0/i-12:0/i-17:0)	652.564	HMDB0072617
7	209	325.258	M-2H	2-	HMDB0072631	0.0338368	HMDB0072631	HMDB	TG(8:0/12:0/a-17:0)[rac]	652.564	HMDB0072631
7	209	325.258	M-2H	2-	HMDB0072654	0.0338368	HMDB0072654	HMDB	TG(8:0/i-14:0/i-15:0)	652.564	HMDB0072654
7	209	325.258	M-2H	2-	HMDB0072672	0.0338368	HMDB0072672	HMDB	TG(10:0/19:0/8:0)	652.564	HMDB0072672
7	209	325.258	M-2H	2-	HMDB0072678	0.0338368	HMDB0072678	HMDB	TG(10:0/i-12:0/15:0)	652.564	HMDB0072678
7	209	325.258	M-2H	2-	HMDB0072685	0.0338368	HMDB0072685	HMDB	TG(8:0/15:0/14:0)	652.564	HMDB0072685
7	209	325.258	M-2H	2-	HMDB0072703	0.0338368	HMDB0072703	HMDB	TG(10:0/10:0/i-17:0)	652.564	HMDB0072703
7	209	325.258	M-2H	2-	HMDB0072746	0.0338368	HMDB0072746	HMDB	TG(8:0/16:0/i-13:0)	652.564	HMDB0072746
7	209	325.258	M-2H	2-	HMDB0072777	0.0338368	HMDB0072777	HMDB	TG(10:0/13:0/14:0)	652.564	HMDB0072777
7	209	325.258	M-2H	2-	HMDB0072809	0.0338368	HMDB0072809	HMDB	TG(8:0/i-12:0/a-17:0)[rac]	652.564	HMDB0072809
7	209	325.258	M-2H	2-	HMDB0072823	0.0338368	HMDB0072823	HMDB	TG(8:0/16:0/a-13:0)[rac]	652.564	HMDB0072823
7	209	325.258	M-2H	2-	HMDB0072831	0.0338368	HMDB0072831	HMDB	TG(8:0/a-17:0/i-12:0)[rac]	652.564	HMDB0072831
7	209	325.258	M-2H	2-	HMDB0094847	0.0338368	HMDB0094847	HMDB	TG(i-12:0/8:0/i-17:0)	652.564	HMDB0094847
7	209	325.258	M-2H	2-	HMDB0094848	0.0338368	HMDB0094848	HMDB	TG(i-12:0/8:0/a-17:0)[rac]	652.564	HMDB0094848
7	209	325.258	M-2H	2-	HMDB0094849	0.0338368	HMDB0094849	HMDB	TG(i-12:0/8:0/17:0)	652.564	HMDB0094849
7	209	325.258	M-2H	2-	HMDB0094850	0.0338368	HMDB0094850	HMDB	TG(12:0/8:0/17:0)	652.564	HMDB0094850
7	209	325.258	M-2H	2-	HMDB0094851	0.0338368	HMDB0094851	HMDB	TG(12:0/8:0/i-17:0)	652.564	HMDB0094851
7	209	325.258	M-2H	2-	HMDB0094852	0.0338368	HMDB0094852	HMDB	TG(12:0/8:0/a-17:0)[rac]	652.564	HMDB0094852
7	209	325.258	M-2H	2-	HMDB0094897	0.0338368	HMDB0094897	HMDB	TG(i-12:0/10:0/i-15:0)	652.564	HMDB0094897
7	209	325.258	M-2H	2-	HMDB0094898	0.0338368	HMDB0094898	HMDB	TG(i-12:0/10:0/a-15:0)[rac]	652.564	HMDB0094898
7	209	325.258	M-2H	2-	HMDB0094899	0.0338368	HMDB0094899	HMDB	TG(i-12:0/10:0/15:0)	652.564	HMDB0094899
7	209	325.258	M-2H	2-	HMDB0094900	0.0338368	HMDB0094900	HMDB	TG(12:0/10:0/15:0)	652.564	HMDB0094900
7	209	325.258	M-2H	2-	HMDB0094901	0.0338368	HMDB0094901	HMDB	TG(12:0/10:0/i-15:0)	652.564	HMDB0094901
7	209	325.258	M-2H	2-	HMDB0094902	0.0338368	HMDB0094902	HMDB	TG(12:0/10:0/a-15:0)[rac]	652.564	HMDB0094902
7	209	325.258	M-2H	2-	HMDB0094948	0.0338368	HMDB0094948	HMDB	TG(12:0/i-12:0/13:0)	652.564	HMDB0094948
7	209	325.258	M-2H	2-	HMDB0094949	0.0338368	HMDB0094949	HMDB	TG(i-12:0/12:0/i-13:0)	652.564	HMDB0094949
7	209	325.258	M-2H	2-	HMDB0094950	0.0338368	HMDB0094950	HMDB	TG(i-12:0/i-12:0/a-13:0)[rac]	652.564	HMDB0094950
7	209	325.258	M-2H	2-	HMDB0094951	0.0338368	HMDB0094951	HMDB	TG(12:0/i-12:0/a-13:0)[rac]	652.564	HMDB0094951
7	209	325.258	M-2H	2-	HMDB0094952	0.0338368	HMDB0094952	HMDB	TG(12:0/i-12:0/i-13:0)	652.564	HMDB0094952
7	209	325.258	M-2H	2-	HMDB0094953	0.0338368	HMDB0094953	HMDB	TG(i-12:0/i-12:0/13:0)	652.564	HMDB0094953
7	209	325.258	M-2H	2-	HMDB0094954	0.0338368	HMDB0094954	HMDB	TG(i-12:0/12:0/a-13:0)[rac]	652.564	HMDB0094954
7	209	325.258	M-2H	2-	HMDB0094955	0.0338368	HMDB0094955	HMDB	TG(i-12:0/i-12:0/i-13:0)	652.564	HMDB0094955
7	209	325.258	M-2H	2-	HMDB0094956	0.0338368	HMDB0094956	HMDB	TG(i-12:0/12:0/13:0)	652.564	HMDB0094956
7	209	325.258	M-2H	2-	HMDB0094957	0.0338368	HMDB0094957	HMDB	TG(12:0/12:0/13:0)	652.564	HMDB0094957
7	209	325.258	M-2H	2-	HMDB0094958	0.0338368	HMDB0094958	HMDB	TG(12:0/12:0/i-13:0)	652.564	HMDB0094958
7	209	325.258	M-2H	2-	HMDB0094959	0.0338368	HMDB0094959	HMDB	TG(12:0/12:0/a-13:0)[rac]	652.564	HMDB0094959
7	209	325.258	M-2H	2-	HMDB0095064	0.0338368	HMDB0095064	HMDB	TG(i-12:0/a-13:0/12:0)[rac]	652.564	HMDB0095064
7	209	325.258	M-2H	2-	HMDB0095065	0.0338368	HMDB0095065	HMDB	TG(12:0/a-13:0/i-12:0)[rac]	652.564	HMDB0095065
7	209	325.258	M-2H	2-	HMDB0095066	0.0338368	HMDB0095066	HMDB	TG(12:0/i-13:0/i-12:0)	652.564	HMDB0095066
7	209	325.258	M-2H	2-	HMDB0095067	0.0338368	HMDB0095067	HMDB	TG(i-12:0/i-13:0/12:0)	652.564	HMDB0095067
7	209	325.258	M-2H	2-	HMDB0095068	0.0338368	HMDB0095068	HMDB	TG(i-12:0/13:0/12:0)	652.564	HMDB0095068
7	209	325.258	M-2H	2-	HMDB0095069	0.0338368	HMDB0095069	HMDB	TG(12:0/13:0/i-12:0)	652.564	HMDB0095069
7	209	325.258	M-2H	2-	HMDB0095348	0.0338368	HMDB0095348	HMDB	TG(12:0/a-15:0/10:0)[rac]	652.564	HMDB0095348
7	209	325.258	M-2H	2-	HMDB0095349	0.0338368	HMDB0095349	HMDB	TG(i-12:0/a-15:0/10:0)[rac]	652.564	HMDB0095349
7	209	325.258	M-2H	2-	HMDB0095350	0.0338368	HMDB0095350	HMDB	TG(12:0/i-15:0/10:0)	652.564	HMDB0095350
7	209	325.258	M-2H	2-	HMDB0095351	0.0338368	HMDB0095351	HMDB	TG(i-12:0/i-15:0/10:0)	652.564	HMDB0095351
7	209	325.258	M-2H	2-	HMDB0095352	0.0338368	HMDB0095352	HMDB	TG(i-12:0/15:0/10:0)	652.564	HMDB0095352
7	209	325.258	M-2H	2-	HMDB0095353	0.0338368	HMDB0095353	HMDB	TG(12:0/15:0/10:0)	652.564	HMDB0095353
7	209	325.258	M-2H	2-	HMDB0095632	0.0338368	HMDB0095632	HMDB	TG(12:0/a-17:0/8:0)[rac]	652.564	HMDB0095632
7	209	325.258	M-2H	2-	HMDB0095633	0.0338368	HMDB0095633	HMDB	TG(i-12:0/a-17:0/8:0)[rac]	652.564	HMDB0095633
7	209	325.258	M-2H	2-	HMDB0095634	0.0338368	HMDB0095634	HMDB	TG(12:0/i-17:0/8:0)	652.564	HMDB0095634
7	209	325.258	M-2H	2-	HMDB0095635	0.0338368	HMDB0095635	HMDB	TG(i-12:0/i-17:0/8:0)	652.564	HMDB0095635
7	209	325.258	M-2H	2-	HMDB0095636	0.0338368	HMDB0095636	HMDB	TG(i-12:0/17:0/8:0)	652.564	HMDB0095636
7	209	325.258	M-2H	2-	HMDB0095637	0.0338368	HMDB0095637	HMDB	TG(12:0/17:0/8:0)	652.564	HMDB0095637
7	209	325.258	M-2H	2-	HMDB0096595	0.0338368	HMDB0096595	HMDB	TG(a-13:0/8:0/16:0)[rac]	652.564	HMDB0096595
7	209	325.258	M-2H	2-	HMDB0096596	0.0338368	HMDB0096596	HMDB	TG(a-13:0/8:0/i-16:0)[rac]	652.564	HMDB0096596
7	209	325.258	M-2H	2-	HMDB0096597	0.0338368	HMDB0096597	HMDB	TG(i-13:0/8:0/i-16:0)	652.564	HMDB0096597
7	209	325.258	M-2H	2-	HMDB0096598	0.0338368	HMDB0096598	HMDB	TG(i-13:0/8:0/16:0)	652.564	HMDB0096598
7	209	325.258	M-2H	2-	HMDB0096599	0.0338368	HMDB0096599	HMDB	TG(13:0/8:0/16:0)	652.564	HMDB0096599
7	209	325.258	M-2H	2-	HMDB0096600	0.0338368	HMDB0096600	HMDB	TG(13:0/8:0/i-16:0)	652.564	HMDB0096600
7	209	325.258	M-2H	2-	HMDB0096670	0.0338368	HMDB0096670	HMDB	TG(a-13:0/10:0/14:0)[rac]	652.564	HMDB0096670
7	209	325.258	M-2H	2-	HMDB0096671	0.0338368	HMDB0096671	HMDB	TG(a-13:0/10:0/i-14:0)[rac]	652.564	HMDB0096671
7	209	325.258	M-2H	2-	HMDB0096672	0.0338368	HMDB0096672	HMDB	TG(i-13:0/10:0/i-14:0)	652.564	HMDB0096672
7	209	325.258	M-2H	2-	HMDB0096673	0.0338368	HMDB0096673	HMDB	TG(i-13:0/10:0/14:0)	652.564	HMDB0096673
7	209	325.258	M-2H	2-	HMDB0096674	0.0338368	HMDB0096674	HMDB	TG(13:0/10:0/14:0)	652.564	HMDB0096674
7	209	325.258	M-2H	2-	HMDB0096675	0.0338368	HMDB0096675	HMDB	TG(13:0/10:0/i-14:0)	652.564	HMDB0096675
7	209	325.258	M-2H	2-	HMDB0096751	0.0338368	HMDB0096751	HMDB	TG(13:0/i-12:0/12:0)	652.564	HMDB0096751
7	209	325.258	M-2H	2-	HMDB0096752	0.0338368	HMDB0096752	HMDB	TG(a-13:0/12:0/12:0)[rac]	652.564	HMDB0096752
7	209	325.258	M-2H	2-	HMDB0096753	0.0338368	HMDB0096753	HMDB	TG(a-13:0/12:0/i-12:0)[rac]	652.564	HMDB0096753
7	209	325.258	M-2H	2-	HMDB0096754	0.0338368	HMDB0096754	HMDB	TG(a-13:0/i-12:0/i-12:0)[rac]	652.564	HMDB0096754
7	209	325.258	M-2H	2-	HMDB0096755	0.0338368	HMDB0096755	HMDB	TG(a-13:0/i-12:0/12:0)[rac]	652.564	HMDB0096755
7	209	325.258	M-2H	2-	HMDB0096756	0.0338368	HMDB0096756	HMDB	TG(i-13:0/12:0/i-12:0)	652.564	HMDB0096756
7	209	325.258	M-2H	2-	HMDB0096757	0.0338368	HMDB0096757	HMDB	TG(13:0/i-12:0/i-12:0)	652.564	HMDB0096757
7	209	325.258	M-2H	2-	HMDB0096758	0.0338368	HMDB0096758	HMDB	TG(i-13:0/i-12:0/12:0)	652.564	HMDB0096758
7	209	325.258	M-2H	2-	HMDB0096759	0.0338368	HMDB0096759	HMDB	TG(i-13:0/i-12:0/i-12:0)	652.564	HMDB0096759
7	209	325.258	M-2H	2-	HMDB0096760	0.0338368	HMDB0096760	HMDB	TG(i-13:0/12:0/12:0)	652.564	HMDB0096760
7	209	325.258	M-2H	2-	HMDB0096761	0.0338368	HMDB0096761	HMDB	TG(13:0/12:0/12:0)	652.564	HMDB0096761
7	209	325.258	M-2H	2-	HMDB0096762	0.0338368	HMDB0096762	HMDB	TG(13:0/12:0/i-12:0)	652.564	HMDB0096762
7	209	325.258	M-2H	2-	HMDB0097176	0.0338368	HMDB0097176	HMDB	TG(13:0/i-14:0/10:0)	652.564	HMDB0097176
7	209	325.258	M-2H	2-	HMDB0097177	0.0338368	HMDB0097177	HMDB	TG(a-13:0/14:0/10:0)[rac]	652.564	HMDB0097177
7	209	325.258	M-2H	2-	HMDB0097178	0.0338368	HMDB0097178	HMDB	TG(a-13:0/i-14:0/10:0)[rac]	652.564	HMDB0097178
7	209	325.258	M-2H	2-	HMDB0097179	0.0338368	HMDB0097179	HMDB	TG(i-13:0/i-14:0/10:0)	652.564	HMDB0097179
7	209	325.258	M-2H	2-	HMDB0097180	0.0338368	HMDB0097180	HMDB	TG(i-13:0/14:0/10:0)	652.564	HMDB0097180
7	209	325.258	M-2H	2-	HMDB0097181	0.0338368	HMDB0097181	HMDB	TG(13:0/14:0/10:0)	652.564	HMDB0097181
7	209	325.258	M-2H	2-	HMDB0097605	0.0338368	HMDB0097605	HMDB	TG(13:0/i-16:0/8:0)	652.564	HMDB0097605
7	209	325.258	M-2H	2-	HMDB0097606	0.0338368	HMDB0097606	HMDB	TG(a-13:0/16:0/8:0)[rac]	652.564	HMDB0097606
7	209	325.258	M-2H	2-	HMDB0097607	0.0338368	HMDB0097607	HMDB	TG(a-13:0/i-16:0/8:0)[rac]	652.564	HMDB0097607
7	209	325.258	M-2H	2-	HMDB0097608	0.0338368	HMDB0097608	HMDB	TG(i-13:0/i-16:0/8:0)	652.564	HMDB0097608
7	209	325.258	M-2H	2-	HMDB0097609	0.0338368	HMDB0097609	HMDB	TG(i-13:0/16:0/8:0)	652.564	HMDB0097609
7	209	325.258	M-2H	2-	HMDB0097610	0.0338368	HMDB0097610	HMDB	TG(13:0/16:0/8:0)	652.564	HMDB0097610
7	209	325.258	M-2H	2-	HMDB0099189	0.0338368	HMDB0099189	HMDB	TG(i-14:0/8:0/i-15:0)	652.564	HMDB0099189
7	209	325.258	M-2H	2-	HMDB0099190	0.0338368	HMDB0099190	HMDB	TG(i-14:0/8:0/a-15:0)[rac]	652.564	HMDB0099190
7	209	325.258	M-2H	2-	HMDB0099191	0.0338368	HMDB0099191	HMDB	TG(i-14:0/8:0/15:0)	652.564	HMDB0099191
7	209	325.258	M-2H	2-	HMDB0099192	0.0338368	HMDB0099192	HMDB	TG(14:0/8:0/15:0)	652.564	HMDB0099192
7	209	325.258	M-2H	2-	HMDB0099193	0.0338368	HMDB0099193	HMDB	TG(14:0/8:0/i-15:0)	652.564	HMDB0099193
7	209	325.258	M-2H	2-	HMDB0099194	0.0338368	HMDB0099194	HMDB	TG(14:0/8:0/a-15:0)[rac]	652.564	HMDB0099194
7	209	325.258	M-2H	2-	HMDB0099239	0.0338368	HMDB0099239	HMDB	TG(i-14:0/10:0/i-13:0)	652.564	HMDB0099239
7	209	325.258	M-2H	2-	HMDB0099240	0.0338368	HMDB0099240	HMDB	TG(i-14:0/10:0/a-13:0)[rac]	652.564	HMDB0099240
7	209	325.258	M-2H	2-	HMDB0099241	0.0338368	HMDB0099241	HMDB	TG(i-14:0/10:0/13:0)	652.564	HMDB0099241
7	209	325.258	M-2H	2-	HMDB0099242	0.0338368	HMDB0099242	HMDB	TG(14:0/10:0/13:0)	652.564	HMDB0099242
7	209	325.258	M-2H	2-	HMDB0099243	0.0338368	HMDB0099243	HMDB	TG(14:0/10:0/i-13:0)	652.564	HMDB0099243
7	209	325.258	M-2H	2-	HMDB0099244	0.0338368	HMDB0099244	HMDB	TG(14:0/10:0/a-13:0)[rac]	652.564	HMDB0099244
7	209	325.258	M-2H	2-	HMDB0099417	0.0338368	HMDB0099417	HMDB	TG(14:0/a-13:0/10:0)[rac]	652.564	HMDB0099417
7	209	325.258	M-2H	2-	HMDB0099418	0.0338368	HMDB0099418	HMDB	TG(i-14:0/a-13:0/10:0)[rac]	652.564	HMDB0099418
7	209	325.258	M-2H	2-	HMDB0099419	0.0338368	HMDB0099419	HMDB	TG(14:0/i-13:0/10:0)	652.564	HMDB0099419
7	209	325.258	M-2H	2-	HMDB0099420	0.0338368	HMDB0099420	HMDB	TG(i-14:0/i-13:0/10:0)	652.564	HMDB0099420
7	209	325.258	M-2H	2-	HMDB0099421	0.0338368	HMDB0099421	HMDB	TG(i-14:0/13:0/10:0)	652.564	HMDB0099421
7	209	325.258	M-2H	2-	HMDB0099422	0.0338368	HMDB0099422	HMDB	TG(14:0/13:0/10:0)	652.564	HMDB0099422
7	209	325.258	M-2H	2-	HMDB0099689	0.0338368	HMDB0099689	HMDB	TG(14:0/a-15:0/8:0)[rac]	652.564	HMDB0099689
7	209	325.258	M-2H	2-	HMDB0099690	0.0338368	HMDB0099690	HMDB	TG(i-14:0/a-15:0/8:0)[rac]	652.564	HMDB0099690
7	209	325.258	M-2H	2-	HMDB0099691	0.0338368	HMDB0099691	HMDB	TG(14:0/i-15:0/8:0)	652.564	HMDB0099691
7	209	325.258	M-2H	2-	HMDB0099692	0.0338368	HMDB0099692	HMDB	TG(i-14:0/i-15:0/8:0)	652.564	HMDB0099692
7	209	325.258	M-2H	2-	HMDB0099693	0.0338368	HMDB0099693	HMDB	TG(i-14:0/15:0/8:0)	652.564	HMDB0099693
7	209	325.258	M-2H	2-	HMDB0099694	0.0338368	HMDB0099694	HMDB	TG(14:0/15:0/8:0)	652.564	HMDB0099694
7	209	325.258	M-2H	2-	HMDB0100905	0.0338368	HMDB0100905	HMDB	TG(a-15:0/8:0/14:0)[rac]	652.564	HMDB0100905
7	209	325.258	M-2H	2-	HMDB0100906	0.0338368	HMDB0100906	HMDB	TG(a-15:0/8:0/i-14:0)[rac]	652.564	HMDB0100906
7	209	325.258	M-2H	2-	HMDB0100907	0.0338368	HMDB0100907	HMDB	TG(i-15:0/8:0/i-14:0)	652.564	HMDB0100907
7	209	325.258	M-2H	2-	HMDB0100908	0.0338368	HMDB0100908	HMDB	TG(i-15:0/8:0/14:0)	652.564	HMDB0100908
7	209	325.258	M-2H	2-	HMDB0100909	0.0338368	HMDB0100909	HMDB	TG(15:0/8:0/14:0)	652.564	HMDB0100909
7	209	325.258	M-2H	2-	HMDB0100910	0.0338368	HMDB0100910	HMDB	TG(15:0/8:0/i-14:0)	652.564	HMDB0100910
7	209	325.258	M-2H	2-	HMDB0100980	0.0338368	HMDB0100980	HMDB	TG(a-15:0/10:0/12:0)[rac]	652.564	HMDB0100980
7	209	325.258	M-2H	2-	HMDB0100981	0.0338368	HMDB0100981	HMDB	TG(a-15:0/10:0/i-12:0)[rac]	652.564	HMDB0100981
7	209	325.258	M-2H	2-	HMDB0100982	0.0338368	HMDB0100982	HMDB	TG(i-15:0/10:0/i-12:0)	652.564	HMDB0100982
7	209	325.258	M-2H	2-	HMDB0100983	0.0338368	HMDB0100983	HMDB	TG(i-15:0/10:0/12:0)	652.564	HMDB0100983
7	209	325.258	M-2H	2-	HMDB0100984	0.0338368	HMDB0100984	HMDB	TG(15:0/10:0/12:0)	652.564	HMDB0100984
7	209	325.258	M-2H	2-	HMDB0100985	0.0338368	HMDB0100985	HMDB	TG(15:0/10:0/i-12:0)	652.564	HMDB0100985
7	209	325.258	M-2H	2-	HMDB0101070	0.0338368	HMDB0101070	HMDB	TG(15:0/i-12:0/10:0)	652.564	HMDB0101070
7	209	325.258	M-2H	2-	HMDB0101071	0.0338368	HMDB0101071	HMDB	TG(a-15:0/12:0/10:0)[rac]	652.564	HMDB0101071
7	209	325.258	M-2H	2-	HMDB0101072	0.0338368	HMDB0101072	HMDB	TG(a-15:0/i-12:0/10:0)[rac]	652.564	HMDB0101072
7	209	325.258	M-2H	2-	HMDB0101073	0.0338368	HMDB0101073	HMDB	TG(i-15:0/i-12:0/10:0)	652.564	HMDB0101073
7	209	325.258	M-2H	2-	HMDB0101074	0.0338368	HMDB0101074	HMDB	TG(i-15:0/12:0/10:0)	652.564	HMDB0101074
7	209	325.258	M-2H	2-	HMDB0101075	0.0338368	HMDB0101075	HMDB	TG(15:0/12:0/10:0)	652.564	HMDB0101075
7	209	325.258	M-2H	2-	HMDB0101514	0.0338368	HMDB0101514	HMDB	TG(15:0/i-14:0/8:0)	652.564	HMDB0101514
7	209	325.258	M-2H	2-	HMDB0101515	0.0338368	HMDB0101515	HMDB	TG(a-15:0/14:0/8:0)[rac]	652.564	HMDB0101515
7	209	325.258	M-2H	2-	HMDB0101516	0.0338368	HMDB0101516	HMDB	TG(a-15:0/i-14:0/8:0)[rac]	652.564	HMDB0101516
7	209	325.258	M-2H	2-	HMDB0101517	0.0338368	HMDB0101517	HMDB	TG(i-15:0/i-14:0/8:0)	652.564	HMDB0101517
7	209	325.258	M-2H	2-	HMDB0101518	0.0338368	HMDB0101518	HMDB	TG(i-15:0/14:0/8:0)	652.564	HMDB0101518
7	209	325.258	M-2H	2-	HMDB0101519	0.0338368	HMDB0101519	HMDB	TG(15:0/14:0/8:0)	652.564	HMDB0101519
7	209	325.258	M-2H	2-	HMDB0103480	0.0338368	HMDB0103480	HMDB	TG(i-16:0/8:0/i-13:0)	652.564	HMDB0103480
7	209	325.258	M-2H	2-	HMDB0103481	0.0338368	HMDB0103481	HMDB	TG(i-16:0/8:0/a-13:0)[rac]	652.564	HMDB0103481
7	209	325.258	M-2H	2-	HMDB0103482	0.0338368	HMDB0103482	HMDB	TG(i-16:0/8:0/13:0)	652.564	HMDB0103482
7	209	325.258	M-2H	2-	HMDB0103483	0.0338368	HMDB0103483	HMDB	TG(16:0/8:0/13:0)	652.564	HMDB0103483
7	209	325.258	M-2H	2-	HMDB0103484	0.0338368	HMDB0103484	HMDB	TG(16:0/8:0/i-13:0)	652.564	HMDB0103484
7	209	325.258	M-2H	2-	HMDB0103485	0.0338368	HMDB0103485	HMDB	TG(16:0/8:0/a-13:0)[rac]	652.564	HMDB0103485
7	209	325.258	M-2H	2-	HMDB0103712	0.0338368	HMDB0103712	HMDB	TG(16:0/a-13:0/8:0)[rac]	652.564	HMDB0103712
7	209	325.258	M-2H	2-	HMDB0103713	0.0338368	HMDB0103713	HMDB	TG(i-16:0/a-13:0/8:0)[rac]	652.564	HMDB0103713
7	209	325.258	M-2H	2-	HMDB0103714	0.0338368	HMDB0103714	HMDB	TG(16:0/i-13:0/8:0)	652.564	HMDB0103714
7	209	325.258	M-2H	2-	HMDB0103715	0.0338368	HMDB0103715	HMDB	TG(i-16:0/i-13:0/8:0)	652.564	HMDB0103715
7	209	325.258	M-2H	2-	HMDB0103716	0.0338368	HMDB0103716	HMDB	TG(i-16:0/13:0/8:0)	652.564	HMDB0103716
7	209	325.258	M-2H	2-	HMDB0103717	0.0338368	HMDB0103717	HMDB	TG(16:0/13:0/8:0)	652.564	HMDB0103717
7	209	325.258	M-2H	2-	HMDB0105200	0.0338368	HMDB0105200	HMDB	TG(a-17:0/8:0/12:0)[rac]	652.564	HMDB0105200
7	209	325.258	M-2H	2-	HMDB0105201	0.0338368	HMDB0105201	HMDB	TG(a-17:0/8:0/i-12:0)[rac]	652.564	HMDB0105201
7	209	325.258	M-2H	2-	HMDB0105202	0.0338368	HMDB0105202	HMDB	TG(i-17:0/8:0/i-12:0)	652.564	HMDB0105202
7	209	325.258	M-2H	2-	HMDB0105203	0.0338368	HMDB0105203	HMDB	TG(i-17:0/8:0/12:0)	652.564	HMDB0105203
7	209	325.258	M-2H	2-	HMDB0105204	0.0338368	HMDB0105204	HMDB	TG(17:0/8:0/12:0)	652.564	HMDB0105204
7	209	325.258	M-2H	2-	HMDB0105205	0.0338368	HMDB0105205	HMDB	TG(17:0/8:0/i-12:0)	652.564	HMDB0105205
7	209	325.258	M-2H	2-	HMDB0105287	0.0338368	HMDB0105287	HMDB	TG(a-17:0/10:0/10:0)[rac]	652.564	HMDB0105287
7	209	325.258	M-2H	2-	HMDB0105288	0.0338368	HMDB0105288	HMDB	TG(i-17:0/10:0/10:0)	652.564	HMDB0105288
7	209	325.258	M-2H	2-	HMDB0105289	0.0338368	HMDB0105289	HMDB	TG(17:0/10:0/10:0)	652.564	HMDB0105289
7	209	325.258	M-2H	2-	HMDB0105374	0.0338368	HMDB0105374	HMDB	TG(17:0/i-12:0/8:0)	652.564	HMDB0105374
7	209	325.258	M-2H	2-	HMDB0105375	0.0338368	HMDB0105375	HMDB	TG(a-17:0/12:0/8:0)[rac]	652.564	HMDB0105375
7	209	325.258	M-2H	2-	HMDB0105376	0.0338368	HMDB0105376	HMDB	TG(a-17:0/i-12:0/8:0)[rac]	652.564	HMDB0105376
7	209	325.258	M-2H	2-	HMDB0105377	0.0338368	HMDB0105377	HMDB	TG(i-17:0/i-12:0/8:0)	652.564	HMDB0105377
7	209	325.258	M-2H	2-	HMDB0105378	0.0338368	HMDB0105378	HMDB	TG(i-17:0/12:0/8:0)	652.564	HMDB0105378
7	209	325.258	M-2H	2-	HMDB0105379	0.0338368	HMDB0105379	HMDB	TG(17:0/12:0/8:0)	652.564	HMDB0105379
7	209	325.258	M-2H	2-	HMDB0109537	0.0338368	HMDB0109537	HMDB	TG(i-19:0/8:0/10:0)	652.564	HMDB0109537
7	209	325.258	M-2H	2-	HMDB0109538	0.0338368	HMDB0109538	HMDB	TG(19:0/8:0/10:0)	652.564	HMDB0109538
7	209	325.258	M-2H	2-	HMDB0109595	0.0338368	HMDB0109595	HMDB	TG(i-19:0/10:0/8:0)	652.564	HMDB0109595
7	209	325.258	M-2H	2-	HMDB0109596	0.0338368	HMDB0109596	HMDB	TG(19:0/10:0/8:0)	652.564	HMDB0109596
7	224	386.065	M-H	1-	CID000769	0.048593	DCDP	BioCyc	dCDP	387.023	HMDB01245	21122964
8	8	483.082	2M-H	1-	HMDB0059600	0.0221598	HMDB0059600	HMDB	5-phosphonooxy-L-lysine	242.067	HMDB0059600	25163995
8	14	635.556	2M-H	1-	HMDB0062594	0.025958	HMDB0062594	HMDB	Methyl Arachidonate	318.256	HMDB0062594	6421258
8	14	635.556	2M-H	1-	HMDB0062782	0.025958	HMDB0062782	HMDB	3alpha-hydroxy-5beta-pregnan-20-one	318.256	HMDB0062782	31402
8	33	465.135	M-H	1-	HMDB0030106	0.0162493	HMDB0030106	HMDB	Neosilyhermin A	466.126	HMDB0030106	74819401
8	33	465.135	M-H	1-	HMDB0033324	0.0162493	HMDB0033324	HMDB	Silyhermin	466.126	HMDB0033324	85129431
8	33	465.135	M-H	1-	HMDB0033325	0.0162493	HMDB0033325	HMDB	Silandrin	466.126	HMDB0033325	4481258
8	34	423.207	2M-H	1-	CID005027	0.0123966	CPD-9940	BioCyc	harmine	212.095	HMDB30311	5280953
8	36	619.452	M-H	1-	HMDB0036439	0.0303071	HMDB0036439	HMDB	Fasciculic acid A	620.429	HMDB0036439	14506480
8	36	619.452	M-H	1-	HMDB0037034	0.0303071	HMDB0037034	HMDB	(3b,7b,22x)-Cucurbita-5,24-diene-3,7,23-triol 7-glucoside	620.429	HMDB0037034
8	36	619.452	M-H	1-	HMDB0039520	0.0303071	HMDB0039520	HMDB	Soyasapogenol B 24-O-b-D-glucoside	620.429	HMDB0039520	14021514
8	36	619.452	M-H	1-	HMDB0041534	0.0303071	HMDB0041534	HMDB	Ginsenoside Rh4	620.429	HMDB0041534
8	37	125.082	M-H	1-	HMDB0032333	0.0213631	HMDB0032333	HMDB	4-Hydroxy-4-methyl-5-hexenoic acid gamma lactone	126.068	HMDB0032333	102550
8	41	535.03	2M-H	1-	HMDB0033269	0.0400559	HMDB0033269	HMDB	5-(4-Chloro-3-hydroxy-1-butynyl)-2,2'-bithiophene	267.978	HMDB0033269	85528914
8	43	753.193	2M-H	1-	CID004713	0.0332649	CPD-4611	BioCyc	kinetin-9-N-glucoside	377.134	HMDB12244	25203435
8	45	735.244	2M-H	1-	CID003016	0.0214758	CPD-1862	BioCyc	desulfoglucobrassicin	368.104		14122903
8	50	180.091	M-H	1-	HMDB0000158	0.0247918	HMDB0000158	HMDB	L-Tyrosine	181.074	HMDB0000158	6057
8	50	180.091	M-H	1-	HMDB0001119	0.0247918	HMDB0001119	HMDB	4-Hydroxy-4-(3-pyridyl)-butanoic acid	181.074	HMDB0001119	438
8	50	180.091	M-H	1-	HMDB0002184	0.0247918	HMDB0002184	HMDB	L-Threo-3-Phenylserine	181.074	HMDB0002184	12314153
8	50	180.091	M-H	1-	HMDB0003831	0.0247918	HMDB0003831	HMDB	Beta-Tyrosine	181.074	HMDB0003831	440311
8	50	180.091	M-H	1-	HMDB0006050	0.0247918	HMDB0006050	HMDB	o-Tyrosine	181.074	HMDB0006050	91482
8	50	180.091	M-H	1-	HMDB0059720	0.0247918	HMDB0059720	HMDB	Meta-Tyrosine	181.074	HMDB0059720	6950577
8	50	180.091	M-H	1-	HMDB0060280	0.0247918	HMDB0060280	HMDB	4,6,7-Trihydroxy-1,2,3,4-tetrahydroisoquinoline	181.074	HMDB0060280	3016280
8	52	511.076	2M-H	1-	CID002250	0.0321249	CPD-3041	BioCyc	isoliquiritigenin	256.074	HMDB37316	638278
8	52	511.076	2M-H	1-	CID002251	0.0321249	CPD-6993	BioCyc	pinocembrin chalcone	256.074		6474295
8	53	433.105	2M-H	1-	HMDB0015328	0.0210544	HMDB0015328	HMDB	Captopril	217.077	HMDB0015328	44093
8	58	415.231	2M-H	1-	HMDB0124910	0.00924672	HMDB0124910	HMDB	5-methoxy-2-(3-methylbut-2-en-1-yl)benzene-1,3-diol	208.11	HMDB0124910
8	58	415.231	2M-H	1-	HMDB0126246	0.00924672	HMDB0126246	HMDB	4-methoxy-2-(3-methylbut-2-en-1-yl)benzene-1,3-diol	208.11	HMDB0126246
8	58	415.231	2M-H	1-	HMDB0132980	0.00924672	HMDB0132980	HMDB	4-hydroxy-1-(4-methoxyphenyl)pentan-3-one	208.11	HMDB0132980
8	58	415.231	2M-H	1-	HMDB0132982	0.00924672	HMDB0132982	HMDB	1-hydroxy-5-(4-methoxyphenyl)pentan-3-one	208.11	HMDB0132982
8	58	415.231	2M-H	1-	HMDB0132984	0.00924672	HMDB0132984	HMDB	2-hydroxy-1-(4-methoxyphenyl)pentan-3-one	208.11	HMDB0132984
8	58	415.231	2M-H	1-	HMDB0132985	0.00924672	HMDB0132985	HMDB	1-hydroxy-1-(4-methoxyphenyl)pentan-3-one	208.11	HMDB0132985
8	58	415.231	2M-H	1-	HMDB0133263	0.00924672	HMDB0133263	HMDB	4-methoxy-6-(3-methylbut-2-en-1-yl)benzene-1,3-diol	208.11	HMDB0133263
8	62	193.09	M-H	1-	HMDB0041440	0.0078092	HMDB0041440	HMDB	Laccarin	194.106	HMDB0041440	25263054
8	62	193.09	M-H	1-	HMDB0240264	0.0078092	HMDB0240264	HMDB	6-Hydroxypseudooxynicotine	194.106	HMDB0240264
8	64	309.145	2M-H	1-	HMDB0000177	0.00677505	HMDB0000177	HMDB	L-Histidine	155.069	HMDB0000177	6274
8	64	309.145	2M-H	1-	HMDB0034267	0.00677505	HMDB0034267	HMDB	L-2-Amino-3-(1-pyrazolyl)propanoic acid	155.069	HMDB0034267	119630
8	67	115.011	M-H	1-	HMDB0000134	0.00699278	HMDB0000134	HMDB	Fumaric acid	116.011	HMDB0000134	444972
8	67	115.011	M-H	1-	HMDB0000176	0.00699278	HMDB0000176	HMDB	Maleic acid	116.011	HMDB0000176	444972
8	68	577.225	M-H	1-	HMDB0034061	0.0225138	HMDB0034061	HMDB	Withaperuvin H	578.255	HMDB0034061
8	71	269.175	2M-H	1-	HMDB0032593	0.0351397	HMDB0032593	HMDB	4-(Hydroxymethyl)benzenediazonium(1+)	135.056	HMDB0032593	122997
8	72	124.032	M-H	1-	CID003078	0.0153742	CPD-6862	BioCyc	triacetate lactone	125.024		25201324
8	73	507.267	M-H	1-	HMDB0060828	0.0231269	HMDB0060828	HMDB	ID14326	508.251	HMDB0060828
8	76	479.127	M-H	1-	HMDB0015483	0.00976491	HMDB0015483	HMDB	Cefepime	480.125	HMDB0015483	5479537
8	79	169.067	2M-H	1-	CID002117	0.0154394	2-HYDROXY-2-METHYLPROPANENITRILE	BioCyc	acetone cyanohydrin	85.0528	HMDB60427	6406
8	91	567.084	2M-H	1-	CID002987	0.0226411	CPD-17616	BioCyc	7,2'-dihydroxy-4',5'-methylenedioxyisoflav-3-ene	284.068		85605044
8	91	567.084	2M-H	1-	CID003396	0.0226411	CPD-15486	BioCyc	genkwanin	284.068		5281617
8	91	567.084	2M-H	1-	CID003961	0.0226411	CPD-9539	BioCyc	calycosin	284.068		5280448
8	91	567.084	2M-H	1-	CID004137	0.0226411	2-HYDROXYFORMONONETIN	BioCyc	2-hydroxyformononetin	284.068	HMDB31720	5280551
8	91	567.084	2M-H	1-	CID005043	0.0226411	CPD-4462	BioCyc	(+)-maackiain	284.068		161298
8	91	567.084	2M-H	1-	CID005156	0.0226411	CPD-3631	BioCyc	(-)-maackiain	284.068	HMDB36629	91510
8	93	145.081	2M-H	1-	HMDB0001106	0.0084171	HMDB0001106	HMDB	3-Aminopropionaldehyde	73.0528	HMDB0001106	75
8	93	145.081	2M-H	1-	HMDB0001888	0.0084171	HMDB0001888	HMDB	N,N-Dimethylformamide	73.0528	HMDB0001888	6228
8	93	145.081	2M-H	1-	HMDB0002134	0.0084171	HMDB0002134	HMDB	Aminoacetone	73.0528	HMDB0002134	215
8	98	219.136	M-H	1-	HMDB0032589	0.0336596	HMDB0032589	HMDB	1-(5-Acetyl-2-hydroxyphenyl)-3-methyl-1-butanone	220.11	HMDB0032589	13308867
8	98	219.136	M-H	1-	HMDB0037492	0.0336596	HMDB0037492	HMDB	Ethyl methyl-p-tolylglycidate	220.11	HMDB0037492	5362581
8	98	219.136	M-H	1-	HMDB0040424	0.0336596	HMDB0040424	HMDB	Ethyl 2-benzylacetoacetate	220.11	HMDB0040424	246929
8	98	219.136	M-H	1-	HMDB0061823	0.0336596	HMDB0061823	HMDB	3-Hexenyl salicylic acid	220.11	HMDB0061823	6021887
8	98	219.136	M-H	1-	HMDB0061942	0.0336596	HMDB0061942	HMDB	cis-3-Hexenyl salicylate	220.11	HMDB0061942	5371102
8	99	635.469	2M-H	1-	CID003145	0.0187196	CPD-14501	BioCyc	steviol	318.219		90657298
8	99	635.469	2M-H	1-	CID004573	0.0187196	CPD-16676	BioCyc	ent-cassa-12,15-diene-2beta,3beta-diol-11-one	318.219		90658095
8	105	407.238	2M-H	1-	HMDB0029052	0.0115686	HMDB0029052	HMDB	Serylvaline	204.111	HMDB0029052	18218242
8	105	407.238	2M-H	1-	HMDB0029136	0.0115686	HMDB0029136	HMDB	Valyl-Serine	204.111	HMDB0029136	139506
8	105	407.238	2M-H	1-	HMDB0033891	0.0115686	HMDB0033891	HMDB	N6-Acetyl-5S-hydroxy-L-lysine	204.111	HMDB0033891	87253536
8	105	407.238	2M-H	1-	HMDB0039948	0.0115686	HMDB0039948	HMDB	3,4-Dihydroxy-2-hydroxymethyl-1-pyrrolidinepropanamide	204.111	HMDB0039948
8	109	373.308	M-2H	2-	HMDB0042069	0.027137	HMDB0042069	HMDB	TG(14:0/14:0/16:1(9Z))	748.658	HMDB0042069
8	109	373.308	M-2H	2-	HMDB0042128	0.027137	HMDB0042128	HMDB	TG(14:0/16:0/14:1(9Z))	748.658	HMDB0042128
8	109	373.308	M-2H	2-	HMDB0042273	0.027137	HMDB0042273	HMDB	TG(14:0/14:1(9Z)/16:0)	748.658	HMDB0042273
8	109	373.308	M-2H	2-	HMDB0042995	0.027137	HMDB0042995	HMDB	TG(15:0/15:0/14:1(9Z))	748.658	HMDB0042995	56936636
8	109	373.308	M-2H	2-	HMDB0043834	0.027137	HMDB0043834	HMDB	TG(16:0/14:0/14:1(9Z))	748.658	HMDB0043834
8	112	293.159	M-H	1-	HMDB0139646	0.0079865	HMDB0139646	HMDB	N-(4-aminobutyl)-3-(4-hydroxy-3,5-dimethoxyphenyl)prop-2-enimidic acid	294.158	HMDB0139646
8	116	451.11	2M-H	1-	HMDB0240292	0.0104199	HMDB0240292	HMDB	2,3,4,5,6,7-Hexahydroxyheptanoic acid	226.069	HMDB0240292
8	124	211.092	2M-H	1-	CID001467	0.00794944	BENZALDEHYDE	BioCyc	benzaldehyde	106.042	HMDB06115	240
8	132	124.082	M-2H	2-	HMDB0015371	0.0224596	HMDB0015371	HMDB	Gemfibrozil	250.157	HMDB0015371	3463
8	132	124.082	M-2H	2-	HMDB0030917	0.0224596	HMDB0030917	HMDB	1-Hydroxyacorenone	250.157	HMDB0030917
8	132	124.082	M-2H	2-	HMDB0031901	0.0224596	HMDB0031901	HMDB	Blennin A	250.157	HMDB0031901
8	132	124.082	M-2H	2-	HMDB0034721	0.0224596	HMDB0034721	HMDB	Procurcumadiol	250.157	HMDB0034721
8	132	124.082	M-2H	2-	HMDB0035117	0.0224596	HMDB0035117	HMDB	(3beta,6beta)-Furanoeremophilane-3,6-diol	250.157	HMDB0035117
8	132	124.082	M-2H	2-	HMDB0035137	0.0224596	HMDB0035137	HMDB	Heliannuol D	250.157	HMDB0035137	11425230
8	132	124.082	M-2H	2-	HMDB0035148	0.0224596	HMDB0035148	HMDB	(6beta,8alpha)-6-Hydroxy-7(11)-eremophilen-12,8-olide	250.157	HMDB0035148	14866156
8	132	124.082	M-2H	2-	HMDB0035358	0.0224596	HMDB0035358	HMDB	Ketosantalic acid	250.157	HMDB0035358
8	132	124.082	M-2H	2-	HMDB0035760	0.0224596	HMDB0035760	HMDB	3-Hydroxytrichothecene	250.157	HMDB0035760	13857027
8	132	124.082	M-2H	2-	HMDB0035798	0.0224596	HMDB0035798	HMDB	Piperdial	250.157	HMDB0035798	3508640
8	132	124.082	M-2H	2-	HMDB0036036	0.0224596	HMDB0036036	HMDB	3beta-Dihydroxymarasmene	250.157	HMDB0036036
8	132	124.082	M-2H	2-	HMDB0036037	0.0224596	HMDB0036037	HMDB	13-Hydroxymarasmene	250.157	HMDB0036037
8	132	124.082	M-2H	2-	HMDB0036550	0.0224596	HMDB0036550	HMDB	3-Ketoapotrichothecene	250.157	HMDB0036550
8	132	124.082	M-2H	2-	HMDB0036563	0.0224596	HMDB0036563	HMDB	Valerenolic acid	250.157	HMDB0036563	6439586
8	132	124.082	M-2H	2-	HMDB0036664	0.0224596	HMDB0036664	HMDB	Ketopelenolide a	250.157	HMDB0036664
8	132	124.082	M-2H	2-	HMDB0037064	0.0224596	HMDB0037064	HMDB	FS4 toxin	250.157	HMDB0037064
8	132	124.082	M-2H	2-	HMDB0037529	0.0224596	HMDB0037529	HMDB	Lactaronecatorin A	250.157	HMDB0037529	10015003
8	132	124.082	M-2H	2-	HMDB0037559	0.0224596	HMDB0037559	HMDB	Cadabicilone	250.157	HMDB0037559	325292
8	132	124.082	M-2H	2-	HMDB0039156	0.0224596	HMDB0039156	HMDB	3beta-Hydroxycinnamolide	250.157	HMDB0039156
8	132	124.082	M-2H	2-	HMDB0039635	0.0224596	HMDB0039635	HMDB	Abscisic alcohol	250.157	HMDB0039635
8	132	124.082	M-2H	2-	HMDB0039644	0.0224596	HMDB0039644	HMDB	Heliannuol A	250.157	HMDB0039644
8	132	124.082	M-2H	2-	HMDB0040754	0.0224596	HMDB0040754	HMDB	(3beta,8beta)-3-Hydroxy-7(11)-eremophilen-12,8-olide	250.157	HMDB0040754
8	132	124.082	M-2H	2-	HMDB0061839	0.0224596	HMDB0061839	HMDB	Ethylhexyl salicylate	250.157	HMDB0061839
8	135	703.177	2M-H	1-	HMDB0060420	0.0153734	HMDB0060420	HMDB	7-Hydroxymethyl-12-methylbenz[a]anthracene sulfate	352.077	HMDB0060420	54611
8	139	285.168	M-H	1-	HMDB0000313	0.0182281	HMDB0000313	HMDB	16b-Hydroxyestrone	286.157	HMDB0000313	22833517
8	139	285.168	M-H	1-	HMDB0000335	0.0182281	HMDB0000335	HMDB	16a-Hydroxyestrone	286.157	HMDB0000335	115116
8	139	285.168	M-H	1-	HMDB0000343	0.0182281	HMDB0000343	HMDB	2-Hydroxyestrone	286.157	HMDB0000343	440623
8	139	285.168	M-H	1-	HMDB0000406	0.0182281	HMDB0000406	HMDB	16-Ketoestradiol	286.157	HMDB0000406	66417
8	139	285.168	M-H	1-	HMDB0005895	0.0182281	HMDB0005895	HMDB	4-Hydroxyestrone	286.157	HMDB0005895	53477797
8	139	285.168	M-H	1-	HMDB0060084	0.0182281	HMDB0060084	HMDB	17beta-Estradiol-2,3-quinone	286.157	HMDB0060084
8	139	285.168	M-H	1-	HMDB0060085	0.0182281	HMDB0060085	HMDB	17beta-Estradiol-3,4-quinone	286.157	HMDB0060085
8	149	108.092	M-H	1-	HMDB0001169	0.0465557	HMDB0001169	HMDB	4-Aminophenol	109.053	HMDB0001169	403
8	149	108.092	M-H	1-	HMDB0035882	0.0465557	HMDB0035882	HMDB	2-Acetylpyrrole	109.053	HMDB0035882	14079
8	149	108.092	M-H	1-	HMDB0040582	0.0465557	HMDB0040582	HMDB	1-Methyl-2-pyrrolecarboxaldehyde	109.053	HMDB0040582	14504
8	159	453.089	M-H	1-	CID000702	0.0226228	P-RIBOSYL-4-SUCCCARB-AMINOIMIDAZOLE	BioCyc	5'-phosphoribosyl-4-(N-succinocarboxamide)-5-aminoimidazole	454.074	HMDB00797	45266647
8	160	501.243	2M-H	1-	HMDB0000101	0.0233298	HMDB0000101	HMDB	Deoxyadenosine	251.102	HMDB0000101	13730
8	160	501.243	2M-H	1-	HMDB0001983	0.0233298	HMDB0001983	HMDB	5'-Deoxyadenosine	251.102	HMDB0001983	439182
8	161	447.18	2M-H	1-	HMDB0124917	0.0113666	HMDB0124917	HMDB	2-(4-hydroxy-3-methylbut-2-en-1-yl)-5-methoxybenzene-1,3-diol	224.105	HMDB0124917
8	161	447.18	2M-H	1-	HMDB0124919	0.0113666	HMDB0124919	HMDB	6-methoxy-3-(3-methylbut-2-en-1-yl)benzene-1,2,4-triol	224.105	HMDB0124919
8	161	447.18	2M-H	1-	HMDB0124920	0.0113666	HMDB0124920	HMDB	2-[(3,3-dimethyloxiran-2-yl)methyl]-5-methoxybenzene-1,3-diol	224.105	HMDB0124920
8	161	447.18	2M-H	1-	HMDB0125801	0.0113666	HMDB0125801	HMDB	7-methoxy-2,2-dimethyl-3,4-dihydro-2H-1-benzopyran-4,5-diol	224.105	HMDB0125801
8	161	447.18	2M-H	1-	HMDB0127761	0.0113666	HMDB0127761	HMDB	5-(4-hydroxy-3-methoxyphenyl)pentanoic acid	224.105	HMDB0127761
8	161	447.18	2M-H	1-	HMDB0127765	0.0113666	HMDB0127765	HMDB	4-hydroxy-5-(3-methoxyphenyl)pentanoic acid	224.105	HMDB0127765
8	161	447.18	2M-H	1-	HMDB0135709	0.0113666	HMDB0135709	HMDB	4-(4-hydroxy-3,5-dimethoxyphenyl)butan-2-one	224.105	HMDB0135709
8	168	563.102	2M-H	1-	HMDB0034034	0.0168265	HMDB0034034	HMDB	Bikojic acid	282.038	HMDB0034034	89014314
8	168	563.102	2M-H	1-	HMDB0040869	0.0168265	HMDB0040869	HMDB	2-O-Caffeoyltartronic acid	282.038	HMDB0040869
8	170	465.338	M-H	1-	CID003046	0.020213	CPD-724	BioCyc	6alpha-hydroxy-castasterone	466.366		15542699
8	177	483.258	M-2H	2-	HMDB0038342	0.0318729	HMDB0038342	HMDB	Goyasaponin III	968.498	HMDB0038342
8	178	337.135	2M-H	1-	HMDB0000001	0.0139134	HMDB0000001	HMDB	1-Methylhistidine	169.085	HMDB0000001	92105
8	178	337.135	2M-H	1-	HMDB0000479	0.0139134	HMDB0000479	HMDB	3-Methylhistidine	169.085	HMDB0000479	64969
8	180	823.155	2M-H	1-	HMDB0133147	0.0498546	HMDB0133147	HMDB	[2,6-dihydroxy-4-({[3,4,5-trihydroxy-6-(hydroxymethyl)oxan-2-yl]oxy}carbonyl)phenyl]oxidanesulfonic acid	412.031	HMDB0133147
8	180	823.155	2M-H	1-	HMDB0133150	0.0498546	HMDB0133150	HMDB	[2,6-dihydroxy-4-({[2,3,5-trihydroxy-6-(hydroxymethyl)oxan-4-yl]oxy}carbonyl)phenyl]oxidanesulfonic acid	412.031	HMDB0133150
8	180	823.155	2M-H	1-	HMDB0133153	0.0498546	HMDB0133153	HMDB	[2,6-dihydroxy-4-({[4,5,6-trihydroxy-2-(hydroxymethyl)oxan-3-yl]oxy}carbonyl)phenyl]oxidanesulfonic acid	412.031	HMDB0133153
8	181	229.105	M-H	1-	HMDB0129921	0.0181595	HMDB0129921	HMDB	5-[2-(3-hydroxyphenyl)ethyl]benzene-1,3-diol	230.094	HMDB0129921
8	181	229.105	M-H	1-	HMDB0131063	0.0181595	HMDB0131063	HMDB	7-hydroxy-3-(2-methylbut-3-en-2-yl)-2H-chromen-2-one	230.094	HMDB0131063
8	181	229.105	M-H	1-	HMDB0142155	0.0181595	HMDB0142155	HMDB	1-(2-hydroxyphenyl)-2-phenylethane-1,2-diol	230.094	HMDB0142155
8	181	229.105	M-H	1-	HMDB0142156	0.0181595	HMDB0142156	HMDB	1-(3-hydroxyphenyl)-2-phenylethane-1,2-diol	230.094	HMDB0142156
8	181	229.105	M-H	1-	HMDB0142157	0.0181595	HMDB0142157	HMDB	1-(4-hydroxyphenyl)-2-phenylethane-1,2-diol	230.094	HMDB0142157
8	187	191.132	M-H	1-	HMDB0031571	0.0238329	HMDB0031571	HMDB	2-Methyl-1-phenyl-2-propanyl acetate	192.115	HMDB0031571	9024
8	187	191.132	M-H	1-	HMDB0031614	0.0238329	HMDB0031614	HMDB	4-Phenyl-2-butyl acetate	192.115	HMDB0031614	61517
8	187	191.132	M-H	1-	HMDB0031618	0.0238329	HMDB0031618	HMDB	Ethyl 4-phenylbutanoate	192.115	HMDB0031618	61452
8	187	191.132	M-H	1-	HMDB0032043	0.0238329	HMDB0032043	HMDB	Benzyl 3-methylbutanoate	192.115	HMDB0032043	7651
8	187	191.132	M-H	1-	HMDB0033380	0.0238329	HMDB0033380	HMDB	3-Methylbutyl benzoate	192.115	HMDB0033380	7193
8	187	191.132	M-H	1-	HMDB0035010	0.0238329	HMDB0035010	HMDB	2-Methylpropyl phenylacetate	192.115	HMDB0035010	60998
8	187	191.132	M-H	1-	HMDB0035014	0.0238329	HMDB0035014	HMDB	2-Phenylethyl butanoate	192.115	HMDB0035014	7658
8	187	191.132	M-H	1-	HMDB0035015	0.0238329	HMDB0035015	HMDB	2-Phenylethyl 2-methylpropanoate	192.115	HMDB0035015	7655
8	187	191.132	M-H	1-	HMDB0035447	0.0238329	HMDB0035447	HMDB	5-Isopropyl-2-methylphenol acetate	192.115	HMDB0035447	80792
8	187	191.132	M-H	1-	HMDB0036388	0.0238329	HMDB0036388	HMDB	3-Phenylpropyl propanoate	192.115	HMDB0036388	61052
8	187	191.132	M-H	1-	HMDB0036734	0.0238329	HMDB0036734	HMDB	11,12,13-Trinor-1(10)-spirovetivene-2,7-dione	192.115	HMDB0036734	591228
8	187	191.132	M-H	1-	HMDB0037165	0.0238329	HMDB0037165	HMDB	4-Methyl-2-(1-phenylethyl)-1,3-dioxolane, 9CI	192.115	HMDB0037165	236687
8	187	191.132	M-H	1-	HMDB0037709	0.0238329	HMDB0037709	HMDB	4-Methylphenyl 3-methylbutanoate	192.115	HMDB0037709	62092
8	187	191.132	M-H	1-	HMDB0037716	0.0238329	HMDB0037716	HMDB	1-Phenylethyl isobutyrate	192.115	HMDB0037716	569214
8	187	191.132	M-H	1-	HMDB0037717	0.0238329	HMDB0037717	HMDB	1-Phenylethyl butyrate	192.115	HMDB0037717	570574
8	187	191.132	M-H	1-	HMDB0037792	0.0238329	HMDB0037792	HMDB	1-Ethoxy-2-methoxy-4-(1-propenyl)benzene	192.115	HMDB0037792	20831169
8	187	191.132	M-H	1-	HMDB0038180	0.0238329	HMDB0038180	HMDB	2-(2-Hydroxy-4-methylphenyl)-3-pentanone	192.115	HMDB0038180	86079579
8	187	191.132	M-H	1-	HMDB0039496	0.0238329	HMDB0039496	HMDB	2-Ethoxy-1-methoxy-4-(1-propenyl)benzene	192.115	HMDB0039496
8	187	191.132	M-H	1-	HMDB0039643	0.0238329	HMDB0039643	HMDB	11,12,13-Trinor-1,3,5-bisabolatrien-10-oic acid	192.115	HMDB0039643	42949
8	187	191.132	M-H	1-	HMDB0039841	0.0238329	HMDB0039841	HMDB	2-Benzyl-4,5-dimethyl-1,3-dioxolane	192.115	HMDB0039841	230525
8	187	191.132	M-H	1-	HMDB0040427	0.0238329	HMDB0040427	HMDB	Butyl phenylacetate	192.115	HMDB0040427	31210
8	201	609.109	2M-H	1-	HMDB0014938	0.0238499	HMDB0014938	HMDB	Fenoldopam	305.082	HMDB0014938	3341
8	205	203.065	2M-H	1-	HMDB0000005	0.00431099	HMDB0000005	HMDB	2-Ketobutyric acid	102.032	HMDB0000005	58
8	205	203.065	2M-H	1-	HMDB0000060	0.00431099	HMDB0000060	HMDB	Acetoacetic acid	102.032	HMDB0000060	96
8	205	203.065	2M-H	1-	HMDB0001172	0.00431099	HMDB0001172	HMDB	2-Methyl-3-oxopropanoic acid	102.032	HMDB0001172	296
8	205	203.065	2M-H	1-	HMDB0001259	0.00431099	HMDB0001259	HMDB	Succinic acid semialdehyde	102.032	HMDB0001259	1112
8	205	203.065	2M-H	1-	HMDB0002217	0.00431099	HMDB0002217	HMDB	(S)-Methylmalonic acid semialdehyde	102.032	HMDB0002217	5462303
[truncated: 2,101 more rows]

## Sheet: Negative_MS2
Rank	FeatureID	Adduct	Charge	MS2Compound ID	mS-score	Source ID	Source	Name	MonoMass	HMDB	PubChem
1	2	M-H	1-	HMDB0038590	1.49305	HMDB0038590	HMDB	Buntanine	355.142	HMDB0038590	5281838
1	4	2M-H	1-	HMDB0014786	0.0312247	HMDB0014786	HMDB	Mitotane	317.954	HMDB0014786	4211
1	8	M-H	1-	HMDB0039326	0.64654	HMDB0039326	HMDB	Gallic acid 4-O-(6-galloylglucoside)	484.085	HMDB0039326
1	12	M-H	1-	HMDB0002899	0.888607	HMDB0002899	HMDB	Ellagic acid	302.006	HMDB0002899	5281855
1	30	2M-H	1-	HMDB0060641	-1.69561	HMDB0060641	HMDB	Lamivudine-monophosphate	309.018	HMDB0060641
1	34	2M-H	1-	HMDB0037153	1.89773	HMDB0037153	HMDB	S-2,5-Dimethyl-3-furanyl 3-methylbutanethioate	212.087	HMDB0037153	41570
1	36	2M-H	1-	HMDB0014449	0.933953	HMDB0014449	HMDB	Desogestrel	310.23	HMDB0014449	40973
1	41	2M-H	1-	HMDB0002326	1.36821	HMDB0002326	HMDB	Coumesterol	268.037	HMDB0002326	5281707
1	42	M-H	1-	HMDB0030944	1.62652	HMDB0030944	HMDB	Cystophorene	150.141	HMDB0030944	5352367
1	43	M-H	1-	HMDB0040804	-1.25441	HMDB0040804	HMDB	Kaempferide 3-[rhamnopyranosyl-(1-&gt;6)-glucoside] 7-rhamnoside	754.232	HMDB0040804
1	44	2M-H	1-	HMDB0036933	-1.50322	HMDB0036933	HMDB	1-Methyl 2-galloylgalactarate	376.064	HMDB0036933	75060005
1	45	2M-H	1-	HMDB0036324	0.379652	HMDB0036324	HMDB	Glicoricone	368.126	HMDB0036324	10361658
1	50	M-H	1-	HMDB0059720	2.23318	HMDB0059720	HMDB	Meta-Tyrosine	181.074	HMDB0059720	6950577
1	52	2M-H	1-	HMDB0030809	-2.18333	HMDB0030809	HMDB	(2R,3S)-Piscidic acid	256.058	HMDB0030809	120693
1	68	M-H	1-	HMDB0015221	0.78044	HMDB0015221	HMDB	Deserpidine	578.263	HMDB0015221	8550
1	70	M-H	1-	HMDB0000980	-0.273219	HMDB0000980	HMDB	Dihydroneopterin triphosphate	494.996	HMDB0000980	121885
1	71	M-H	1-	HMDB0000145	1.97493	HMDB0000145	HMDB	Estrone	270.162	HMDB0000145	5870
1	78	2M-H	1-	HMDB0013929	-0.413427	HMDB0013929	HMDB	2-Oxoclopidogrel	337.054	HMDB0013929	56848893
1	91	2M-H	1-	HMDB0030768	2.28794	HMDB0030768	HMDB	2-(6-Hydroxy-2-methoxy-3,4-methylenedioxyphenyl)benzofuran	284.068	HMDB0030768	10891372
1	92	M-H	1-	HMDB0015518	0.291391	HMDB0015518	HMDB	Metrizamide	788.854	HMDB0015518	443944
1	99	2M-H	1-	HMDB0036839	0.609372	HMDB0036839	HMDB	(ent-15beta)-15-Hydroxy-19-trachylobanoic acid	318.219	HMDB0036839
1	102	2M-H	1-	CID003401	-2.70077	CPD-12165	BioCyc	tephrosin	411.144		114909
1	105	2M-H	1-	HMDB0013816	2.2172	HMDB0013816	HMDB	2,4-Di-tert-butylphenol	204.151	HMDB0013816	14339290
1	109	M-H	1-	HMDB0039865	3.24176	HMDB0039865	HMDB	5-(10-Nonadecenyl)-1,3-benzenediol	374.318	HMDB0039865
1	112	M-H	1-	HMDB0035443	2.7356	HMDB0035443	HMDB	(E,E)-1,6-bis(4-methoxyphenyl)-1,5-hexadiene	294.162	HMDB0035443	11140953
1	116	2M-H	1-	HMDB0001904	2.51383	HMDB0001904	HMDB	3-Nitrotyrosine	226.059	HMDB0001904	65124
1	121	2M-H	1-	HMDB0015265	0.937167	HMDB0015265	HMDB	Tiludronate	317.928	HMDB0015265	60937
1	127	M-H	1-	HMDB0006203	1.09978	HMDB0006203	HMDB	5-alpha-Dihydrotestosterone glucuronide	466.257	HMDB0006203	44263365
1	130	2M-H	1-	HMDB0030804	0.568193	HMDB0030804	HMDB	2-(3,4-Dihydroxyphenyl)-5,6-dihydroxy-7-methoxy-4H-1-benzopyran-4-one	316.058	HMDB0030804	31161
1	132	M-H	1-	HMDB0038289	0.755916	HMDB0038289	HMDB	5-Butyloxazole	125.084	HMDB0038289	18000835
1	135	M-H	1-	HMDB0030574	-0.810861	HMDB0030574	HMDB	Occidentoside	704.174	HMDB0030574
1	136	M-2H	2-	HMDB0039762	1.1511	HMDB0039762	HMDB	1,1'-[1,11-Undecanediylbis(oxy)]bisbenzene	340.24	HMDB0039762	71343858
1	139	M-2H	2-	HMDB0038564	-1.48967	HMDB0038564	HMDB	3'-N-Acetyl-4'-O-(14-methylpentadecanoyl)fusarochromanone	572.383	HMDB0038564	101420967
1	177	M-H	1-	HMDB0038238	1.57547	HMDB0038238	HMDB	Plantaricin BN	484.231	HMDB0038238	380907
1	181	M-H	1-	HMDB0039097	2.51208	HMDB0039097	HMDB	Demethylbatatasin IV	230.094	HMDB0039097	442699
1	183	M-H	1-	HMDB0011593	-2.29338	HMDB0011593	HMDB	Lactosylcermide (d18:1/20:0)	917.68	HMDB0011593	53481000
1	187	M-H	1-	HMDB0036818	3.22233	HMDB0036818	HMDB	Vitispirane	192.151	HMDB0036818	6450832
1	188	M-H	1-	HMDB0034113	0.876413	HMDB0034113	HMDB	3,4-Hexahydroxydiphenoylarabinose	452.059	HMDB0034113
1	201	M-H	1-	HMDB0030239	1.1898	HMDB0030239	HMDB	6''-O-Caffeoylastragalin	610.132	HMDB0030239
1	213	M-H	1-	HMDB0038741	1.55705	HMDB0038741	HMDB	Genistein 7-O-(2-p-coumaroylglucoside)	578.142	HMDB0038741
2	2	M-H	1-	HMDB0035438	1.17204	HMDB0035438	HMDB	Promucosine	355.142	HMDB0035438	23244604
2	4	2M-H	1-	HMDB0037357	-0.876578	HMDB0037357	HMDB	3,3',4',5,5',8-Hexahydroxyflavone	318.038	HMDB0037357	44258711
2	8	M-H	1-	HMDB0039325	0.613454	HMDB0039325	HMDB	Gallic acid 3-O-(6-galloylglucoside)	484.085	HMDB0039325
2	12	M-H	1-	HMDB0060626	-0.0696554	HMDB0060626	HMDB	Malathion monocarboxylic acid	302.005	HMDB0060626
2	34	2M-H	1-	HMDB0035736	1.5223	HMDB0035736	HMDB	11,12-Dihydrolactaroviolin	212.12	HMDB0035736	11117364
2	36	2M-H	1-	HMDB0015446	0.686297	HMDB0015446	HMDB	Mestranol	310.193	HMDB0015446	6291
2	41	M-H	1-	HMDB0038030	1.1366	HMDB0038030	HMDB	3,3',5,5'-Tetrahydroxy-6,7-methyleneoxy-4'-methoxyflavone 3-glucuronide	536.08	HMDB0038030
2	42	M-H	1-	HMDB0035792	0.827022	HMDB0035792	HMDB	(E)-4,8-Dimethyl-1,3,7-nonatriene	150.141	HMDB0035792	6427110
2	43	M-H	1-	HMDB0037463	-1.31601	HMDB0037463	HMDB	Spinosin C	754.211	HMDB0037463
2	44	2M-H	1-	HMDB0036934	-1.79073	HMDB0036934	HMDB	6-Methyl 2-galloylgalactarate	376.064	HMDB0036934	75060827
2	45	2M-H	1-	HMDB0139407	-0.0530977	HMDB0139407	HMDB	3,5,7-trihydroxy-2-(4-methoxyphenyl)-8-(3-methylbut-2-en-1-yl)-4H-chromen-4-one	368.126	HMDB0139407
2	50	M-H	1-	HMDB0000158	2.06615	HMDB0000158	HMDB	L-Tyrosine	181.074	HMDB0000158	6057
2	68	M-H	1-	HMDB0034061	0.202125	HMDB0034061	HMDB	Withaperuvin H	578.255	HMDB0034061
2	71	M-H	1-	HMDB0032673	1.47021	HMDB0032673	HMDB	15-Octadecene-9,11,13-triynoic acid	270.162	HMDB0032673
2	78	2M-H	1-	HMDB0001919	-3.32121	HMDB0001919	HMDB	Famotidine	337.045	HMDB0001919	3325
2	91	2M-H	1-	HMDB0032876	1.91787	HMDB0032876	HMDB	Rhein	284.032	HMDB0032876	10168
2	92	2M-H	1-	HMDB0035549	-0.733469	HMDB0035549	HMDB	11,13-Hexacosanedione	394.381	HMDB0035549
2	99	2M-H	1-	HMDB0036698	0.247713	HMDB0036698	HMDB	Ineketone	318.219	HMDB0036698	5088400
2	105	M-H	1-	HMDB0000326	2.05004	HMDB0000326	HMDB	1b,3a,12a-Trihydroxy-5b-cholanoic acid	408.288	HMDB0000326	53477683
2	109	M-H	1-	HMDB0031677	2.99972	HMDB0031677	HMDB	5-(14-Nonadecenyl)-1,3-benzenediol	374.318	HMDB0031677	101540825
2	112	M-H	1-	HMDB0033331	2.23195	HMDB0033331	HMDB	(E)-1-[4-Hydroxy-3-(3-methyl-1,3-butadienyl)phenyl]-2-(3,5-dihydroxyphenyl)ethylene	294.126	HMDB0033331
2	116	M-H	1-	HMDB0037946	2.44345	HMDB0037946	HMDB	Catechin 3'-glucoside	452.132	HMDB0037946
2	127	M-H	1-	HMDB0002829	1.01275	HMDB0002829	HMDB	Androsterone glucuronide	466.257	HMDB0002829	114833
2	127	M-H	1-	HMDB0010365	1.01275	HMDB0010365	HMDB	3-alpha-hydroxy-5-alpha-androstane-17-one 3-D-glucuronide	466.257	HMDB0010365	53480455
2	127	M-H	1-	HMDB0004484	1.01275	HMDB0004484	HMDB	Etiocholanolone glucuronide	466.257	HMDB0004484	443078
2	130	2M-H	1-	HMDB0002655	-0.0230825	HMDB0002655	HMDB	Isorhamnetin	316.058	HMDB0002655	5281654
2	132	M-H	1-	HMDB0034883	0.609836	HMDB0034883	HMDB	3,4-Dihydro-5-propanoyl-2H-pyrrole	125.084	HMDB0034883	529251
2	136	M-2H	2-	HMDB0033786	0.0354029	HMDB0033786	HMDB	Plastoquinone 3	340.24	HMDB0033786
2	139	M-2H	2-	HMDB0010344	-2.27622	HMDB0010344	HMDB	Vitamin D2 3-glucuronide	572.371	HMDB0010344	6443809
2	181	M-H	1-	HMDB0036155	2.31854	HMDB0036155	HMDB	Curzerenone	230.131	HMDB0036155	5315433
2	187	M-H	1-	HMDB0036734	2.88176	HMDB0036734	HMDB	11,12,13-Trinor-1(10)-spirovetivene-2,7-dione	192.115	HMDB0036734	591228
2	201	M-H	1-	HMDB0037365	1.1008	HMDB0037365	HMDB	Quercetin 3-(3-p-coumaroylglucoside)	610.132	HMDB0037365
2	213	M-H	1-	HMDB0037347	1.28814	HMDB0037347	HMDB	Terniflorin	578.142	HMDB0037347
3	2	M-H	1-	HMDB0036764	1.07385	HMDB0036764	HMDB	Romucosine C	355.142	HMDB0036764
3	4	2M-H	1-	HMDB0126560	-1.53169	HMDB0126560	HMDB	2-(3,4-dihydroxyphenyl)-3,5,6,7-tetrahydroxy-4H-chromen-4-one	318.038	HMDB0126560
3	8	M-H	1-	HMDB0039181	0.597822	HMDB0039181	HMDB	2,6-Digalloylglucose	484.085	HMDB0039181
3	34	2M-H	1-	HMDB0035085	1.38508	HMDB0035085	HMDB	Vulgarole	212.141	HMDB0035085	101416067
3	36	2M-H	1-	HMDB0035337	0.224486	HMDB0035337	HMDB	Sterebin A	310.214	HMDB0035337
3	41	2M-H	1-	HMDB0033269	0.101319	HMDB0033269	HMDB	5-(4-Chloro-3-hydroxy-1-butynyl)-2,2'-bithiophene	267.978	HMDB0033269	85528914
3	42	M-H	1-	HMDB0061811	-0.91797	HMDB0061811	HMDB	4-Methyl-2-methylene-1-(1methylethylidene)-cyclohexane	150.141	HMDB0061811
3	43	M-H	1-	HMDB0036397	-1.61205	HMDB0036397	HMDB	Labadoside	754.247	HMDB0036397	101093581
3	45	2M-H	1-	HMDB0038528	-0.119693	HMDB0038528	HMDB	Gancaonin N	368.126	HMDB0038528	14604080
3	50	M-H	1-	HMDB0036090	1.82699	HMDB0036090	HMDB	(R)-2-Nitro-p-mentha-1,5-diene	181.11	HMDB0036090
3	68	2M-H	1-	HMDB0015690	0.0622085	HMDB0015690	HMDB	Chloropyramine	289.135	HMDB0015690	25295
3	71	M-H	1-	HMDB0010733	0.833357	HMDB0010733	HMDB	3-Oxohexadecanoic acid	270.219	HMDB0010733	5282997
3	91	2M-H	1-	HMDB0037921	1.91594	HMDB0037921	HMDB	Aureol	284.032	HMDB0037921	5491648
3	92	2M-H	1-	HMDB0038308	-1.37252	HMDB0038308	HMDB	xi-3-Methylheptacosane	394.454	HMDB0038308	85690
3	99	2M-H	1-	HMDB0036706	-0.00272454	HMDB0036706	HMDB	Steviol	318.219	HMDB0036706	313280
3	105	M-H	1-	HMDB0000760	1.89042	HMDB0000760	HMDB	Hyocholic acid	408.288	HMDB0000760
3	109	M-H	1-	HMDB0039866	2.98338	HMDB0039866	HMDB	5-(12-Nonadecenyl)-1,3-benzenediol	374.318	HMDB0039866	102403771
3	112	M-H	1-	HMDB0033432	2.15346	HMDB0033432	HMDB	(R)-Rhazinilam	294.173	HMDB0033432	160263
3	116	M-H	1-	HMDB0029164	2.35056	HMDB0029164	HMDB	(-)-epicatechin-3'-O-glucuronide	452.132	HMDB0029164
3	127	M-H	1-	HMDB0001054	0.979217	HMDB0001054	HMDB	Dolichyl b-D-glucosyl phosphate	466.233	HMDB0001054	22833557
3	130	2M-H	1-	HMDB0030547	-0.0996067	HMDB0030547	HMDB	3,4',5,7-Tetrahydroxy-6-methoxyflavone	316.058	HMDB0030547	5377945
3	132	M-H	1-	HMDB0030345	0.578831	HMDB0030345	HMDB	6-Acetyl-1,2,3,4-tetrahydropyridine	125.084	HMDB0030345	520300
3	136	M-2H	2-	HMDB0030799	-0.567616	HMDB0030799	HMDB	5-Deoxymyricanone	340.167	HMDB0030799	21637794
3	181	M-H	1-	HMDB0036768	2.06105	HMDB0036768	HMDB	Furanodienone	230.131	HMDB0036768	5317425
3	187	M-H	1-	HMDB0029824	2.66441	HMDB0029824	HMDB	2,4-Diisopropyl-3-methylphenol	192.151	HMDB0029824	169279
3	188	M-H	1-	HMDB0032884	0.0220261	HMDB0032884	HMDB	Allura red AC	452.035	HMDB0032884
3	201	M-H	1-	HMDB0040489	0.99859	HMDB0040489	HMDB	Isoquercitrin 4''-rhamnoside	610.153	HMDB0040489	5860263
3	213	M-H	1-	HMDB0038848	1.22567	HMDB0038848	HMDB	Rhoifolin	578.164	HMDB0038848	5459217
4	2	M-H	1-	HMDB0014751	0.981789	HMDB0014751	HMDB	Amodiaquine	355.145	HMDB0014751	2165
4	8	M-H	1-	HMDB0039178	0.519578	HMDB0039178	HMDB	1,2-Digalloyl-beta-D-glucopyranose	484.085	HMDB0039178
4	34	2M-H	1-	HMDB0041460	1.22287	HMDB0041460	HMDB	Deterrol	212.12	HMDB0041460	154186
4	36	M-H	1-	HMDB0037034	-0.167118	HMDB0037034	HMDB	(3b,7b,22x)-Cucurbita-5,24-diene-3,7,23-triol 7-glucoside	620.429	HMDB0037034
4	41	2M-H	1-	HMDB0038634	-1.10973	HMDB0038634	HMDB	(-)-Dioxibrassinin	268.034	HMDB0038634	11807698
4	43	M-H	1-	HMDB0030335	-1.97253	HMDB0030335	HMDB	1,2-Disinapoylgentiobiose	754.232	HMDB0030335
4	45	2M-H	1-	HMDB0038488	-0.263818	HMDB0038488	HMDB	Gancaonin B	368.126	HMDB0038488	5317479
4	50	M-H	1-	HMDB0035195	1.72717	HMDB0035195	HMDB	cis-6-Nitro-p-mentha-1(7),2-diene	181.11	HMDB0035195	101412043
4	68	M-H	1-	HMDB0033283	-0.766017	HMDB0033283	HMDB	8-Acetoxypinoresinol 4-glucoside	578.2	HMDB0033283
4	71	M-H	1-	HMDB0030973	0.610766	HMDB0030973	HMDB	9-Oxohexadecanoic acid	270.219	HMDB0030973	5283002
4	91	2M-H	1-	HMDB0034138	1.90458	HMDB0034138	HMDB	Repensol	284.032	HMDB0034138	44257533
4	92	2M-H	1-	HMDB0035215	-1.46252	HMDB0035215	HMDB	Ximenic acid	394.381	HMDB0035215	5312571
4	99	2M-H	1-	HMDB0010202	-0.394538	HMDB0010202	HMDB	12-HEPE	318.219	HMDB0010202	10041593
4	105	2M-H	1-	HMDB0035095	1.83885	HMDB0035095	HMDB	7-Ethoxy-4-methyl-2H-1-benzopyran-2-one	204.079	HMDB0035095	66595
4	109	M-H	1-	HMDB0038522	2.49107	HMDB0038522	HMDB	2-(10-Heptadecenyl)-6-hydroxybenzoic acid	374.282	HMDB0038522	5469634
4	112	M-H	1-	HMDB0031865	2.05724	HMDB0031865	HMDB	4'-tert-Butyl-2',6'-dimethyl-3',5'-dinitroacetophenone	294.122	HMDB0031865	6669
4	116	M-H	1-	HMDB0037949	2.34929	HMDB0037949	HMDB	Catechin 7-glucoside	452.132	HMDB0037949	14282767
4	127	2M-H	1-	HMDB0014566	0.528616	HMDB0014566	HMDB	Methylphenidate	233.142	HMDB0014566	4158
4	127	2M-H	1-	HMDB0015647	0.528616	HMDB0015647	HMDB	Dexmethylphenidate	233.142	HMDB0015647	154101
4	130	2M-H	1-	HMDB0038572	-0.526978	HMDB0038572	HMDB	Pollenitin	316.058	HMDB0038572	44259965
4	132	M-H	1-	HMDB0038288	0.566814	HMDB0038288	HMDB	4-Butyloxazole	125.084	HMDB0038288	17979794
4	136	M-2H	2-	HMDB0034010	-0.643618	HMDB0034010	HMDB	4',7-Dihydroxy-2'-methoxy-3'-prenylisoflavan	340.167	HMDB0034010	44257507
4	181	M-H	1-	HMDB0015614	2.00858	HMDB0015614	HMDB	Ibudilast	230.142	HMDB0015614	3671
4	187	M-H	1-	HMDB0036144	2.65981	HMDB0036144	HMDB	Cycloionone	192.151	HMDB0036144	110664
4	201	M-H	1-	HMDB0037933	0.860919	HMDB0037933	HMDB	Calendoflavobioside	610.153	HMDB0037933	14034827
4	213	M-H	1-	HMDB0005799	1.22487	HMDB0005799	HMDB	Scolymoside	578.164	HMDB0005799	16724248
5	2	M-H	1-	HMDB0029327	0.539446	HMDB0029327	HMDB	Gravacridonediol methyl ether	355.142	HMDB0029327	5317837
5	8	M-H	1-	HMDB0033785	0.34063	HMDB0033785	HMDB	Hamamelitannin	484.085	HMDB0033785	253775
5	34	2M-H	1-	HMDB0034493	1.1911	HMDB0034493	HMDB	Valtrate	212.068	HMDB0034493
5	36	M-H	1-	HMDB0041534	-0.2631	HMDB0041534	HMDB	Ginsenoside Rh4	620.429	HMDB0041534
5	41	M-H	1-	HMDB0012301	-1.32712	HMDB0012301	HMDB	UDP-D-apiose	536.044	HMDB0012301	25202307
5	43	2M-H	1-	CID003327	-2.14546	CPD-10458	BioCyc	4-hydroxylamino-2,6-dinitrotoluene 3C-glucoside	377.107		90658690
5	45	2M-H	1-	HMDB0034141	-0.279403	HMDB0034141	HMDB	12alpha-Hydroxyerosone	368.09	HMDB0034141	44257408
5	50	M-H	1-	HMDB0037894	1.59887	HMDB0037894	HMDB	2-Butyl-5-methyl-4-propyloxazole	181.147	HMDB0037894	525779
5	68	2M-H	1-	HMDB0028747	-1.12735	HMDB0028747	HMDB	Aspartyl-Arginine	289.139	HMDB0028747	18218189
5	71	M-H	1-	HMDB0030978	0.571938	HMDB0030978	HMDB	11-Oxohexadecanoic acid	270.219	HMDB0030978	5283003
5	91	2M-H	1-	HMDB0005781	1.56564	HMDB0005781	HMDB	Glycitein	284.068	HMDB0005781	5317750
5	92	2M-H	1-	HMDB0035551	-1.49751	HMDB0035551	HMDB	7,9-Hexacosanedione	394.381	HMDB0035551	20075350
5	99	2M-H	1-	HMDB0030101	-0.503283	HMDB0030101	HMDB	Methyl [8]-Shogaol	318.219	HMDB0030101	91721121
5	105	M-H	1-	HMDB0062190	1.82414	HMDB0062190	HMDB	1-palmitoyl-dihydroxyacetone-phosphate	408.228	HMDB0062190	167650
5	109	M-H	1-	HMDB0041453	0.645768	HMDB0041453	HMDB	D8'-Merulinic acid C	374.282	HMDB0041453
5	112	M-H	1-	HMDB0038543	1.69156	HMDB0038543	HMDB	Longistylin A	294.162	HMDB0038543
5	116	M-H	1-	HMDB0037948	2.33032	HMDB0037948	HMDB	Catechin 5-glucoside	452.132	HMDB0037948
5	127	2M-H	1-	HMDB0035923	0.427484	HMDB0035923	HMDB	Hirsutin	233.091	HMDB0035923	9794659
5	130	2M-H	1-	HMDB0039210	-0.559316	HMDB0039210	HMDB	1,3,5,8-Tetrahydroxy-6-methoxy-2-methylanthraquinone	316.058	HMDB0039210
5	132	M-H	1-	HMDB0037854	0.312194	HMDB0037854	HMDB	4-Methyl-2-propyloxazole	125.084	HMDB0037854	528409
5	136	M-2H	2-	HMDB0014876	-0.97248	HMDB0014876	HMDB	Pentamidine	340.19	HMDB0014876	4735
5	181	M-H	1-	HMDB0033235	1.78398	HMDB0033235	HMDB	8,12-Epoxy-4(15),7,11-eudesmatrien-1-one	230.131	HMDB0033235
5	187	M-H	1-	HMDB0034959	2.57747	HMDB0034959	HMDB	Edulan I	192.151	HMDB0034959	521066
5	201	M-H	1-	HMDB0003249	0.681783	HMDB0003249	HMDB	Rutin	610.153	HMDB0003249	5280805
5	213	M-H	1-	HMDB0039488	1.12447	HMDB0039488	HMDB	Chrysophanol 8-gentiobioside	578.164	HMDB0039488
6	2	M-H	1-	HMDB0041046	0.249109	HMDB0041046	HMDB	Marshmine	355.142	HMDB0041046	101696941
6	8	M-H	1-	HMDB0039179	0.33616	HMDB0039179	HMDB	1,6-Digalloyl-beta-D-glucopyranose	484.085	HMDB0039179	3332212
6	34	2M-H	1-	HMDB0036454	1.08166	HMDB0036454	HMDB	Pyrocurzerenone	212.12	HMDB0036454	12314812
6	36	M-H	1-	HMDB0039520	-0.534186	HMDB0039520	HMDB	Soyasapogenol B 24-O-b-D-glucoside	620.429	HMDB0039520	14021514
6	41	M-H	1-	HMDB0012303	-1.41325	HMDB0012303	HMDB	UDP-L-arabinose	536.044	HMDB0012303	644105
6	41	M-H	1-	HMDB0001018	-1.41325	HMDB0001018	HMDB	UDP-D-Xylose	536.044	HMDB0001018	439179
6	43	M-H	1-	HMDB0041357	-2.24345	HMDB0041357	HMDB	Kaempferol 3-[6''-(3-hydroxy-3-methylglutaryl)glucoside]-7-glucoside	754.196	HMDB0041357
6	45	2M-H	1-	HMDB0030686	-0.291895	HMDB0030686	HMDB	Cyclointegrin	368.126	HMDB0030686	44258672
6	50	M-H	1-	HMDB0037897	1.52284	HMDB0037897	HMDB	4-Ethyl-5-methyl-2-pentyloxazol	181.147	HMDB0037897
6	68	2M-H	1-	HMDB0012266	-1.7577	HMDB0012266	HMDB	N-Succinyl-2-amino-6-ketopimelate	289.08	HMDB0012266	440349
6	71	M-H	1-	HMDB0040459	-0.263017	HMDB0040459	HMDB	Ethylene brassylate	270.183	HMDB0040459	61014
6	91	2M-H	1-	HMDB0039578	1.5496	HMDB0039578	HMDB	1,5-Dihydroxy-2-methoxy-6-methylanthraquinone	284.068	HMDB0039578
6	92	2M-H	1-	HMDB0061868	-1.79364	HMDB0061868	HMDB	Octacosane	394.454	HMDB0061868	12408
6	99	2M-H	1-	HMDB0013633	-1.03508	HMDB0013633	HMDB	12-KETE	318.219	HMDB0013633	5283162
6	105	2M-H	1-	HMDB0030770	1.76478	HMDB0030770	HMDB	4-Hydroxy-3-(3-methyl-2-butenyl)acetophenone	204.115	HMDB0030770	442916
6	109	M-H	1-	HMDB0000308	-0.365779	HMDB0000308	HMDB	3b-Hydroxy-5-cholenoic acid	374.282	HMDB0000308	92997
6	112	M-H	1-	HMDB0030282	1.64366	HMDB0030282	HMDB	Cinchonidine	294.173	HMDB0030282	2757
6	116	M-H	1-	HMDB0037943	2.32019	HMDB0037943	HMDB	Epicatechin 3-glucoside	452.132	HMDB0037943
6	127	M-H	1-	HMDB0038558	0.274001	HMDB0038558	HMDB	8-Pentanoylneosolaniol	466.22	HMDB0038558	13992184
6	130	M-H	1-	HMDB0031746	-0.71622	HMDB0031746	HMDB	Vescalin	632.065	HMDB0031746	99973
6	132	M-H	1-	HMDB0037860	-0.183481	HMDB0037860	HMDB	2-Methyl-5-propyloxazole	125.084	HMDB0037860	529029
6	136	M-2H	2-	HMDB0003033	-1.2909	HMDB0003033	HMDB	Canrenone	340.204	HMDB0003033	13789
6	177	2M-H	1-	HMDB0033693	0.856012	HMDB0033693	HMDB	Falcarinone	242.167	HMDB0033693	6109789
6	181	M-H	1-	HMDB0041448	1.49714	HMDB0041448	HMDB	Dicyclohexyl disulfide	230.116	HMDB0041448	17356
6	187	M-H	1-	HMDB0029823	2.55165	HMDB0029823	HMDB	2,4-Diisopropyl-5-methylphenol	192.151	HMDB0029823	527839
6	201	M-H	1-	HMDB0039383	0.673025	HMDB0039383	HMDB	Quercetin 7-(rhamnosylglucoside)	610.153	HMDB0039383	5488542
6	213	M-H	1-	HMDB0037349	0.999352	HMDB0037349	HMDB	Isorhoifolin	578.164	HMDB0037349	5377847
7	8	2M-H	1-	HMDB0059620	0.0213244	HMDB0059620	HMDB	5-(Methylthio)-2,3-dioxopentyl phosphate	242.001	HMDB0059620	561
7	34	2M-H	1-	HMDB0041661	1.03025	HMDB0041661	HMDB	3,4-Dihydroxyphenyllactic acid methyl ester	212.068	HMDB0041661	10584634
7	36	2M-H	1-	HMDB0015668	-0.553143	HMDB0015668	HMDB	Gestodene	310.193	HMDB0015668	3033968
7	41	2M-H	1-	CID000669	-1.83979	CPD-15172	BioCyc	6,7-dehydrobaicalein	268.037		86200952
7	43	M-H	1-	HMDB0040838	-2.256	HMDB0040838	HMDB	3',6-Disinapoylsucrose	754.232	HMDB0040838
7	45	2M-H	1-	HMDB0040895	-0.407843	HMDB0040895	HMDB	Methyl (R)-9-hydroxy-10-undecene-5,7-diynoate glucoside	368.147	HMDB0040895
7	50	M-H	1-	HMDB0037895	1.45025	HMDB0037895	HMDB	2-Hexyl-4,5-dimethyloxazole	181.147	HMDB0037895	525781
7	68	2M-H	1-	HMDB0005765	-1.85152	HMDB0005765	HMDB	Ophthalmic acid	289.127	HMDB0005765	7018721
7	71	M-H	1-	HMDB0001936	-0.359206	HMDB0001936	HMDB	Doxylamine	270.173	HMDB0001936	3162
7	91	2M-H	1-	HMDB0034042	1.46882	HMDB0034042	HMDB	Lucernol	284.032	HMDB0034042	5748586
7	92	2M-H	1-	HMDB0035554	-2.19533	HMDB0035554	HMDB	4,6-Hexacosanedione	394.381	HMDB0035554	91696009
7	99	M-H	1-	HMDB0032949	-2.97871	HMDB0032949	HMDB	9-Oxoasimicinone	636.46	HMDB0032949
7	105	M-H	1-	HMDB0000505	1.73086	HMDB0000505	HMDB	Allocholic acid	408.288	HMDB0000505	221493
7	105	M-H	1-	HMDB0000619	1.73086	HMDB0000619	HMDB	Cholic acid	408.288	HMDB0000619	221493
7	109	2M-H	1-	HMDB0001276	-0.98686	HMDB0001276	HMDB	N1-Acetylspermidine	187.168	HMDB0001276	496
7	112	M-H	1-	HMDB0033464	1.43877	HMDB0033464	HMDB	Sinapoylputrescine	294.158	HMDB0033464
7	116	M-H	1-	HMDB0034753	2.16711	HMDB0034753	HMDB	7-Hydroxybutylidenephthalide 7-(6-malonylglucoside)	452.132	HMDB0034753
7	127	M-H	1-	HMDB0036600	0.090132	HMDB0036600	HMDB	T2 Toxin	466.22	HMDB0036600	529495
7	130	2M-H	1-	HMDB0133823	-1.15913	HMDB0133823	HMDB	2-(3,4-dihydroxyphenyl)-3,5-dihydroxy-7-methoxy-4H-chromen-4-one	316.058	HMDB0133823
7	132	M-H	1-	HMDB0037867	-0.246076	HMDB0037867	HMDB	5-Ethyl-2,4-dimethyloxazole	125.084	HMDB0037867	525776
7	136	M-2H	2-	HMDB0036399	-1.89744	HMDB0036399	HMDB	2',7-Dihydroxy-4'-methoxy-8-prenylflavan	340.167	HMDB0036399	9819315
7	181	M-H	1-	HMDB0034130	1.44335	HMDB0034130	HMDB	Osthenol	230.094	HMDB0034130	5320318
7	187	M-H	1-	HMDB0036684	2.42894	HMDB0036684	HMDB	2,4,5,7alpha-Tetrahydro-1,4,4,7a-tetramethyl-1H-inden-2-ol	192.151	HMDB0036684	66963592
7	201	M-H	1-	HMDB0040486	0.545213	HMDB0040486	HMDB	Quercetin 3-(2-glucosylrhamnoside)	610.153	HMDB0040486
7	213	M-H	1-	HMDB0040604	0.870478	HMDB0040604	HMDB	Cicerin 7-(6-malonylglucoside)	578.127	HMDB0040604
8	8	2M-H	1-	HMDB0032866	0.0188959	HMDB0032866	HMDB	2,4,5,6-Phenanthrenetetrol	242.058	HMDB0032866
8	34	2M-H	1-	HMDB0015442	0.938005	HMDB0015442	HMDB	Butethal	212.116	HMDB0015442	6473
8	36	2M-H	1-	HMDB0013623	-0.94781	HMDB0013623	HMDB	12(13)Ep-9-KODE	310.214	HMDB0013623	5283007
8	43	M-H	1-	HMDB0039175	-2.4887	HMDB0039175	HMDB	Raphanusol A	754.232	HMDB0039175
8	45	2M-H	1-	HMDB0035526	-0.453258	HMDB0035526	HMDB	Glycyrrhizaisoflavone C	368.126	HMDB0035526	10595178
8	50	M-H	1-	HMDB0039784	1.36703	HMDB0039784	HMDB	2,5-Dimethyl-4-(1-pyrrolidinyl)-3(2H)-furanone	181.11	HMDB0039784	15553227
8	68	2M-H	1-	HMDB0012144	-3.04213	HMDB0012144	HMDB	2-Amino-4-oxo-6-(1',2',3'-trihydroxypropyl)-diquinoid-7,8-dihydroxypterin	289.102	HMDB0012144	25
8	71	M-H	1-	HMDB0030972	-0.862916	HMDB0030972	HMDB	8-Oxohexadecanoic acid	270.219	HMDB0030972	5283001
8	91	2M-H	1-	HMDB0034127	1.32913	HMDB0034127	HMDB	Prunetin	284.068	HMDB0034127	5281804
8	92	2M-H	1-	HMDB0035553	-3.41126	HMDB0035553	HMDB	5,7-Hexacosanedione	394.381	HMDB0035553
8	105	2M-H	1-	HMDB0042000	1.72747	HMDB0042000	HMDB	Psilocin	204.126	HMDB0042000	4980
8	109	2M-H	1-	HMDB0060288	-0.988616	HMDB0060288	HMDB	N(8)-Acetylspermidinium	187.168	HMDB0060288	123689
8	109	2M-H	1-	HMDB0002189	-0.988616	HMDB0002189	HMDB	N8-Acetylspermidine	187.168	HMDB0002189	123689
8	112	M-H	1-	HMDB0014607	1.25334	HMDB0014607	HMDB	Sodium Tetradecyl Sulfate	294.186	HMDB0014607	5248
8	116	M-H	1-	HMDB0033646	2.08155	HMDB0033646	HMDB	Viniferifuran	452.126	HMDB0033646
8	127	M-H	1-	HMDB0060797	0.0538062	HMDB0060797	HMDB	6alpha,9alpha-Difluoroprednisolone-17-butyrate	466.217	HMDB0060797
8	130	2M-H	1-	CID004649	-1.23091	CPD-13511	BioCyc	rhamnetin	316.058		5281691
8	132	M-H	1-	HMDB0037853	-0.272402	HMDB0037853	HMDB	2-Methyl-4-propyloxazole	125.084	HMDB0037853	528406
8	136	M-2H	2-	HMDB0060574	-2.0293	HMDB0060574	HMDB	Perindoprilat	340.2	HMDB0060574
8	177	2M-H	1-	HMDB0032674	0.645484	HMDB0032674	HMDB	(Z,Z)-2,9,16-Heptadecatriene-4,6-diyn-8-ol	242.167	HMDB0032674
8	181	M-H	1-	HMDB0061143	1.05969	HMDB0061143	HMDB	Hydralazine pyruvate hydrazone	230.08	HMDB0061143	9576792
8	187	M-H	1-	HMDB0029821	2.40608	HMDB0029821	HMDB	2,5-Diisopropyl-4-methylphenol	192.151	HMDB0029821	139921
8	201	M-H	1-	HMDB0126572	0.510155	HMDB0126572	HMDB	(6-{[2-(3,4-dihydroxyphenyl)-5,7-dihydroxy-4-oxo-4H-chromen-3-yl]oxy}-3,4,5-trihydroxyoxan-2-yl)methyl (2E)-3-(4-hydroxyphenyl)prop-2-enoate	610.132	HMDB0126572
8	213	M-H	1-	HMDB0040504	0.810707	HMDB0040504	HMDB	Camellianin B	578.164	HMDB0040504	73989750
9	8	M-H	1-	HMDB0030584	-0.122486	HMDB0030584	HMDB	Silidianin	484.137	HMDB0030584
9	34	M-H	1-	HMDB0030862	0.928535	HMDB0030862	HMDB	Kuwanon E	424.189	HMDB0030862	10342292
9	36	2M-H	1-	HMDB0031060	-1.1548	HMDB0031060	HMDB	(R)-2-Hydroxysterculic acid	310.251	HMDB0031060
9	45	2M-H	1-	HMDB0034112	-0.468738	HMDB0034112	HMDB	9-O-Methylglyceofuran	368.126	HMDB0034112	44257481
9	50	M-H	1-	HMDB0037896	1.36419	HMDB0037896	HMDB	5-Butyl-4-methyl-2-propyloxazole	181.147	HMDB0037896
9	91	M-H	1-	HMDB0037087	1.19288	HMDB0037087	HMDB	Chrysophanol 8-(6-galloylglucoside)	568.122	HMDB0037087
9	92	2M-H	1-	HMDB0035552	-3.90802	HMDB0035552	HMDB	6,8-Hexacosanedione	394.381	HMDB0035552	91701341
9	105	M-H	1-	HMDB0000917	1.6632	HMDB0000917	HMDB	Ursocholic acid	408.288	HMDB0000917	122340
9	109	2M-H	1-	CID003557	-1.30383	10-HYDROXYDECANOATE	BioCyc	10-hydroxydecanoate	187.133		6991989
9	112	M-H	1-	HMDB0030555	1.15009	HMDB0030555	HMDB	Tocopheronic acid	294.147	HMDB0030555	67764516
9	116	M-H	1-	HMDB0037402	2.0231	HMDB0037402	HMDB	(+)-Catechin 8-C-glucoside	452.132	HMDB0037402	14345562
9	127	2M-H	1-	HMDB0034684	-0.171269	HMDB0034684	HMDB	Thalictroidine	233.142	HMDB0034684	10489834
9	132	M-H	1-	HMDB0039583	-0.283754	HMDB0039583	HMDB	2-Ethyl-5-imino-1-cyclopenten-1-ol	125.084	HMDB0039583
9	136	M-2H	2-	HMDB0036401	-2.03122	HMDB0036401	HMDB	2',4'-Dihydroxy-7-methoxy-8-prenylflavan	340.167	HMDB0036401	10759602
9	177	M-H	1-	HMDB0038539	0.609586	HMDB0038539	HMDB	Goshonoside F1	484.304	HMDB0038539
9	181	M-H	1-	HMDB0001923	1.05301	HMDB0001923	HMDB	Naproxen	230.094	HMDB0001923	156391
9	187	M-H	1-	HMDB0034671	2.35133	HMDB0034671	HMDB	(E)-5,8-Megastigmadien-4-one	192.151	HMDB0034671	14109911
9	188	2M-H	1-	HMDB0032982	-1.74991	HMDB0032982	HMDB	2,2'-Dithenyl sulfide	225.994	HMDB0032982	54210762
9	201	M-H	1-	HMDB0037534	0.309555	HMDB0037534	HMDB	Panasenoside	610.153	HMDB0037534	13647412
9	213	M-H	1-	HMDB0033992	0.745814	HMDB0033992	HMDB	Daidzein 4',7-diglucoside	578.164	HMDB0033992
10	8	2M-H	1-	HMDB0029302	-0.263416	HMDB0029302	HMDB	1-Phenyl-6,7-dihydroxy-isochroman	242.094	HMDB0029302
10	34	2M-H	1-	HMDB0033750	0.911419	HMDB0033750	HMDB	D-Glycero-D-galacto-heptitol	212.09	HMDB0033750	101748
10	36	M-H	1-	HMDB0036439	-1.34795	HMDB0036439	HMDB	Fasciculic acid A	620.429	HMDB0036439	14506480
10	45	2M-H	1-	HMDB0029486	-0.865608	HMDB0029486	HMDB	Integrin	368.126	HMDB0029486	44258291
10	50	M-H	1-	HMDB0037891	1.34081	HMDB0037891	HMDB	2-Butyl-4,5-diethyloxazole	181.147	HMDB0037891	525778
10	91	2M-H	1-	HMDB0014718	1.16903	HMDB0014718	HMDB	Mazindol	284.072	HMDB0014718	4020
10	105	M-H	1-	HMDB0039018	1.62445	HMDB0039018	HMDB	Apo-10'-violaxanthal	408.266	HMDB0039018
10	109	2M-H	1-	HMDB0015171	-1.99995	HMDB0015171	HMDB	Selegiline	187.136	HMDB0015171	5195
10	112	M-H	1-	HMDB0035754	0.959001	HMDB0035754	HMDB	Phytuberin	294.183	HMDB0035754	315114
10	116	M-H	1-	HMDB0037399	2.01468	HMDB0037399	HMDB	(-)-Epicatechin 6-C-glucoside	452.132	HMDB0037399
10	127	2M-H	1-	HMDB0029447	-0.450636	HMDB0029447	HMDB	Lysinoalanine	233.138	HMDB0029447	432092
10	132	M-H	1-	HMDB0061685	-0.785326	HMDB0061685	HMDB	N-Methylhistamine	125.095	HMDB0061685
10	177	2M-H	1-	HMDB0030987	0.595325	HMDB0030987	HMDB	2-Carboxy-4-dodecanolide	242.152	HMDB0030987
10	181	M-H	1-	HMDB0030143	0.580352	HMDB0030143	HMDB	Talaromycin A	230.152	HMDB0030143	13778220
10	187	M-H	1-	HMDB0039496	2.25548	HMDB0039496	HMDB	2-Ethoxy-1-methoxy-4-(1-propenyl)benzene	192.115	HMDB0039496
10	201	M-H	1-	CID004531	0.250988	CPD-7145	BioCyc	delphinidin 3-O-rutinoside	610.153	HMDB38001	90657596
10	205	2M-H	1-	HMDB0032230	1.09538	HMDB0032230	HMDB	2,4-Dimethyl-1,3-dioxolane	102.068	HMDB0032230	102993
10	213	M-H	1-	HMDB0035023	0.547971	HMDB0035023	HMDB	Acacetin 7-[apiosyl(1-&gt;6)-glucoside]	578.164	HMDB0035023	74977556
11	8	2M-H	1-	HMDB0033307	-0.305855	HMDB0033307	HMDB	Moracin M	242.058	HMDB0033307	185848
11	34	2M-H	1-	HMDB0033835	0.845859	HMDB0033835	HMDB	Propyl gallate	212.068	HMDB0033835	4947
11	36	2M-H	1-	CID002859	-1.58538	CPD-725	BioCyc	13(S)-hydroperoxy-9(Z),11(E),15(Z)-octadecatrienoate	310.214		25244639
11	45	2M-H	1-	HMDB0001204	-0.867997	HMDB0001204	HMDB	trans-3-Hydroxycotinine glucuronide	368.122	HMDB0001204	53477725
11	50	M-H	1-	HMDB0002249	1.24401	HMDB0002249	HMDB	6-Methyltetrahydropterin	181.096	HMDB0002249	3124
11	91	2M-H	1-	HMDB0002338	1.14318	HMDB0002338	HMDB	Biochanin A	284.068	HMDB0002338	5280373
11	105	2M-H	1-	HMDB0030904	1.6198	HMDB0030904	HMDB	alpha,alpha-Dimethylanisalacetone	204.115	HMDB0030904	5373780
11	109	2M-H	1-	HMDB0013010	-2.1891	HMDB0013010	HMDB	N-Heptanoylglycine	187.121	HMDB0013010	10932172
11	112	M-H	1-	HMDB0015104	0.910878	HMDB0015104	HMDB	Alosetron	294.148	HMDB0015104	2099
11	116	M-H	1-	HMDB0037401	2.01332	HMDB0037401	HMDB	(-)-Epicatechin 8-C-glucoside	452.132	HMDB0037401
11	116	M-H	1-	HMDB0039823	2.01332	HMDB0039823	HMDB	(-)-Epicatechin 8-C-galactoside	452.132	HMDB0039823
11	127	2M-H	1-	HMDB0015337	-0.496208	HMDB0015337	HMDB	Lomustine	233.093	HMDB0015337	3950
11	132	M-H	1-	HMDB0037861	-0.945961	HMDB0037861	HMDB	5-Methyl-2-propyloxazole	125.084	HMDB0037861	529034
11	177	M-H	1-	HMDB0038540	0.549359	HMDB0038540	HMDB	Goshonoside F2	484.304	HMDB0038540
11	181	M-H	1-	HMDB0037942	0.57051	HMDB0037942	HMDB	(1xi,3xi)-1,2,3,4-Tetrahydro-1-methyl-beta-carboline-3-carboxylic acid	230.106	HMDB0037942	73530
11	187	M-H	1-	HMDB0029822	2.25028	HMDB0029822	HMDB	2,5-Diisopropyl-3-methylphenol	192.151	HMDB0029822	20447657
11	201	M-H	1-	HMDB0033004	0.249476	HMDB0033004	HMDB	6''-Caffeoylisoorientin	610.132	HMDB0033004
11	205	M-H	1-	HMDB0014986	0.828465	HMDB0014986	HMDB	Levamisole	204.072	HMDB0014986	26879
11	213	M-H	1-	HMDB0032900	0.486859	HMDB0032900	HMDB	Epicatechin-(6'-&gt;8)-epicatechin	578.142	HMDB0032900	56941146
12	8	2M-H	1-	CID000169	-0.340662	THYMIDINE	BioCyc	thymidine	242.09	HMDB00273	1134
12	34	M-H	1-	HMDB0036596	0.841635	HMDB0036596	HMDB	beta-Mangostin	424.189	HMDB0036596	5495925
12	36	2M-H	1-	HMDB0038484	-1.77785	HMDB0038484	HMDB	Auxin b	310.214	HMDB0038484	103739
12	45	2M-H	1-	HMDB0033344	-0.883139	HMDB0033344	HMDB	Mollicellin H	368.126	HMDB0033344	153009
12	50	M-H	1-	HMDB0037889	1.19821	HMDB0037889	HMDB	5-Ethyl-4-methyl-2-pentyloxazole	181.147	HMDB0037889	525788
12	91	2M-H	1-	HMDB0132457	1.06266	HMDB0132457	HMDB	5,7-dihydroxy-2-(4-methoxyphenyl)-4H-chromen-4-one	284.068	HMDB0132457
12	105	M-H	1-	HMDB0036836	1.61412	HMDB0036836	HMDB	Cascarillin	408.215	HMDB0036836	5088211
12	112	M-H	1-	HMDB0014945	0.701079	HMDB0014945	HMDB	Proparacaine	294.194	HMDB0014945	4935
12	116	M-H	1-	HMDB0037400	2.0068	HMDB0037400	HMDB	(+)-Catechin 6-C-glucoside	452.132	HMDB0037400	59010767
12	127	2M-H	1-	CID004831	-0.838928	CPD-6801	BioCyc	aloesone	233.081		5317700
12	132	M-H	1-	HMDB0002894	-1.03019	HMDB0002894	HMDB	5-Methylcytosine	125.059	HMDB0002894	65040
12	177	2M-H	1-	HMDB0038736	0.364823	HMDB0038736	HMDB	(3S,5R,6R,7E)-3,5,6-Trihydroxy-7-megastigmen-9-one	242.152	HMDB0038736	51136538
12	181	M-H	1-	HMDB0041613	0.545141	HMDB0041613	HMDB	Bis(1-methylethyl) hexanedioate	230.152	HMDB0041613	23368
12	187	M-H	1-	HMDB0029825	2.21027	HMDB0029825	HMDB	2,3-Diisopropyl-5-methylphenol	192.151	HMDB0029825	58446461
12	201	M-H	1-	HMDB0037652	0.188541	HMDB0037652	HMDB	Prodelphinidin B	610.132	HMDB0037652	5089687
12	205	2M-H	1-	HMDB0060739	0.51325	HMDB0060739	HMDB	3-Amino-2-oxazolidone	102.043	HMDB0060739	65725
12	213	M-H	1-	HMDB0037471	0.485952	HMDB0037471	HMDB	2''-O-p-Coumaroylvitexin	578.142	HMDB0037471
13	8	2M-H	1-	HMDB0035019	-0.427701	HMDB0035019	HMDB	Phenethyl salicylate	242.094	HMDB0035019	62332
13	34	2M-H	1-	HMDB0059902	0.829484	HMDB0059902	HMDB	2,6-Diisopropylnaphthalene	212.157	HMDB0059902	32241
13	36	M-H	1-	HMDB0031228	-1.9351	HMDB0031228	HMDB	Mosinone A	620.465	HMDB0031228
13	45	2M-H	1-	HMDB0041255	-0.948082	HMDB0041255	HMDB	(2S)-2-Butanol O-[b-D-Apiofuranosyl-(1-&gt;6)-b-D-glucopyranoside]	368.168	HMDB0041255
13	50	M-H	1-	HMDB0032273	1.18201	HMDB0032273	HMDB	N-Ethyl trans-2-cis-6-nonadienamide	181.147	HMDB0032273	11309884
13	91	2M-H	1-	HMDB0014967	0.951658	HMDB0014967	HMDB	Diazepam	284.072	HMDB0014967	3016
13	105	M-H	1-	HMDB0000320	1.59089	HMDB0000320	HMDB	3a,4b,7a-Trihydroxy-5b-cholanoic acid	408.288	HMDB0000320	53477681
13	112	M-H	1-	HMDB0035722	0.604911	HMDB0035722	HMDB	Tanacetol A	294.183	HMDB0035722
13	116	M-H	1-	HMDB0031967	1.95313	HMDB0031967	HMDB	Precarthamin	452.132	HMDB0031967
13	127	2M-H	1-	HMDB0029056	-1.29525	HMDB0029056	HMDB	Threoninyl-Asparagine	233.101	HMDB0029056	18218244
13	132	M-H	1-	HMDB0037866	-1.03518	HMDB0037866	HMDB	4-Ethyl-2,5-dimethyloxazole	125.084	HMDB0037866	121694
13	177	2M-H	1-	HMDB0014737	0.363357	HMDB0014737	HMDB	Thiopental	242.109	HMDB0014737	3000715
13	181	M-H	1-	HMDB0041614	0.42246	HMDB0041614	HMDB	Dipropyl hexanedioate	230.152	HMDB0041614	7790
13	187	M-H	1-	HMDB0037792	2.17397	HMDB0037792	HMDB	1-Ethoxy-2-methoxy-4-(1-propenyl)benzene	192.115	HMDB0037792	20831169
13	201	M-H	1-	HMDB0037934	0.187237	HMDB0037934	HMDB	Quercetin 7-rutinoside	610.153	HMDB0037934
13	213	M-H	1-	HMDB0037580	0.481225	HMDB0037580	HMDB	Galangin 3-[galactosyl-(1-&gt;4)-rhamnoside]	578.164	HMDB0037580
14	8	2M-H	1-	HMDB0014774	-0.43314	HMDB0014774	HMDB	Clofibrate	242.071	HMDB0014774	2796
14	34	2M-H	1-	HMDB0032039	0.808569	HMDB0032039	HMDB	Benzoin	212.084	HMDB0032039	8400
14	45	2M-H	1-	HMDB0033086	-1.15228	HMDB0033086	HMDB	Cyclocurcumin	368.126	HMDB0033086	69879809
14	50	M-H	1-	HMDB0037890	1.06421	HMDB0037890	HMDB	4-Hexyl-2,5-dimethyloxazole	181.147	HMDB0037890	573845
14	91	2M-H	1-	HMDB0039166	0.824413	HMDB0039166	HMDB	Cajaquinone	284.068	HMDB0039166
14	105	2M-H	1-	HMDB0060533	1.55512	HMDB0060533	HMDB	Nirvanol	204.09	HMDB0060533	0
14	112	M-H	1-	HMDB0038514	0.571896	HMDB0038514	HMDB	L-gamma-Glutamyl-beta-phenyl-beta-L-alanine	294.122	HMDB0038514
14	116	2M-H	1-	HMDB0032998	1.94048	HMDB0032998	HMDB	2-Methoxyxanthone	226.063	HMDB0032998	71034
14	127	2M-H	1-	HMDB0013125	-1.32295	HMDB0013125	HMDB	Hydroxypropionylcarnitine	233.126	HMDB0013125	53481699
14	132	M-H	1-	HMDB0000898	-1.11563	HMDB0000898	HMDB	1-Methylhistamine	125.095	HMDB0000898	3614
14	181	M-H	1-	HMDB0060811	0.309585	HMDB0060811	HMDB	cyclic Melatonin	230.106	HMDB0060811
14	187	M-H	1-	HMDB0029820	2.01972	HMDB0029820	HMDB	2,6-Diisopropyl-3-methylphenol	192.151	HMDB0029820	119956
14	201	2M-H	1-	HMDB0014938	0.165407	HMDB0014938	HMDB	Fenoldopam	305.082	HMDB0014938	3341
14	213	M-H	1-	HMDB0037968	0.34062	HMDB0037968	HMDB	ent-Epicatechin(4alpha-&gt;8)catechin	578.142	HMDB0037968	130556
15	8	2M-H	1-	HMDB0038126	-0.446466	HMDB0038126	HMDB	Genipinic acid	242.079	HMDB0038126
15	34	M-H	1-	HMDB0030149	0.686482	HMDB0030149	HMDB	Glisoflavanone	424.189	HMDB0030149	480786
15	45	2M-H	1-	HMDB0002269	-1.20001	HMDB0002269	HMDB	Curcumin	368.126	HMDB0002269	969516
15	50	M-H	1-	HMDB0006037	1.05876	HMDB0006037	HMDB	8-Hydroxy-7-methylguanine	181.06	HMDB0006037	308075
15	91	2M-H	1-	HMDB0036629	0.744787	HMDB0036629	HMDB	(-)-Maackiain	284.068	HMDB0036629	363863
15	105	2M-H	1-	HMDB0041842	1.41792	HMDB0041842	HMDB	Bufotenin	204.126	HMDB0041842	10257
15	112	M-H	1-	HMDB0040646	0.523602	HMDB0040646	HMDB	Myrsinone	294.183	HMDB0040646
15	116	2M-H	1-	HMDB0035830	1.59638	HMDB0035830	HMDB	Genipin	226.084	HMDB0035830	23340
15	127	2M-H	1-	HMDB0029037	-1.62143	HMDB0029037	HMDB	Serylglutamine	233.101	HMDB0029037	21285386
15	132	M-H	1-	HMDB0001861	-1.18897	HMDB0001861	HMDB	3-Methylhistamine	125.095	HMDB0001861	69520
15	181	M-H	1-	HMDB0034212	0.266848	HMDB0034212	HMDB	(R)-Kawain	230.094	HMDB0034212
15	187	M-H	1-	HMDB0036022	1.98051	HMDB0036022	HMDB	Isospirene	192.151	HMDB0036022	116740
15	188	2M-H	1-	HMDB0041967	-3.20597	HMDB0041967	HMDB	Oltipraz	225.969	HMDB0041967	47318
15	201	M-H	1-	HMDB0032908	0.115602	HMDB0032908	HMDB	Kaempferol 7-sophoroside	610.153	HMDB0032908
15	205	M-H	1-	HMDB0031665	0.389589	HMDB0031665	HMDB	Daucic acid	204.027	HMDB0031665	5316316
15	213	M-H	1-	HMDB0039855	0.273603	HMDB0039855	HMDB	Vitexin 4'-O-alpha-L-Rhamnopyranoside	578.164	HMDB0039855
16	8	2M-H	1-	HMDB0002209	-0.454194	HMDB0002209	HMDB	Equol	242.094	HMDB0002209	91469
16	34	M-H	1-	HMDB0031743	0.681422	HMDB0031743	HMDB	(Â±)-2',4',5,7-Tetrahydroxy-3',8-diprenylisoflavanone	424.189	HMDB0031743	480785
16	45	2M-H	1-	HMDB0038873	-1.32891	HMDB0038873	HMDB	Isoglycycoumarin	368.126	HMDB0038873	14187587
16	50	M-H	1-	HMDB0060280	0.941383	HMDB0060280	HMDB	4,6,7-Trihydroxy-1,2,3,4-tetrahydroisoquinoline	181.074	HMDB0060280	3016280
16	91	2M-H	1-	HMDB0031428	0.686241	HMDB0031428	HMDB	Farnisin	284.068	HMDB0031428	5378220
16	105	2M-H	1-	HMDB0031661	1.37743	HMDB0031661	HMDB	3-Isovalidene-3alpha,4-dihydrophthalide	204.115	HMDB0031661
16	112	M-H	1-	HMDB0031693	0.452696	HMDB0031693	HMDB	Ethyl (S)-3-hydroxybutyrate glucoside	294.131	HMDB0031693
16	116	2M-H	1-	HMDB0033946	1.46529	HMDB0033946	HMDB	2-Phenylethyl benzoate	226.099	HMDB0033946	7194
16	127	2M-H	1-	HMDB0029053	-1.91397	HMDB0029053	HMDB	Serinyl-Gamma-glutamate	233.101	HMDB0029053
16	132	M-H	1-	HMDB0037865	-1.23687	HMDB0037865	HMDB	2-Ethyl-4,5-dimethyloxazole	125.084	HMDB0037865	62069
16	177	2M-H	1-	HMDB0040248	-0.0348956	HMDB0040248	HMDB	(S,S)-Nt-Histidinylalanine	242.102	HMDB0040248
16	181	M-H	1-	HMDB0039110	0.176985	HMDB0039110	HMDB	(2S,3'S)-alpha-Amino-2-carboxy-5-oxo-1-pyrrolidinebutanoic acid	230.09	HMDB0039110	14101166
16	187	M-H	1-	HMDB0031733	1.96694	HMDB0031733	HMDB	4-(4-Methyl-3-pentenyl)-3-cyclohexene-1-carboxaldehyde	192.151	HMDB0031733	93199
16	201	M-H	1-	HMDB0033824	-0.104818	HMDB0033824	HMDB	Isoorientin 7-glucoside	610.153	HMDB0033824
16	205	M-H	1-	HMDB0041031	0.384382	HMDB0041031	HMDB	3,5,6-Trihydroxy-5-(hydroxymethyl)-2-methoxy-2-cyclohexen-1-one	204.063	HMDB0041031
16	213	M-H	1-	HMDB0038366	0.205706	HMDB0038366	HMDB	Procyanidin B5	578.142	HMDB0038366
17	8	2M-H	1-	HMDB0000273	-0.470389	HMDB0000273	HMDB	Thymidine	242.09	HMDB0000273	5789
17	8	2M-H	1-	HMDB0015394	-0.470389	HMDB0015394	HMDB	Telbivudine	242.09	HMDB0015394	159269
17	34	2M-H	1-	HMDB0030483	0.603885	HMDB0030483	HMDB	Questiomycin A	212.059	HMDB0030483	72725
17	45	2M-H	1-	HMDB0039959	-1.35036	HMDB0039959	HMDB	3-O-Caffeoyl-1-O-methylquinic acid	368.111	HMDB0039959
17	50	M-H	1-	HMDB0039838	0.769876	HMDB0039838	HMDB	2-(5-Methyl-2-furanyl)-3-piperidinol	181.11	HMDB0039838	85575714
17	91	2M-H	1-	HMDB0133330	0.427601	HMDB0133330	HMDB	7-hydroxy-2-(4-hydroxy-3-methoxyphenyl)-4H-chromen-4-one	284.068	HMDB0133330
17	105	M-H	1-	HMDB0032021	1.36221	HMDB0032021	HMDB	cis-Methylbixin	408.23	HMDB0032021	9953290
17	105	M-H	1-	HMDB0039078	1.36221	HMDB0039078	HMDB	trans-Methylbixin	408.23	HMDB0039078	14413719
17	112	M-H	1-	HMDB0039134	0.438075	HMDB0039134	HMDB	Ginsenoyne B	294.139	HMDB0039134	5317633
17	116	M-H	1-	HMDB0035068	1.42328	HMDB0035068	HMDB	Melleolide M	452.16	HMDB0035068
17	127	2M-H	1-	HMDB0028741	-1.93985	HMDB0028741	HMDB	Asparaginyl-Threonine	233.101	HMDB0028741	18218186
17	132	M-H	1-	HMDB0011601	-2.7249	HMDB0011601	HMDB	3-Methylcytosine	125.059	HMDB0011601	140523
17	177	M-H	1-	HMDB0015303	-0.0412558	HMDB0015303	HMDB	Kanamycin	484.238	HMDB0015303	6032
17	181	M-H	1-	HMDB0031701	0.140001	HMDB0031701	HMDB	1-(gamma-Glutamylamino)cyclopropanecarboxylic acid	230.09	HMDB0031701
17	187	M-H	1-	HMDB0039643	1.69092	HMDB0039643	HMDB	11,12,13-Trinor-1,3,5-bisabolatrien-10-oic acid	192.115	HMDB0039643	42949
17	201	M-H	1-	HMDB0039298	-0.128191	HMDB0039298	HMDB	(-)-Epigallocatechin 3,4'-di-gallate	610.096	HMDB0039298	467301
17	213	M-H	1-	HMDB0038369	0.203248	HMDB0038369	HMDB	Procyanidin B8	578.142	HMDB0038369
17	213	M-H	1-	HMDB0038367	0.203248	HMDB0038367	HMDB	Procyanidin B6	578.142	HMDB0038367
17	213	M-H	1-	HMDB0038368	0.203248	HMDB0038368	HMDB	Procyanidin B7	578.142	HMDB0038368
18	8	2M-H	1-	HMDB0039136	-0.600755	HMDB0039136	HMDB	Elenaic acid	242.079	HMDB0039136	188234
18	34	2M-H	1-	HMDB0030311	0.556223	HMDB0030311	HMDB	Harmine	212.095	HMDB0030311	5280953
18	45	2M-H	1-	HMDB0030669	-2.54278	HMDB0030669	HMDB	3-O-Feruloylquinic acid	368.111	HMDB0030669
18	50	M-H	1-	HMDB0033868	0.58569	HMDB0033868	HMDB	beta-O-Methylynephrine	181.11	HMDB0033868	46856263
18	91	2M-H	1-	HMDB0034618	0.348064	HMDB0034618	HMDB	2-O-Benzoyl-D-glucose	284.09	HMDB0034618
18	105	2M-H	1-	HMDB0033303	1.13739	HMDB0033303	HMDB	Anofinic acid	204.079	HMDB0033303	5319235
18	112	M-H	1-	HMDB0029106	0.379137	HMDB0029106	HMDB	Tyrosyl-Hydroxyproline	294.122	HMDB0029106	69040603
18	116	2M-H	1-	HMDB0000245	1.22018	HMDB0000245	HMDB	Porphobilinogen	226.095	HMDB0000245	1021
18	127	2M-H	1-	CID003160	-1.95403	CPD-9877	BioCyc	(-)-curcuquinone	233.154
18	177	2M-H	1-	HMDB0028894	-0.0425549	HMDB0028894	HMDB	Histidinyl-Serine	242.102	HMDB0028894	435727
18	181	M-H	1-	CID004727	0.0711197	CPD-8192	BioCyc	demethylsuberosin	230.094		5316525
18	187	M-H	1-	HMDB0031710	1.68168	HMDB0031710	HMDB	1,9-Nonanedithiol	192.101	HMDB0031710	248488
18	201	M-H	1-	HMDB0038829	-0.138678	HMDB0038829	HMDB	Theasinensin C	610.132	HMDB0038829	467317
18	213	M-H	1-	HMDB0029754	0.197495	HMDB0029754	HMDB	Procyanidin B1	578.142	HMDB0029754	11250133
18	213	M-H	1-	HMDB0013690	0.197495	HMDB0013690	HMDB	Procyanidin	578.142	HMDB0013690	147299
18	213	M-H	1-	HMDB0033973	0.197495	HMDB0033973	HMDB	Procyanidin B2	578.142	HMDB0033973	122738
18	213	M-H	1-	HMDB0033974	0.197495	HMDB0033974	HMDB	Procyanidin B3	578.142	HMDB0033974	146798
19	8	2M-H	1-	HMDB0037679	-0.62405	HMDB0037679	HMDB	Guaicyl phenylacetate	242.094	HMDB0037679	61331
19	34	2M-H	1-	HMDB0029388	0.545435	HMDB0029388	HMDB	Cucurbic acid	212.141	HMDB0029388	6123064
19	45	2M-H	1-	HMDB0039960	-2.54646	HMDB0039960	HMDB	3-O-Caffeoyl-4-O-methylquinic acid	368.111	HMDB0039960
19	50	M-H	1-	HMDB0006050	0.200449	HMDB0006050	HMDB	o-Tyrosine	181.074	HMDB0006050	91482
19	91	2M-H	1-	HMDB0000299	0.341085	HMDB0000299	HMDB	Xanthosine	284.076	HMDB0000299	64959
19	105	2M-H	1-	HMDB0031776	1.07937	HMDB0031776	HMDB	(6R,7S)-6,7-Epoxy-1,3-tetradecadiyne	204.151	HMDB0031776	73120919
19	112	M-H	1-	HMDB0029108	0.319853	HMDB0029108	HMDB	Tyrosyl-Isoleucine	294.158	HMDB0029108	14282475
19	116	M-H	1-	HMDB0038362	1.14786	HMDB0038362	HMDB	(-)-Epigallocatechin 3-p-coumaroate	452.111	HMDB0038362	6474788
19	127	2M-H	1-	CID002970	-1.99435	CPD-13248	BioCyc	artemisinate	233.154		52940136
19	181	M-H	1-	HMDB0029756	0.0300021	HMDB0029756	HMDB	(1R,2S,3R)-2-Acetyl-4(5)-(1,2,3,4-tetrahydroxybutyl)imidazole	230.09	HMDB0029756	180624
19	187	M-H	1-	HMDB0031618	1.65705	HMDB0031618	HMDB	Ethyl 4-phenylbutanoate	192.115	HMDB0031618	61452
19	201	2M-H	1-	HMDB0034364	-0.20412	HMDB0034364	HMDB	Cepharadione A	305.069	HMDB0034364	94577
19	213	M-H	1-	HMDB0029298	0.0929862	HMDB0029298	HMDB	4-O-8',5'-5''-Dehydrotriferulic acid	578.142	HMDB0029298	71578617
20	8	M-H	1-	HMDB0039367	-0.624496	HMDB0039367	HMDB	1,2'-Di-O-galloylhamamelofuranose	484.085	HMDB0039367
20	34	2M-H	1-	HMDB0014382	0.542671	HMDB0014382	HMDB	Butabarbital	212.116	HMDB0014382	2479
20	45	2M-H	1-	HMDB0013230	-2.70276	HMDB0013230	HMDB	Epitestosterone sulfate	368.166	HMDB0013230	53481699
20	50	M-H	1-	CID003573	0.118352	3-7-DIMETHYLXANTHINE	BioCyc	theobromine	181.073	HMDB02825	5429
20	91	2M-H	1-	HMDB0060791	0.340972	HMDB0060791	HMDB	6-Thioinosinic acid	284.058	HMDB0060791
20	105	2M-H	1-	HMDB0031553	1.02505	HMDB0031553	HMDB	6-(1-Hydroxyethyl)-2,2-dimethyl-2H-1-benzopyran	204.115	HMDB0031553	156221
20	112	M-H	1-	HMDB0005783	0.254854	HMDB0005783	HMDB	Gingerol	294.183	HMDB0005783	3473
20	116	M-H	1-	HMDB0038789	1.08152	HMDB0038789	HMDB	Torvanol A	452.078	HMDB0038789	5321987
20	127	2M-H	1-	HMDB0028960	-2.06713	HMDB0028960	HMDB	Lysyl-Serine	233.138	HMDB0028960	11183890
20	177	M-H	1-	HMDB0029341	-0.063461	HMDB0029341	HMDB	Ceanothine D	484.305	HMDB0029341
20	181	M-H	1-	HMDB0029128	-0.215253	HMDB0029128	HMDB	Valyl-Hydroxyproline	230.127	HMDB0029128	10242944
20	187	M-H	1-	HMDB0036388	1.62292	HMDB0036388	HMDB	3-Phenylpropyl propanoate	192.115	HMDB0036388	61052
20	201	M-H	1-	HMDB0037433	-0.257776	HMDB0037433	HMDB	Paeonoside	610.153	HMDB0037433	13647408
20	213	M-H	1-	HMDB0041239	0.0263493	HMDB0041239	HMDB	ent-Epicatechin-(4alpha-&gt;6)-ent-epicatechin	578.142	HMDB0041239	13990892
21	8	2M-H	1-	HMDB0039146	-0.699145	HMDB0039146	HMDB	Citrubuntin	242.094	HMDB0039146
21	34	2M-H	1-	HMDB0031704	0.536584	HMDB0031704	HMDB	Danielone	212.068	HMDB0031704	146167
21	50	M-H	1-	HMDB0060748	-0.1508	HMDB0060748	HMDB	3-O-Methyl-a-methyldopamine	181.11	HMDB0060748
21	91	2M-H	1-	HMDB0029522	0.273055	HMDB0029522	HMDB	5,7-Dihydroxy-3-methoxyflavone	284.068	HMDB0029522	5281946
21	105	2M-H	1-	HMDB0036224	1.02157	HMDB0036224	HMDB	Benzyl 2,3-dimethyl-2-butenoate	204.115	HMDB0036224	61402
21	112	M-H	1-	HMDB0094679	0.206731	HMDB0094679	HMDB	Mono-(2-ethyl-5-hydroxyhexyl) phthalate	294.147	HMDB0094679
21	116	2M-H	1-	HMDB0012283	0.700364	HMDB0012283	HMDB	Prephenate	226.048	HMDB0012283	1028
21	127	2M-H	1-	HMDB0040033	-2.15466	HMDB0040033	HMDB	2-Heptylbenzothiazole	233.124	HMDB0040033	57240436
21	177	2M-H	1-	HMDB0040249	-0.107085	HMDB0040249	HMDB	(S,S)-Np-Histidinylalanine	242.102	HMDB0040249
21	181	M-H	1-	HMDB0035425	-0.318724	HMDB0035425	HMDB	(2E,8Z)-Decadiene-4,6-diyn-1-yl 3-methylbutanoate	230.131	HMDB0035425	5352701
21	187	M-H	1-	HMDB0035682	1.54402	HMDB0035682	HMDB	delta-Damascone	192.151	HMDB0035682	5365916
21	201	M-H	1-	HMDB0039297	-0.277489	HMDB0039297	HMDB	(-)-Epigallocatechin 3,3'-di-gallate	610.096	HMDB0039297	467300
21	213	M-H	1-	HMDB0030235	-0.440038	HMDB0030235	HMDB	eq-4''-Hydroxymaysin	578.164	HMDB0030235
22	8	M-H	1-	HMDB0038867	-1.05431	HMDB0038867	HMDB	Diospyrin	484.122	HMDB0038867
22	34	2M-H	1-	HMDB0037326	0.485475	HMDB0037326	HMDB	Traumatin	212.141	HMDB0037326	5312889
22	50	M-H	1-	HMDB0041806	-0.160909	HMDB0041806	HMDB	3,4-Dimethoxyphenylethylamine	181.11	HMDB0041806	8421
22	91	M-H	1-	HMDB0033006	0.157588	HMDB0033006	HMDB	Neobignonoside	568.122	HMDB0033006
22	105	2M-H	1-	HMDB0036170	1.00193	HMDB0036170	HMDB	2-Benzylidene-1-heptanol	204.151	HMDB0036170	6076971
22	112	M-H	1-	HMDB0029109	0.148388	HMDB0029109	HMDB	Tyrosyl-Leucine	294.158	HMDB0029109	4466134
22	116	2M-H	1-	HMDB0031722	0.649582	HMDB0031722	HMDB	3,4,5-Trimethoxyphenyl acetate	226.084	HMDB0031722	276280
22	127	2M-H	1-	HMDB0029044	-3.05014	HMDB0029044	HMDB	Seryllysine	233.138	HMDB0029044	23422819
22	177	2M-H	1-	HMDB0029953	-0.18226	HMDB0029953	HMDB	D-erythro-D-galacto-octitol	242.1	HMDB0029953	219890
22	181	M-H	1-	HMDB0028876	-0.359233	HMDB0028876	HMDB	Hydroxyprolyl-Valine	230.127	HMDB0028876	61158071
22	187	M-H	1-	HMDB0032541	1.53359	HMDB0032541	HMDB	4-(2,6,6-Trimethylcyclohex-1-enyl)but-2-en-4-one	192.151	HMDB0032541	5374527
22	201	M-H	1-	HMDB0135150	-0.372981	HMDB0135150	HMDB	2-(3,4-dihydroxyphenyl)-5-hydroxy-7-{[3,4,5-trihydroxy-6-(hydroxymethyl)oxan-2-yl]oxy}-3-[(3,4,5-trihydroxy-6-methyloxan-2-yl)oxy]-4H-chromen-4-one	610.153	HMDB0135150
22	213	2M-H	1-	HMDB0015420	-1.16046	HMDB0015420	HMDB	Quinethazone	289.029	HMDB0015420	6307
23	8	2M-H	1-	HMDB0014713	-1.6266	HMDB0014713	HMDB	Fenoprofen	242.094	HMDB0014713	3342
23	34	M-H	1-	HMDB0031917	0.481803	HMDB0031917	HMDB	Dulxanthone C	424.189	HMDB0031917	10670015
23	50	M-H	1-	HMDB0003831	-0.189543	HMDB0003831	HMDB	Beta-Tyrosine	181.074	HMDB0003831	440311
23	91	2M-H	1-	HMDB0031720	0.0504712	HMDB0031720	HMDB	Xenognosin B	284.068	HMDB0031720	5280551
23	105	M-H	1-	HMDB0041126	0.939428	HMDB0041126	HMDB	Heterophylol	408.23	HMDB0041126
23	112	M-H	1-	HMDB0041061	0.146059	HMDB0041061	HMDB	Nigellidine	294.137	HMDB0041061
23	116	2M-H	1-	HMDB0041564	0.559726	HMDB0041564	HMDB	p-Tolyl phenylacetate	226.099	HMDB0041564	60997
23	127	2M-H	1-	HMDB0041958	-3.91603	HMDB0041958	HMDB	Normeperidine	233.142	HMDB0041958	32414
23	177	2M-H	1-	HMDB0029041	-0.24557	HMDB0029041	HMDB	Serylhistidine	242.102	HMDB0029041	13647866
23	181	M-H	1-	HMDB0000623	-0.519363	HMDB0000623	HMDB	Dodecanedioic acid	230.152	HMDB0000623	12736
23	187	M-H	1-	HMDB0037165	1.37972	HMDB0037165	HMDB	4-Methyl-2-(1-phenylethyl)-1,3-dioxolane, 9CI	192.115	HMDB0037165	236687
23	201	M-H	1-	HMDB0037538	-0.373566	HMDB0037538	HMDB	Quercetin 3-galactoside 7-rhamnoside	610.153	HMDB0037538	14130922
23	205	M-H	1-	CID001201	-0.102994	DIHYDROXYNAPHTHOATE	BioCyc	1,4-dihydroxy-2-naphthoate	204.042		54706667
24	8	2M-H	1-	HMDB0001125	-1.74922	HMDB0001125	HMDB	Inositol cyclic phosphate	242.019	HMDB0001125	122331
24	34	M-H	1-	HMDB0034183	0.44425	HMDB0034183	HMDB	Licoricidin	424.225	HMDB0034183	9845260
24	50	M-H	1-	HMDB0002184	-0.348417	HMDB0002184	HMDB	L-Threo-3-Phenylserine	181.074	HMDB0002184	12314153
24	91	2M-H	1-	HMDB0011686	-0.626653	HMDB0011686	HMDB	p-Cresol glucuronide	284.09	HMDB0011686	154035
24	105	2M-H	1-	HMDB0035133	0.741053	HMDB0035133	HMDB	3,7-Dimethyl-3-octene-1,2,6,7-tetrol	204.136	HMDB0035133
24	112	M-H	1-	HMDB0034779	0.0439497	HMDB0034779	HMDB	Nordihydrocapsiate	294.183	HMDB0034779	9817607
24	116	2M-H	1-	HMDB0014336	0.375807	HMDB0014336	HMDB	Carbidopa	226.095	HMDB0014336	34359
24	181	M-H	1-	HMDB0002335	-0.911155	HMDB0002335	HMDB	Aspartyl-L-proline	230.09	HMDB0002335	170612
24	181	M-H	1-	HMDB0028761	-0.911155	HMDB0028761	HMDB	Aspartyl-Proline	230.09	HMDB0028761	14647618
24	187	M-H	1-	HMDB0036565	1.35665	HMDB0036565	HMDB	beta-Ionone	192.151	HMDB0036565	638014
24	201	M-H	1-	HMDB0038364	-0.388038	HMDB0038364	HMDB	(-)-Epigallocatechin 3,5-di-gallate	610.096	HMDB0038364	467299
24	205	2M-H	1-	HMDB0039799	-0.137382	HMDB0039799	HMDB	Tetrahydro-2-methyl-3-furanol	102.068	HMDB0039799	34742
25	8	2M-H	1-	HMDB0036347	-1.8949	HMDB0036347	HMDB	2,3-Dihydroxy-1,3-diphenyl-1-propanone	242.094	HMDB0036347	5316933
25	34	2M-H	1-	HMDB0133486	0.410387	HMDB0133486	HMDB	3-hydroxy-3-(4-hydroxy-3-methoxyphenyl)propanoic acid	212.068	HMDB0133486
25	50	M-H	1-	CID004271	-0.428955	CPD-9638	BioCyc	methylphoracetophenone	181.05		25201494
25	91	2M-H	1-	HMDB0038492	-0.798689	HMDB0038492	HMDB	D-Vacciniin	284.09	HMDB0038492	12444645
25	105	2M-H	1-	HMDB0033217	0.739053	HMDB0033217	HMDB	(2xi,6xi)-7-Methyl-3-methylene-1,2,6,7-octanetetrol	204.136	HMDB0033217	15382184
25	112	M-H	1-	HMDB0014864	0.0422777	HMDB0014864	HMDB	Trimipramine	294.21	HMDB0014864	5584
25	116	M-H	1-	HMDB0030851	0.358653	HMDB0030851	HMDB	Aspalathin	452.132	HMDB0030851	16752601
25	181	M-H	1-	HMDB0029013	-0.93525	HMDB0029013	HMDB	Prolyl-Aspartate	230.09	HMDB0029013	3838871
25	187	M-H	1-	HMDB0037717	1.33915	HMDB0037717	HMDB	1-Phenylethyl butyrate	192.115	HMDB0037717	570574
25	201	M-H	1-	HMDB0037431	-0.461565	HMDB0037431	HMDB	Allivicin	610.153	HMDB0037431
26	8	M-H	1-	HMDB0039409	-2.0022	HMDB0039409	HMDB	N-[[3-(b-D-Glucopyranosyloxy)-2,3-dihydro-2-oxo-1H-indol-3-yl]acetyl]aspartic acid	484.133	HMDB0039409	25201824
26	34	M-H	1-	HMDB0038868	0.392296	HMDB0038868	HMDB	(S)-3',4',5,7-Tetrahydroxy-5',8-diprenylflavanone	424.189	HMDB0038868	480770
26	50	M-H	1-	CID004513	-0.431853	CPD-12479	BioCyc	theophylline	181.073	HMDB01889	2153
26	91	2M-H	1-	HMDB0028787	-0.916347	HMDB0028787	HMDB	Cysteinyl-Tyrosine	284.083	HMDB0028787	18218199
26	105	2M-H	1-	HMDB0039948	0.69132	HMDB0039948	HMDB	3,4-Dihydroxy-2-hydroxymethyl-1-pyrrolidinepropanamide	204.111	HMDB0039948
26	112	M-H	1-	HMDB0001894	0.00511456	HMDB0001894	HMDB	Aspartame	294.122	HMDB0001894	134601
26	116	2M-H	1-	HMDB0012199	0.278293	HMDB0012199	HMDB	Chorismate	226.048	HMDB0012199	12039
26	181	M-H	1-	HMDB0037706	-1.60332	HMDB0037706	HMDB	Cyclohexyl cinnamate	230.131	HMDB0037706
26	187	M-H	1-	HMDB0037139	1.33155	HMDB0037139	HMDB	4-(2,6,6-Trimethyl-1,3-cyclohexadien-1-yl)-2-butanone	192.151	HMDB0037139	577126
26	201	M-H	1-	CID004991	-0.462864	CPD-7138	BioCyc	cyanidin 3,5-di-O-beta-D-glucoside	610.153		165000
27	8	2M-H	1-	HMDB0059600	-2.00596	HMDB0059600	HMDB	5-phosphonooxy-L-lysine	242.067	HMDB0059600	25163995
27	34	2M-H	1-	HMDB0029707	0.390627	HMDB0029707	HMDB	2-Amino-3,4-dimethylimidazo[4,5-f]quinoline	212.106	HMDB0029707	62274
27	50	M-H	1-	HMDB0040038	-0.472339	HMDB0040038	HMDB	5-(1-Pyrrolidinylmethyl)-2-furanmethanol	181.11	HMDB0040038	16494992
27	91	2M-H	1-	HMDB0029102	-1.49493	HMDB0029102	HMDB	Tyrosyl-Cysteine	284.083	HMDB0029102	562177
27	105	2M-H	1-	HMDB0033379	0.649211	HMDB0033379	HMDB	cis-3-Hexenyl benzoate	204.115	HMDB0033379	5367706
27	112	M-H	1-	HMDB0000594	-0.0374766	HMDB0000594	HMDB	gamma-Glutamylphenylalanine	294.122	HMDB0000594	111299
27	116	2M-H	1-	HMDB0037158	0.0750894	HMDB0037158	HMDB	3-[(2-Methyl-3-furanyl)thio]-4-heptanone	226.103	HMDB0037158	43598
27	187	M-H	1-	HMDB0039841	1.3119	HMDB0039841	HMDB	2-Benzyl-4,5-dimethyl-1,3-dioxolane	192.115	HMDB0039841	230525
27	201	M-H	1-	CID004152	-0.464984	CPD-15005	BioCyc	cyanidin 3,7-di-O-beta-D-glucoside	610.153		182463
28	8	2M-H	1-	HMDB0032040	-2.43128	HMDB0032040	HMDB	Benzoyl peroxide	242.058	HMDB0032040	7187
28	34	M-H	1-	HMDB0040607	0.227369	HMDB0040607	HMDB	Kanzonol H	424.225	HMDB0040607
28	50	M-H	1-	HMDB0001119	-0.58688	HMDB0001119	HMDB	4-Hydroxy-4-(3-pyridyl)-butanoic acid	181.074	HMDB0001119	438
28	91	2M-H	1-	CID002850	-2.30404	CPD-3521	BioCyc	prunetin	284.068		5281804
28	105	2M-H	1-	HMDB0041482	0.587069	HMDB0041482	HMDB	3-Benzyl-4-heptanone	204.151	HMDB0041482	5463905
28	112	M-H	1-	HMDB0028919	-0.10899	HMDB0028919	HMDB	Isoleucyl-Tyrosine	294.158	HMDB0028919	342468
28	116	2M-H	1-	HMDB0012482	0.0625188	HMDB0012482	HMDB	(6R)-6-(L-Erythro-1,2-Dihydroxypropyl)-5,6,7,8-tetrahydro-4a-hydroxypterin	226.107	HMDB0012482	129803
28	187	M-H	1-	HMDB0034979	1.1973	HMDB0034979	HMDB	gamma-Ionone	192.151	HMDB0034979	5363741
28	201	M-H	1-	CID003679	-0.468679	CPD-8034	BioCyc	kaempferol 3,7-O-diglucoside	610.153		13647409
29	34	2M-H	1-	HMDB0041286	0.13463	HMDB0041286	HMDB	2,3-Dihydroxy-1-(4-hydroxy-3-methoxyphenyl)-1-propanone	212.068	HMDB0041286	15765124
29	50	M-H	1-	CID003073	-0.768211	CPD-11507	BioCyc	triketide pyrone	181.086		44237250
29	91	2M-H	1-	HMDB0060865	-2.57094	HMDB0060865	HMDB	Phenytoin catechol	284.08	HMDB0060865
29	105	2M-H	1-	HMDB0013609	0.434057	HMDB0013609	HMDB	D-Tryptophan	204.09	HMDB0013609	9060
29	105	2M-H	1-	HMDB0000929	0.434057	HMDB0000929	HMDB	L-Tryptophan	204.09	HMDB0000929	6305
29	112	M-H	1-	HMDB0028941	-0.357286	HMDB0028941	HMDB	Leucyl-Tyrosine	294.158	HMDB0028941	273262
29	116	2M-H	1-	HMDB0000033	0.0322299	HMDB0000033	HMDB	Carnosine	226.107	HMDB0000033	439224
29	187	M-H	1-	HMDB0059883	1.02983	HMDB0059883	HMDB	alpha-Ionone	192.151	HMDB0059883	5282108
29	187	M-H	1-	HMDB0035753	1.02983	HMDB0035753	HMDB	(R)-(E)-4,7-Megastigmadien-9-one	192.151	HMDB0035753	5498521
29	201	M-H	1-	CID004168	-0.576411	CPD-15105	BioCyc	kaempferol 3-O-beta-D-glucosylgalactoside	610.153		90658606
29	205	2M-H	1-	HMDB0040575	-0.323811	HMDB0040575	HMDB	Butyl formate	102.068	HMDB0040575	11614
30	34	2M-H	1-	CID002539	0.0444329	CPD-438	BioCyc	pinosylvin	212.084		5280457
30	50	M-H	1-	HMDB0014685	-1.13084	HMDB0014685	HMDB	Pyridostigmine	181.098	HMDB0014685	4991
30	91	2M-H	1-	CID002987	-2.61296	CPD-17616	BioCyc	7,2'-dihydroxy-4',5'-methylenedioxyisoflav-3-ene	284.068		85605044
30	105	2M-H	1-	HMDB0030396	0.382751	HMDB0030396	HMDB	(Â±)-Tryptophan	204.09	HMDB0030396	1148
30	112	M-H	1-	HMDB0028875	-0.370826	HMDB0028875	HMDB	Hydroxyprolyl-Tyrosine	294.122	HMDB0028875	61157166
30	116	2M-H	1-	HMDB0033893	0.0209791	HMDB0033893	HMDB	4,5-Dimethoxy-1,2-benzenedicarboxylic acid	226.048	HMDB0033893	290988
30	187	M-H	1-	HMDB0038180	0.934379	HMDB0038180	HMDB	2-(2-Hydroxy-4-methylphenyl)-3-pentanone	192.115	HMDB0038180	86079579
30	201	M-H	1-	HMDB0029812	-0.578194	HMDB0029812	HMDB	Quercetin 8-C-(2''-rhamnosylglucoside)	610.153	HMDB0029812	74977579
31	34	2M-H	1-	HMDB0014814	0.0332031	HMDB0014814	HMDB	Benzyl Benzoate	212.084	HMDB0014814	2345
31	91	2M-H	1-	CID002839	-2.69018	BIOCHANIN-A	BioCyc	biochanin-A	284.068		25203224
31	105	2M-H	1-	HMDB0037721	0.338655	HMDB0037721	HMDB	2-Phenylethyl 3-methyl-2-butenoate	204.115	HMDB0037721	61997
31	112	M-H	1-	HMDB0041305	-1.2063	HMDB0041305	HMDB	1-Methoxy-4-[5-(4-methoxyphenoxy)-3-penten-1-ynyl]benzene	294.126	HMDB0041305
31	116	2M-H	1-	HMDB0033842	-0.0139263	HMDB0033842	HMDB	3,4-Dimethoxy-1,2-benzenedicarboxylic acid	226.048	HMDB0033842	68209
31	187	M-H	1-	HMDB0035010	0.895246	HMDB0035010	HMDB	2-Methylpropyl phenylacetate	192.115	HMDB0035010	60998
31	201	M-H	1-	HMDB0040490	-0.713102	HMDB0040490	HMDB	Isorhamnetin 3-O-[b-D-xylopyranosyl-(1-&gt;6)-b-D-glucopyranoside]	610.153	HMDB0040490	74977613
31	205	M-H	1-	HMDB0041317	-0.420246	HMDB0041317	HMDB	Cinnamyl isobutyrate	204.115	HMDB0041317	24884264
32	34	2M-H	1-	HMDB0033601	-0.0725431	HMDB0033601	HMDB	Dihydrojasmonic acid	212.141	HMDB0033601	107126
32	105	2M-H	1-	HMDB0039053	0.305691	HMDB0039053	HMDB	(1alpha,2alpha,4betaH,6alpha,8R)-p-Menthane-2,6,8,9-tetrol	204.136	HMDB0039053
32	112	2M-H	1-	HMDB0029709	-3.68671	HMDB0029709	HMDB	5,6,7,8-Tetrahydro-4-methylquinoline	147.105	HMDB0029709	185667
32	116	2M-H	1-	HMDB0011105	-0.0431048	HMDB0011105	HMDB	5-Acetylamino-6-formylamino-3-methyluracil	226.07	HMDB0011105	108214
32	187	M-H	1-	HMDB0001390	0.86909	HMDB0001390	HMDB	Hydroxycotinine	192.09	HMDB0001390	10219774
32	201	2M-H	1-	HMDB0029839	-0.72127	HMDB0029839	HMDB	Ascorbigen	305.09	HMDB0029839	358022
33	34	2M-H	1-	HMDB0028885	-0.0826349	HMDB0028885	HMDB	Histidinyl-Glycine	212.091	HMDB0028885	351662
33	105	M-H	1-	HMDB0033479	0.193023	HMDB0033479	HMDB	Sinapoylspermine	408.274	HMDB0033479
33	112	2M-H	1-	HMDB0030346	-3.68692	HMDB0030346	HMDB	(S)-Actinidine	147.105	HMDB0030346	3530562
33	116	2M-H	1-	HMDB0033251	-0.192518	HMDB0033251	HMDB	Phenylmethyl benzeneacetate	226.099	HMDB0033251	60999
33	187	M-H	1-	HMDB0035015	0.848309	HMDB0035015	HMDB	2-Phenylethyl 2-methylpropanoate	192.115	HMDB0035015	7655
33	201	2M-H	1-	HMDB0005010	-1.17151	HMDB0005010	HMDB	Sertraline	305.074	HMDB0005010	68617
34	34	2M-H	1-	HMDB0032066	-0.213001	HMDB0032066	HMDB	Carbanilide	212.095	HMDB0032066	7595
34	105	M-H	1-	HMDB0036864	0.000710976	HMDB0036864	HMDB	Anhydrocinnzeylanine	408.215	HMDB0036864
34	112	2M-H	1-	HMDB0006556	-3.69655	HMDB0006556	HMDB	L-4-Hydroxyglutamate semialdehyde	147.053	HMDB0006556	440851
34	116	M-H	1-	HMDB0094682	-0.416115	HMDB0094682	HMDB	5alpha-Androstan-3alpha,17beta-diol disulfate	452.154	HMDB0094682
34	187	M-H	1-	HMDB0035447	0.811908	HMDB0035447	HMDB	5-Isopropyl-2-methylphenol acetate	192.115	HMDB0035447	80792
34	201	M-H	1-	HMDB0029478	-1.26342	HMDB0029478	HMDB	Meloside L	610.153	HMDB0029478
35	34	M-H	1-	HMDB0041259	-0.23106	HMDB0041259	HMDB	1,7-Dihydroxy-3,6-dimethoxy-2,8-diprenylxanthone	424.189	HMDB0041259	14777483
35	105	2M-H	1-	HMDB0033891	-0.189049	HMDB0033891	HMDB	N6-Acetyl-5S-hydroxy-L-lysine	204.111	HMDB0033891	87253536
35	112	2M-H	1-	HMDB0060475	-3.77593	HMDB0060475	HMDB	DL-Glutamate	147.053	HMDB0060475	611
35	112	2M-H	1-	HMDB0003339	-3.77593	HMDB0003339	HMDB	D-Glutamic acid	147.053	HMDB0003339	23327
35	116	2M-H	1-	HMDB0041727	-0.485761	HMDB0041727	HMDB	Dihydrosinapic acid	226.084	HMDB0041727	84681
35	187	M-H	1-	HMDB0033380	0.787815	HMDB0033380	HMDB	3-Methylbutyl benzoate	192.115	HMDB0033380	7193
35	201	M-H	1-	HMDB0040715	-1.64177	HMDB0040715	HMDB	Rheinoside A	610.153	HMDB0040715
36	34	2M-H	1-	HMDB0033839	-0.256431	HMDB0033839	HMDB	Eudesmic acid	212.068	HMDB0033839	8357
36	105	M-H	1-	HMDB0000364	-0.263003	HMDB0000364	HMDB	3a,6a,7b-Trihydroxy-5b-cholanoic acid	408.288	HMDB0000364	5283851
36	105	M-H	1-	HMDB0000506	-0.263003	HMDB0000506	HMDB	Alpha-Muricholic acid	408.288	HMDB0000506	53477700
36	105	M-H	1-	HMDB0000415	-0.263003	HMDB0000415	HMDB	3a,6b,7b-Trihydroxy-5b-cholanoic acid	408.288	HMDB0000415	5283853
36	112	2M-H	1-	HMDB0000148	-3.8667	HMDB0000148	HMDB	L-Glutamic acid	147.053	HMDB0000148	33032
36	116	2M-H	1-	HMDB0028689	-0.50755	HMDB0028689	HMDB	Alanyl-Histidine	226.107	HMDB0028689	102960
36	187	M-H	1-	HMDB0040427	0.761586	HMDB0040427	HMDB	Butyl phenylacetate	192.115	HMDB0040427	31210
36	201	2M-H	1-	HMDB0041537	-1.6596	HMDB0041537	HMDB	N-Acetyldehydroanonaine	305.105	HMDB0041537	5315739
37	34	M-H	1-	HMDB0037097	-0.325163	HMDB0037097	HMDB	3-Methyl-2-butenyl-(-)-piperitol	424.189	HMDB0037097
37	105	M-H	1-	HMDB0000865	-0.263015	HMDB0000865	HMDB	Muricholic acid	408.288	HMDB0000865	119473
37	116	2M-H	1-	HMDB0028878	-0.5268	HMDB0028878	HMDB	Histidinyl-Alanine	226.107	HMDB0028878	351667
37	187	M-H	1-	HMDB0001411	0.670438	HMDB0001411	HMDB	Cotinine N-oxide	192.09	HMDB0001411	9815514
37	201	M-H	1-	HMDB0126934	-1.92286	HMDB0126934	HMDB	2-(3,4-dihydroxyphenyl)-5,7-dihydroxy-6,8-bis[3,4,5-trihydroxy-6-(hydroxymethyl)oxan-2-yl]-4H-chromen-4-one	610.153	HMDB0126934
37	201	M-H	1-	HMDB0029258	-1.92286	HMDB0029258	HMDB	Luteolin 6-C-glucoside 8-C-arabinoside	610.153	HMDB0029258
37	205	M-H	1-	HMDB0032026	-1.02501	HMDB0032026	HMDB	Sinalexin	204.036	HMDB0032026	85760249
38	34	M-H	1-	HMDB0035249	-0.473325	HMDB0035249	HMDB	Taraxinic acid glucosyl ester	424.173	HMDB0035249
38	105	M-H	1-	HMDB0000404	-0.263388	HMDB0000404	HMDB	2b,3a,7a-Trihydroxy-5b-cholanoic acid	408.288	HMDB0000404	5283847
38	116	2M-H	1-	HMDB0041679	-0.620349	HMDB0041679	HMDB	4-Hydroxy-(3',4'-dihydroxyphenyl)-valeric acid	226.084	HMDB0041679	52920332
38	187	M-H	1-	HMDB0032498	0.614454	HMDB0032498	HMDB	Pseudoionone	192.151	HMDB0032498	1757003
38	201	2M-H	1-	HMDB0011691	-1.97193	HMDB0011691	HMDB	Cytidine 2',3'-cyclic phosphate	305.041	HMDB0011691	53481030
38	205	2M-H	1-	HMDB0031175	-1.2202	HMDB0031175	HMDB	Tetrahydro-2-furanmethanol	102.068	HMDB0031175	7360
39	34	M-H	1-	HMDB0040747	-0.497444	HMDB0040747	HMDB	Heliocide B2	424.225	HMDB0040747	25201118
39	105	2M-H	1-	HMDB0033642	-0.263757	HMDB0033642	HMDB	(2xi,3xi,6E)-3,7-Dimethyl-6-octene-1,2,3,8-tetrol	204.136	HMDB0033642	10608259
39	116	2M-H	1-	HMDB0029988	-0.855558	HMDB0029988	HMDB	Bis(2-furanylmethyl) disulfide	226.012	HMDB0029988	20499
39	187	M-H	1-	HMDB0035014	0.555761	HMDB0035014	HMDB	2-Phenylethyl butanoate	192.115	HMDB0035014	7658
39	201	2M-H	1-	HMDB0012226	-2.56693	HMDB0012226	HMDB	Entacapone	305.101	HMDB0012226	5281081
39	205	M-H	1-	HMDB0037702	-1.56656	HMDB0037702	HMDB	Butyl cinnamate	204.115	HMDB0037702	25021438
40	34	M-H	1-	HMDB0015631	-0.590326	HMDB0015631	HMDB	Alvimopan	424.236	HMDB0015631	5488548
40	105	M-H	1-	HMDB0000330	-0.264297	HMDB0000330	HMDB	3a,4b,12a-Trihydroxy-5b-cholanoic acid	408.288	HMDB0000330	53477684
40	116	2M-H	1-	HMDB0060736	-0.928836	HMDB0060736	HMDB	3-(4-Hydroxy-3-methoxyphenyl)-2-methyllactic acid	226.084	HMDB0060736
40	187	M-H	1-	HMDB0041615	0.53567	HMDB0041615	HMDB	Phenethyl isoamyl ether	192.151	HMDB0041615	91978
41	34	2M-H	1-	HMDB0041572	-0.719111	HMDB0041572	HMDB	3-Ethenyl-4-hydroxy-2,5-dimethylhex-5-en-2-yl acetate	212.141	HMDB0041572	121015983
41	105	2M-H	1-	HMDB0014892	-0.277108	HMDB0014892	HMDB	Ethotoin	204.09	HMDB0014892	3292
41	116	2M-H	1-	HMDB0033925	-0.968285	HMDB0033925	HMDB	Oroselone	226.063	HMDB0033925	74477
41	187	M-H	1-	HMDB0037716	0.516295	HMDB0037716	HMDB	1-Phenylethyl isobutyrate	192.115	HMDB0037716	569214
41	205	M-H	1-	HMDB0037703	-2.07825	HMDB0037703	HMDB	Isobutyl cinnamate	204.115	HMDB0037703	1712057
42	34	2M-H	1-	HMDB0028843	-0.724555	HMDB0028843	HMDB	Glycyl-Histidine	212.091	HMDB0028843	417360
42	105	M-H	1-	HMDB0000312	-0.299557	HMDB0000312	HMDB	3a,7a,12b-Trihydroxy-5b-cholanoic acid	408.288	HMDB0000312	5283869
42	105	M-H	1-	HMDB0000376	-0.299557	HMDB0000376	HMDB	3b,7a,12a-Trihydroxy-5a-Cholanoic acid	408.288	HMDB0000376	5283875
42	105	M-H	1-	HMDB0000432	-0.299557	HMDB0000432	HMDB	3a,7b,12a-Trihydroxy-5a-Cholanoic acid	408.288	HMDB0000432	5283877
42	105	M-H	1-	HMDB0000395	-0.299557	HMDB0000395	HMDB	3b,7b,12a-Trihydroxy-5b-cholanoic acid	408.288	HMDB0000395	5283873
42	105	M-H	1-	HMDB0000427	-0.299557	HMDB0000427	HMDB	3b,7b,12a-Trihydroxy-5a-Cholanoic acid	408.288	HMDB0000427	5283879
42	105	M-H	1-	HMDB0000419	-0.299557	HMDB0000419	HMDB	3b,7a,12a-Trihydroxy-5b-cholanoic acid	408.288	HMDB0000419	5283870
42	105	M-H	1-	HMDB0000390	-0.299557	HMDB0000390	HMDB	3a,7b,12b-Trihydroxy-5b-cholanoic acid	408.288	HMDB0000390	5283872
42	116	2M-H	1-	HMDB0032288	-1.06993	HMDB0032288	HMDB	Furfuryl 2-methyl-3-furyl disulfide	226.012	HMDB0032288	526616
42	187	M-H	1-	HMDB0015189	0.229965	HMDB0015189	HMDB	Tocainide	192.126	HMDB0015189	38945
43	34	2M-H	1-	HMDB0060557	-0.736138	HMDB0060557	HMDB	beta-(2-Methoxyphenoxy)-lactic acid	212.068	HMDB0060557
43	105	M-H	1-	HMDB0000527	-0.299865	HMDB0000527	HMDB	6a,12a-Dihydroxylithocholic acid	408.288	HMDB0000527	22833529
43	116	2M-H	1-	HMDB0040201	-1.08608	HMDB0040201	HMDB	3,3'-Dithiobis[2-methylfuran]	226.012	HMDB0040201	526624
43	187	M-H	1-	HMDB0061847	0.036008	HMDB0061847	HMDB	1,2-Dimethyl-3,5-bis(1-methylethenyl)cyclohexane	192.188	HMDB0061847
43	187	M-H	1-	HMDB0061832	0.036008	HMDB0061832	HMDB	1-Acetyl-2-methylcyclopentene	192.188	HMDB0061832
44	34	2M-H	1-	CID005027	-0.748407	CPD-9940	BioCyc	harmine	212.095	HMDB30311	5280953
44	105	M-H	1-	HMDB0000414	-0.300483	HMDB0000414	HMDB	1b,3a,7a-Trihydroxy-5b-cholanoic acid	408.288	HMDB0000414	5283846
44	116	2M-H	1-	CID001356	-1.43505	4-AMINO-4-DEOXYCHORISMATE	BioCyc	4-amino-4-deoxychorismate	226.072		25244713
44	187	M-H	1-	HMDB0031614	0.0108077	HMDB0031614	HMDB	4-Phenyl-2-butyl acetate	192.115	HMDB0031614	61517
45	34	2M-H	1-	HMDB0041663	-0.750877	HMDB0041663	HMDB	3-(3,4-Dihydroxyphenyl)-2-methoxypropionic acid	212.068	HMDB0041663
45	105	M-H	1-	HMDB0000371	-0.300543	HMDB0000371	HMDB	1,3,12-Trihydroxycholan-24-oic acid	408.288	HMDB0000371	20849394
45	187	M-H	1-	HMDB0001004	-0.0757077	HMDB0001004	HMDB	Oxoamide	192.09	HMDB0001004	436
46	34	M-H	1-	HMDB0015321	-0.818681	HMDB0015321	HMDB	Clindamycin	424.18	HMDB0015321	29029
46	105	2M-H	1-	HMDB0013840	-0.389985	HMDB0013840	HMDB	3-Hydroxymethylantipyrine	204.09	HMDB0013840	123963
46	187	M-H	1-	HMDB0033545	-0.14529	HMDB0033545	HMDB	(2E,4Z,7Z)-2,4,7-Tridecatrienal	192.151	HMDB0033545	6429289
47	34	M-H	1-	HMDB0005022	-0.888073	HMDB0005022	HMDB	Pravastatin	424.246	HMDB0005022	54687
47	105	2M-H	1-	HMDB0011667	-0.733507	HMDB0011667	HMDB	gamma-Glutamylglycine	204.075	HMDB0011667	165527
47	187	M-H	1-	HMDB0037709	-0.235646	HMDB0037709	HMDB	4-Methylphenyl 3-methylbutanoate	192.115	HMDB0037709	62092
48	34	M-H	1-	CID004865	-0.926442	CPD-9441	BioCyc	sophoraflavanone G	424.189		9910234
48	105	2M-H	1-	HMDB0038948	-0.745806	HMDB0038948	HMDB	3-Mercaptohexyl butyrate	204.118	HMDB0038948	537754
48	187	M-H	1-	HMDB0032043	-0.495639	HMDB0032043	HMDB	Benzyl 3-methylbutanoate	192.115	HMDB0032043	7651
49	34	M-H	1-	HMDB0014682	-0.97489	HMDB0014682	HMDB	Benazepril	424.2	HMDB0014682	5362124
49	105	2M-H	1-	HMDB0037765	-0.746771	HMDB0037765	HMDB	(S)-3-Mercaptohexyl butyrate	204.118	HMDB0037765	76961376
49	187	M-H	1-	HMDB0031571	-0.919116	HMDB0031571	HMDB	2-Methyl-1-phenyl-2-propanyl acetate	192.115	HMDB0031571	9024
50	34	2M-H	1-	HMDB0041665	-1.01022	HMDB0041665	HMDB	3-Hydroxy-4-methoxyphenyllactic acid	212.068	HMDB0041665	21677754
50	105	2M-H	1-	HMDB0029052	-0.755295	HMDB0029052	HMDB	Serylvaline	204.111	HMDB0029052	18218242
50	187	M-H	1-	CID003318	-0.979017	CPD-13371	BioCyc	pseudoionone	192.151	HMDB32498	1757003
51	34	2M-H	1-	HMDB0000913	-1.02095	HMDB0000913	HMDB	Vanillactic acid	212.068	HMDB0000913	160637
51	105	2M-H	1-	HMDB0039974	-0.778908	HMDB0039974	HMDB	(1S,2S,4R,8R)-p-Menthane-1,2,8,9-tetrol	204.136	HMDB0039974	110677
51	187	M-H	1-	HMDB0001324	-1.0254	HMDB0001324	HMDB	N'-Hydroxymethylnorcotinine	192.09	HMDB0001324	25201488
52	34	M-H	1-	HMDB0034492	-1.03539	HMDB0034492	HMDB	Dihydrovaltrate	424.21	HMDB0034492	5218261
52	105	2M-H	1-	HMDB0029136	-0.865221	HMDB0029136	HMDB	Valyl-Serine	204.111	HMDB0029136	139506
52	187	M-H	1-	HMDB0001427	-1.18797	HMDB0001427	HMDB	5'-Hydroxycotinine	192.09	HMDB0001427	9815515
53	34	M-H	1-	HMDB0039013	-1.03888	HMDB0039013	HMDB	8beta-Angeloyloxy-15-hydroxy-1alpha,10R-dimethoxy-3-oxo-11(13)-germacren-12,6alpha-olide	424.21	HMDB0039013
53	105	2M-H	1-	HMDB0028746	-0.907965	HMDB0028746	HMDB	Aspartyl-Alanine	204.075	HMDB0028746	4677380
53	187	M-H	1-	HMDB0036027	-1.59739	HMDB0036027	HMDB	alpha-Damascone	192.151	HMDB0036027	6436548
54	34	2M-H	1-	HMDB0011180	-1.33908	HMDB0011180	HMDB	L-prolyl-L-proline	212.116	HMDB0011180	263469
54	105	2M-H	1-	HMDB0011162	-1.03314	HMDB0011162	HMDB	L-beta-aspartyl-L-alanine	204.075	HMDB0011162	14284576
55	34	2M-H	1-	CID003866	-1.66461	CPD-6443	BioCyc	benzylbenzoate	212.084	HMDB14814	2345
55	105	2M-H	1-	HMDB0060967	-1.20464	HMDB0060967	HMDB	S-nirvanol	204.09	HMDB0060967
56	34	2M-H	1-	HMDB0059744	-1.72115	HMDB0059744	HMDB	3,4-Methyleneazelaic acid	212.105	HMDB0059744
56	105	2M-H	1-	HMDB0041316	-1.27807	HMDB0041316	HMDB	Cinnamyl butyrate	204.115	HMDB0041316	86306395
57	34	M-H	1-	HMDB0062702	-1.88013	HMDB0062702	HMDB	N,N'-diacetylchitobiose	424.169	HMDB0062702	439544
57	105	2M-H	1-	HMDB0032327	-1.60462	HMDB0032327	HMDB	Hexyl 3-mercaptobutanoate	204.118	HMDB0032327	9964407
58	34	2M-H	1-	HMDB0060336	-2.06072	HMDB0060336	HMDB	1,4'-Bipiperidine-1'-carboxylic acid	212.152	HMDB0060336	11367848
58	105	2M-H	1-	HMDB0028683	-1.62138	HMDB0028683	HMDB	Alanyl-Aspartic acid	204.075	HMDB0028683	426317
59	105	2M-H	1-	HMDB0060878	-1.94212	HMDB0060878	HMDB	4-Hydroxyantipyrine	204.09	HMDB0060878	98889

## Sheet: Positive_MS1
Rank	ID	mz	Adduct	Charge	MS2Compound ID	Da Error	Source ID	Source	Name	MonoMass	HMDB	PubChem
1	2	115.075	2M+H	1+	CID003713	0.00034448	ALLYL-ALCOHOL	BioCyc	allyl alcohol	57.034	HMDB31652	7858
1	10	191.15	2M+H	1+	HMDB0032973	0.00195744	HMDB0032973	HMDB	2,5-Dimethyl-1H-pyrrole	95.0735	HMDB0032973	12265
1	11	625.367	2M+H	1+	CID003394	0.00392905	CPD-4241	BioCyc	norajmaline	312.184		25244655
1	12	344.2	M+H	1+	HMDB0061086	0.00106473	HMDB0061086	HMDB	N-Didesmethyl-tamoxifen	343.194	HMDB0061086	3036172
1	13	407.056	2M+H	1+	HMDB0002015	0.00106497	HMDB0002015	HMDB	Cystathionine ketimine	203.025	HMDB0002015	135905
1	15	201.037	M+Na	1+	HMDB0000150	0.000416352	HMDB0000150	HMDB	Gluconolactone	178.048	HMDB0000150	7027
1	15	201.037	M+Na	1+	HMDB0001353	0.000416352	HMDB0001353	HMDB	2-Keto-3-deoxy-D-gluconic acid	178.048	HMDB0001353	194024
1	15	201.037	M+Na	1+	HMDB0001385	0.000416352	HMDB0001385	HMDB	3-Keto-b-D-galactose	178.048	HMDB0001385	440653
1	15	201.037	M+Na	1+	HMDB0002541	0.000416352	HMDB0002541	HMDB	Galactonolactone	178.048	HMDB0002541	151006
1	15	201.037	M+Na	1+	HMDB0003466	0.000416352	HMDB0003466	HMDB	L-Gulonolactone	178.048	HMDB0003466	439373
1	15	201.037	M+Na	1+	HMDB0029932	0.000416352	HMDB0029932	HMDB	D-Arabino-hexos-2-ulose	178.048	HMDB0029932	159630
1	16	105.04	M+2H	2+	CID005088	0.0012815	CPD-14048	BioCyc	N,N-dihydroxy-L-dihomomethionine	208.064		90657203
1	20	274.935	M+H	1+	HMDB0039460	0.0173682	HMDB0039460	HMDB	Di-2-propenyl hexasulfide	273.911	HMDB0039460	9882013
1	21	153.016	M+Na	1+	HMDB0000620	0.00027368	HMDB0000620	HMDB	Glutaconic acid	130.027	HMDB0000620	5280498
1	21	153.016	M+Na	1+	HMDB0000634	0.00027368	HMDB0000634	HMDB	Citraconic acid	130.027	HMDB0000634	643798
1	21	153.016	M+Na	1+	HMDB0000749	0.00027368	HMDB0000749	HMDB	Mesaconic acid	130.027	HMDB0000749	643798
1	21	153.016	M+Na	1+	HMDB0002092	0.00027368	HMDB0002092	HMDB	Itaconic acid	130.027	HMDB0002092	811
1	21	153.016	M+Na	1+	HMDB0013233	0.00027368	HMDB0013233	HMDB	Gamma-delta-Dioxovaleric acid	130.027	HMDB0013233	119412
1	21	153.016	M+Na	1+	HMDB0033809	0.00027368	HMDB0033809	HMDB	Methyl hydrogen fumarate	130.027	HMDB0033809	5354456
1	21	153.016	M+Na	1+	HMDB0059743	0.00027368	HMDB0059743	HMDB	2-Hydroxyglutaric acid lactone	130.027	HMDB0059743	251524
1	21	153.016	M+Na	1+	HMDB0060365	0.00027368	HMDB0060365	HMDB	2,5-Dioxopentanoate	130.027	HMDB0060365	523
1	21	153.016	M+Na	1+	HMDB0061185	0.00027368	HMDB0061185	HMDB	2-Pentendioate	130.027	HMDB0061185
1	28	203.144	M+H	1+	HMDB0030572	0.000526702	HMDB0030572	HMDB	(Â±)-Anisoxide	202.136	HMDB0030572
1	28	203.144	M+H	1+	HMDB0030838	0.000526702	HMDB0030838	HMDB	Feniculin	202.136	HMDB0030838	91746961
1	28	203.144	M+H	1+	HMDB0031313	0.000526702	HMDB0031313	HMDB	2-Pentyl-3-phenyl-2-propenal	202.136	HMDB0031313	1712058
1	28	203.144	M+H	1+	HMDB0039274	0.000526702	HMDB0039274	HMDB	Dictagymnin	202.136	HMDB0039274	85845705
1	28	203.144	M+H	1+	HMDB0039356	0.000526702	HMDB0039356	HMDB	Panaquinquecol 5	202.136	HMDB0039356	180093
1	35	219.008	M+2H	2+	HMDB0015284	0.00382008	HMDB0015284	HMDB	Sertaconazole	435.997	HMDB0015284	65863
1	36	379.083	M+Na	1+	HMDB0125609	0.00133358	HMDB0125609	HMDB	6-{[4,5-dihydroxy-2,5-bis(hydroxymethyl)oxolan-3-yl]oxy}-3,4,5-trihydroxyoxane-2-carboxylic acid	356.095	HMDB0125609
1	36	379.083	M+Na	1+	HMDB0125610	0.00133358	HMDB0125610	HMDB	6-{[2,4-dihydroxy-2,5-bis(hydroxymethyl)oxolan-3-yl]oxy}-3,4,5-trihydroxyoxane-2-carboxylic acid	356.095	HMDB0125610
1	36	379.083	M+Na	1+	HMDB0125611	0.00133358	HMDB0125611	HMDB	3,4,5-trihydroxy-6-{[2,3,4-trihydroxy-5-(hydroxymethyl)oxolan-2-yl]methoxy}oxane-2-carboxylic acid	356.095	HMDB0125611
1	36	379.083	M+Na	1+	HMDB0125612	0.00133358	HMDB0125612	HMDB	3,4,5-trihydroxy-6-{[3,4,5-trihydroxy-5-(hydroxymethyl)oxolan-2-yl]methoxy}oxane-2-carboxylic acid	356.095	HMDB0125612
1	40	191.035	M+H	1+	CID005061	0.0007426	CPD-9827	BioCyc	ayapin	190.027
1	44	108.021	M+2H	2+	HMDB0135284	0.00276738	HMDB0135284	HMDB	{[(2E)-3-phenylprop-2-en-1-yl]oxy}sulfonic acid	214.03	HMDB0135284
1	45	107.022	M+Na	1+	HMDB0004363	0.00012844	HMDB0004363	HMDB	Imidazolone	84.0324	HMDB0004363	504
1	47	119.078	M+2H	2+	HMDB0034462	0.000131506	HMDB0034462	HMDB	Heptyl 4-hydroxybenzoate	236.141	HMDB0034462	14138
1	47	119.078	M+2H	2+	HMDB0040778	0.000131506	HMDB0040778	HMDB	Eremopetasidione	236.141	HMDB0040778
1	48	616.936	2M+H	1+	HMDB0031727	0.00245164	HMDB0031727	HMDB	Alphachloralose	307.962	HMDB0031727	85991
1	49	452.948	2M+H	1+	HMDB0041967	0.00114993	HMDB0041967	HMDB	Oltipraz	225.969	HMDB0041967	47318
1	52	341.187	M+H	1+	HMDB0001091	0.00110246	HMDB0001091	HMDB	3-Hydroxyquinine	340.179	HMDB0001091	441264
1	52	341.187	M+H	1+	HMDB0040799	0.00110246	HMDB0040799	HMDB	11-Hydroxytubotaiwine	340.179	HMDB0040799
1	53	187.061	M+H	1+	HMDB0041026	0.00073837	HMDB0041026	HMDB	Erinapyrone C	186.053	HMDB0041026
1	56	407.003	M+Na	1+	HMDB0125271	0.00111446	HMDB0125271	HMDB	[2-(3,5-dihydroxyphenyl)-5,7-dihydroxy-4-oxo-3,4-dihydro-2H-1-benzopyran-3-yl]oxidanesulfonic acid	384.015	HMDB0125271
1	56	407.003	M+Na	1+	HMDB0125331	0.00111446	HMDB0125331	HMDB	[3-(3,5,6,7-tetrahydroxy-4-oxo-3,4-dihydro-2H-1-benzopyran-2-yl)phenyl]oxidanesulfonic acid	384.015	HMDB0125331
1	56	407.003	M+Na	1+	HMDB0125332	0.00111446	HMDB0125332	HMDB	[5,6,7-trihydroxy-2-(3-hydroxyphenyl)-4-oxo-3,4-dihydro-2H-1-benzopyran-3-yl]oxidanesulfonic acid	384.015	HMDB0125332
1	56	407.003	M+Na	1+	HMDB0125416	0.00111446	HMDB0125416	HMDB	[4-(3,5,6,7-tetrahydroxy-4-oxo-3,4-dihydro-2H-1-benzopyran-2-yl)phenyl]oxidanesulfonic acid	384.015	HMDB0125416
1	56	407.003	M+Na	1+	HMDB0125417	0.00111446	HMDB0125417	HMDB	[5,6,7-trihydroxy-2-(4-hydroxyphenyl)-4-oxo-3,4-dihydro-2H-1-benzopyran-3-yl]oxidanesulfonic acid	384.015	HMDB0125417
1	56	407.003	M+Na	1+	HMDB0125427	0.00111446	HMDB0125427	HMDB	{4-[2,3-dioxo-3-(2,3,4,6-tetrahydroxyphenyl)propyl]phenyl}oxidanesulfonic acid	384.015	HMDB0125427
1	56	407.003	M+Na	1+	HMDB0125439	0.00111446	HMDB0125439	HMDB	[2-hydroxy-5-(3,5,7-trihydroxy-4-oxo-3,4-dihydro-2H-1-benzopyran-2-yl)phenyl]oxidanesulfonic acid	384.015	HMDB0125439
1	56	407.003	M+Na	1+	HMDB0125440	0.00111446	HMDB0125440	HMDB	[2-(3,4-dihydroxyphenyl)-5,7-dihydroxy-4-oxo-3,4-dihydro-2H-1-benzopyran-3-yl]oxidanesulfonic acid	384.015	HMDB0125440
1	56	407.003	M+Na	1+	HMDB0125445	0.00111446	HMDB0125445	HMDB	{5-[2,3-dioxo-3-(2,4,6-trihydroxyphenyl)propyl]-2-hydroxyphenyl}oxidanesulfonic acid	384.015	HMDB0125445
1	56	407.003	M+Na	1+	HMDB0129476	0.00111446	HMDB0129476	HMDB	{3-[2,3-dioxo-3-(2,3,4,6-tetrahydroxyphenyl)propyl]phenyl}oxidanesulfonic acid	384.015	HMDB0129476
1	56	407.003	M+Na	1+	HMDB0130230	0.00111446	HMDB0130230	HMDB	[4-(5,6,7,8-tetrahydroxy-4-oxo-3,4-dihydro-2H-1-benzopyran-2-yl)phenyl]oxidanesulfonic acid	384.015	HMDB0130230
1	56	407.003	M+Na	1+	HMDB0130241	0.00111446	HMDB0130241	HMDB	{4-[3-oxo-3-(2,3,4,5,6-pentahydroxyphenyl)prop-1-en-1-yl]phenyl}oxidanesulfonic acid	384.015	HMDB0130241
1	56	407.003	M+Na	1+	HMDB0133561	0.00111446	HMDB0133561	HMDB	{4-[(2,4,5,6-tetrahydroxy-3-oxo-2,3-dihydro-1-benzofuran-2-yl)methyl]phenyl}oxidanesulfonic acid	384.015	HMDB0133561
1	56	407.003	M+Na	1+	HMDB0133565	0.00111446	HMDB0133565	HMDB	{4-[hydroxy(2,4,6-trihydroxy-3-oxo-2,3-dihydro-1-benzofuran-2-yl)methyl]phenyl}oxidanesulfonic acid	384.015	HMDB0133565
1	56	407.003	M+Na	1+	HMDB0133566	0.00111446	HMDB0133566	HMDB	[(4-hydroxyphenyl)(2,4,6-trihydroxy-3-oxo-2,3-dihydro-1-benzofuran-2-yl)methoxy]sulfonic acid	384.015	HMDB0133566
1	56	407.003	M+Na	1+	HMDB0133571	0.00111446	HMDB0133571	HMDB	{2-hydroxy-5-[(2,4,6-trihydroxy-3-oxo-2,3-dihydro-1-benzofuran-2-yl)methyl]phenyl}oxidanesulfonic acid	384.015	HMDB0133571
1	57	102.937	2M+H	1+	HMDB0002503	0.0208018	HMDB0002503	HMDB	Vanadium	50.944	HMDB0002503
1	58	230.998	M+Na	1+	HMDB0032684	0.000525301	HMDB0032684	HMDB	Lactyltrimethylammonium betaine	208.008	HMDB0032684
1	59	602.837	M+Na	1+	CID000063	0.0477261	CPD-1107	BioCyc	D-<i>myo</i>-inositol 1,3,4,5,6-pentakisphosphate	579.895	HMDB03529
1	59	602.837	M+Na	1+	CID000868	0.0477261	CPD-6661	BioCyc	1D-<i>myo</i>-inositol (1,2,3,4,6)-penta<i>kis</i>phosphate	579.895
1	59	602.837	M+Na	1+	CID000877	0.0477261	CPD-6741	BioCyc	D-<i>myo</i>-inositol (1,2,3,5,6) pentakisphosphate	579.895		25246187
1	59	602.837	M+Na	1+	CID000889	0.0477261	CPD-534	BioCyc	D-<i>myo</i>-inositol (1,2,4,5,6)-pentakisphosphate	579.895		25245416
1	59	602.837	M+Na	1+	CID000908	0.0477261	MI-PENTAKISPHOSPHATE	BioCyc	D-<i>myo</i>-inositol (1,2,3,4,5)-pentakisphosphate	579.895		25246002
1	65	391.043	M+Na	1+	HMDB0128401	0.000456054	HMDB0128401	HMDB	5-(acetyloxy)-14-hydroxy-9-oxo-8,17-dioxatetracyclo[8.7.0.0Â²,â·.0Â¹Â¹,Â¹â¶]heptadeca-1(10),2(7),3,5,11,13,15-heptaen-13-yl acetate	368.053	HMDB0128401
1	65	391.043	M+Na	1+	HMDB0128402	0.000456054	HMDB0128402	HMDB	5-(acetyloxy)-13-hydroxy-9-oxo-8,17-dioxatetracyclo[8.7.0.0Â²,â·.0Â¹Â¹,Â¹â¶]heptadeca-1(10),2(7),3,5,11,13,15-heptaen-14-yl acetate	368.053	HMDB0128402
1	65	391.043	M+Na	1+	HMDB0128403	0.000456054	HMDB0128403	HMDB	14-(acetyloxy)-5-hydroxy-9-oxo-8,17-dioxatetracyclo[8.7.0.0Â²,â·.0Â¹Â¹,Â¹â¶]heptadeca-1(10),2(7),3,5,11,13,15-heptaen-13-yl acetate	368.053	HMDB0128403
1	68	137.106	M+2H	2+	HMDB0035918	0.00128178	HMDB0035918	HMDB	7(14)-Bisabolene-2,3,10,11-tetrol	272.199	HMDB0035918
1	72	351.091	M+Na	1+	HMDB0004256	8.3486e-05	HMDB0004256	HMDB	7-Hydroxy-6-methyl-8-ribityl lumazine	328.102	HMDB0004256
1	74	125.037	M+H	1+	HMDB0059734	0.00195902	HMDB0059734	HMDB	Pyrazin-2-carboxylic acid	124.027	HMDB0059734	1047
1	80	541.482	M+H	1+	HMDB0007011	0.000717558	HMDB0007011	HMDB	DG(14:0/16:0/0:0)	540.475	HMDB0007011	13734178
1	80	541.482	M+H	1+	HMDB0007068	0.000717558	HMDB0007068	HMDB	DG(15:0/15:0/0:0)	540.475	HMDB0007068	18642216
1	80	541.482	M+H	1+	HMDB0007095	0.000717558	HMDB0007095	HMDB	DG(16:0/14:0/0:0)	540.475	HMDB0007095	53478024
1	80	541.482	M+H	1+	HMDB0055981	0.000717558	HMDB0055981	HMDB	DG(15:0/0:0/15:0)	540.475	HMDB0055981	4168728
1	86	337.156	M+H	1+	HMDB0041519	0.00100168	HMDB0041519	HMDB	Nb-Feruloyltryptamine	336.147	HMDB0041519	641764
1	88	325.242	2M+H	1+	HMDB0001934	0.00151994	HMDB0001934	HMDB	Nicotine	162.116	HMDB0001934	89594
1	88	325.242	2M+H	1+	HMDB0004350	0.00151994	HMDB0004350	HMDB	Anabasine	162.116	HMDB0004350	2181
1	88	325.242	2M+H	1+	HMDB0039982	0.00151994	HMDB0039982	HMDB	Trimethyl-2-propenylpyrazine	162.116	HMDB0039982	595263
1	89	246.953	M+2H	2+	CID003238	0.0248266	INOSITOL-1456-TETRAKISPHOSPHATE	BioCyc	D-myo-inositol (1,4,5,6)-tetrakisphosphate	491.866	HMDB04527	25201642
1	89	246.953	M+2H	2+	CID004756	0.0248266	CPD-6743	BioCyc	D-myo-inositol (1,2,3,6) tetrakisphosphate	491.866		25201651
1	95	381.042	M+Na	1+	HMDB0129402	0.000538671	HMDB0129402	HMDB	6-[(6-carboxy-3,4,5-trihydroxyoxan-2-yl)oxy]-2H-1,3-benzodioxole-5-carboxylic acid	358.054	HMDB0129402
1	95	381.042	M+Na	1+	HMDB0129403	0.000538671	HMDB0129403	HMDB	3,4,5-trihydroxy-6-(6-hydroxy-2H-1,3-benzodioxole-5-carbonyloxy)oxane-2-carboxylic acid	358.054	HMDB0129403
1	99	163.036	M+H	1+	HMDB0014023	0.000331597	HMDB0014023	HMDB	para-Trifluoromethylphenol	162.029	HMDB0014023	67874
1	100	434.967	M+Na	1+	HMDB0128779	0.0322305	HMDB0128779	HMDB	[2-hydroxy-5-(3,5,7-trihydroxy-6-methoxy-4-oxo-4H-chromen-2-yl)phenyl]oxidanesulfonic acid	412.01	HMDB0128779
1	104	393.141	M+H	1+	HMDB0034249	0.00179429	HMDB0034249	HMDB	Caryoptosidic acid	392.132	HMDB0034249
1	105	359.06	2M+H	1+	HMDB0029415	0.000933929	HMDB0029415	HMDB	S-Carboxymethyl-L-cysteine	179.025	HMDB0029415	1080
1	106	121.08	M+2H	2+	HMDB0015407	0.00293192	HMDB0015407	HMDB	Pirbuterol	240.147	HMDB0015407	4845
1	107	964.903	2M+H	1+	CID000069	0.0413927	TTP	BioCyc	dTTP	481.989	HMDB01342	11988283
1	108	121.014	M+H	1+	HMDB0031473	1.5364e-05	HMDB0031473	HMDB	1,3-Dithiane	120.007	HMDB0031473	10451
1	108	121.014	M+H	1+	HMDB0031474	1.5364e-05	HMDB0031474	HMDB	1,4-Dithiane	120.007	HMDB0031474	10452
1	108	121.014	M+H	1+	HMDB0033052	1.5364e-05	HMDB0033052	HMDB	Ethyl vinyl disulfide	120.007	HMDB0033052	15648868
1	108	121.014	M+H	1+	HMDB0036179	1.5364e-05	HMDB0036179	HMDB	2-Methyl-1,3-dithiolane	120.007	HMDB0036179	21828
1	108	121.014	M+H	1+	HMDB0040250	1.5364e-05	HMDB0040250	HMDB	xi-Tetrahydro-2-thiophenethiol	120.007	HMDB0040250	526191
1	108	121.014	M+H	1+	HMDB0041389	1.5364e-05	HMDB0041389	HMDB	Methyl 2-propenyl disulfide	120.007	HMDB0041389	62434
1	108	121.014	M+H	1+	HMDB0041391	1.5364e-05	HMDB0041391	HMDB	(E)-Methyl 1-propenyl disulfide	120.007	HMDB0041391	6164465
1	112	134.054	M+2H	2+	HMDB0033980	0.00125491	HMDB0033980	HMDB	7-Methoxy-2-methylisoflavone	266.094	HMDB0033980	354368
1	112	134.054	M+2H	2+	HMDB0041447	0.00125491	HMDB0041447	HMDB	(E)-4-[5-(4-Hydroxyphenoxy)-3-penten-1-ynyl]phenol	266.094	HMDB0041447
1	130	147.039	M+2H	2+	HMDB0031783	0.000909844	HMDB0031783	HMDB	Etrimfos	292.065	HMDB0031783	37995
1	131	339.039	2M+H	1+	HMDB0000370	0.00167177	HMDB0000370	HMDB	2-Amino-3-phosphonopropionic acid	169.014	HMDB0000370	3857
1	132	270.957	M+H	1+	HMDB0029845	0.000739901	HMDB0029845	HMDB	Chymopapain	269.95	HMDB0029845	9002
1	141	205.054	M+H	1+	CID001201	0.00475755	DIHYDROXYNAPHTHOATE	BioCyc	1,4-dihydroxy-2-naphthoate	204.042		54706667
1	142	577.078	M+Na	1+	HMDB0132320	0.0037972	HMDB0132320	HMDB	5,7-dihydroxy-8-[2-hydroxy-5-(5,6,7-trihydroxy-4-oxo-4H-chromen-2-yl)phenyl]-2-(4-hydroxyphenyl)-4H-chromen-4-one	554.085	HMDB0132320
1	142	577.078	M+Na	1+	HMDB0132321	0.0037972	HMDB0132321	HMDB	8-[5-(5,7-dihydroxy-4-oxo-4H-chromen-2-yl)-2-hydroxyphenyl]-5,6,7-trihydroxy-2-(4-hydroxyphenyl)-4H-chromen-4-one	554.085	HMDB0132321
1	142	577.078	M+Na	1+	HMDB0132322	0.0037972	HMDB0132322	HMDB	8-[5-(5,7-dihydroxy-4-oxo-4H-chromen-2-yl)-2,3-dihydroxyphenyl]-5,7-dihydroxy-2-(4-hydroxyphenyl)-4H-chromen-4-one	554.085	HMDB0132322
1	142	577.078	M+Na	1+	HMDB0132323	0.0037972	HMDB0132323	HMDB	8-[5-(5,7-dihydroxy-4-oxo-4H-chromen-2-yl)-2-hydroxyphenyl]-2-(3,4-dihydroxyphenyl)-5,7-dihydroxy-4H-chromen-4-one	554.085	HMDB0132323
1	144	439.047	M+Na	1+	HMDB0126122	0.00152865	HMDB0126122	HMDB	(3-{5-hydroxy-8,8-dimethyl-2-oxo-2H,8H-pyrano[2,3-f]chromen-4-yl}phenyl)oxidanesulfonic acid	416.057	HMDB0126122
1	144	439.047	M+Na	1+	HMDB0126125	0.00152865	HMDB0126125	HMDB	(4-{5-hydroxy-8,8-dimethyl-2-oxo-2H,8H-pyrano[2,3-f]chromen-4-yl}phenyl)oxidanesulfonic acid	416.057	HMDB0126125
1	144	439.047	M+Na	1+	HMDB0126130	0.00152865	HMDB0126130	HMDB	({5-hydroxy-8-methyl-2-oxo-4-phenyl-2H,8H-pyrano[2,3-f]chromen-8-yl}methoxy)sulfonic acid	416.057	HMDB0126130
1	145	179.973	M+H	1+	HMDB0034895	0.0115192	HMDB0034895	HMDB	3-(Dichloromethylene)-2,5-pyrrolidinedione	178.954	HMDB0034895	154811
1	160	375.009	M+Na	1+	HMDB0030552	0.00188843	HMDB0030552	HMDB	Thelephoric acid	352.022	HMDB0030552
1	167	403.104	M+H	1+	HMDB0041257	0.00185663	HMDB0041257	HMDB	5-Hydroxy-3,3',7,8-tetramethoxy-4',5'-methylenedioxyflavone	402.095	HMDB0041257
1	168	433.121	2M+H	1+	HMDB0004821	0.0001006	HMDB0004821	HMDB	Bisnorbiotin	216.057	HMDB0004821	86492
1	168	433.121	2M+H	1+	HMDB0060618	0.0001006	HMDB0060618	HMDB	6-Aminopenicillanic acid	216.057	HMDB0060618	11082
1	173	128.057	M+2H	2+	HMDB0006790	0.000681552	HMDB0006790	HMDB	Galactosylglycerol	254.1	HMDB0006790	656504
1	173	128.057	M+2H	2+	HMDB0038664	0.000681552	HMDB0038664	HMDB	(2R)-1-O-beta-D-Galactopyranosylglycerol	254.1	HMDB0038664	4302177
1	174	443.066	2M+H	1+	HMDB0002135	0.00638646	HMDB0002135	HMDB	S-(3-oxo-3-carboxy-n-propyl)cysteine	221.036	HMDB0002135	21252272
1	176	369.053	2M+H	1+	HMDB0030097	0.000226136	HMDB0030097	HMDB	5-Hydroxyisourate	184.023	HMDB0030097	250388
1	178	123.039	2M+H	1+	HMDB0003551	0.000586845	HMDB0003551	HMDB	Carbamic acid	61.0164	HMDB0003551	277
1	184	149.886	M+Na	1+	CID002933	0.0074058	CPD-387	BioCyc	iodide	126.904	HMDB12238	30165
1	192	133.011	M+H	1+	HMDB0000223	0.00240284	HMDB0000223	HMDB	Oxalacetic acid	132.006	HMDB0000223	970
1	195	905.219	2M+H	1+	HMDB0124839	0.00492047	HMDB0124839	HMDB	6,12-bis(3,4-dihydroxyphenyl)-8,13-dihydroxy-3,11-dioxatricyclo[8.4.0.0Â²,â·]tetradeca-1(10),2(7),8-trien-4-one	452.111	HMDB0124839
1	201	118.057	M+2H	2+	HMDB0002339	0.00121212	HMDB0002339	HMDB	5-Methoxytryptophan	234.1	HMDB0002339	151018
1	201	118.057	M+2H	2+	HMDB0013894	0.00121212	HMDB0013894	HMDB	S-4-Hydroxymephenytoin	234.1	HMDB0013894	119507
1	201	118.057	M+2H	2+	HMDB0060968	0.00121212	HMDB0060968	HMDB	4'-hydroxymephenytoin	234.1	HMDB0060968
1	203	138.988	M+Na	1+	HMDB0000134	0.012479	HMDB0000134	HMDB	Fumaric acid	116.011	HMDB0000134	444972
1	203	138.988	M+Na	1+	HMDB0000176	0.012479	HMDB0000176	HMDB	Maleic acid	116.011	HMDB0000176	444972
1	213	506.939	M+Na	1+	CID000492	0.0184789	UTP	BioCyc	UTP	483.969	HMDB00285	7058168
1	228	345.05	2M+H	1+	HMDB0059933	0.00193429	HMDB0059933	HMDB	p-Toluenesulfonic acid	172.019	HMDB0059933	4615423
1	229	358.134	M+H	1+	HMDB0031944	0.00211594	HMDB0031944	HMDB	Niazimicin A	357.125	HMDB0031944	5471459
1	230	152.05	M+Na	1+	HMDB0032341	0.000655947	HMDB0032341	HMDB	Isoamyl isothiocyanate	129.061	HMDB0032341	79086
1	230	152.05	M+Na	1+	HMDB0038433	0.000655947	HMDB0038433	HMDB	1-Isothiocyanatopentane	129.061	HMDB0038433	69415
1	230	152.05	M+Na	1+	HMDB0038973	0.000655947	HMDB0038973	HMDB	2,5-Dihydro-2,4,5-trimethylthiazole	129.061	HMDB0038973	181287
1	233	203.062	M+2H	2+	HMDB0128510	0.00206702	HMDB0128510	HMDB	3,4,5-trihydroxy-6-{3-hydroxy-5-[(E)-2-(4-hydroxyphenyl)ethenyl]phenoxy}oxane-2-carboxylic acid	404.111	HMDB0128510
1	233	203.062	M+2H	2+	HMDB0128511	0.00206702	HMDB0128511	HMDB	6-{4-[(E)-2-(3,5-dihydroxyphenyl)ethenyl]phenoxy}-3,4,5-trihydroxyoxane-2-carboxylic acid	404.111	HMDB0128511
1	233	203.062	M+2H	2+	HMDB0135191	0.00206702	HMDB0135191	HMDB	3,4,5-trihydroxy-6-[2-(1-hydroxy-2-oxo-2-phenylethyl)phenoxy]oxane-2-carboxylic acid	404.111	HMDB0135191
1	233	203.062	M+2H	2+	HMDB0135193	0.00206702	HMDB0135193	HMDB	3,4,5-trihydroxy-6-[2-(2-hydroxy-2-phenylacetyl)phenoxy]oxane-2-carboxylic acid	404.111	HMDB0135193
1	233	203.062	M+2H	2+	HMDB0135195	0.00206702	HMDB0135195	HMDB	3,4,5-trihydroxy-6-[4-(2-hydroxy-2-phenylacetyl)phenoxy]oxane-2-carboxylic acid	404.111	HMDB0135195
1	233	203.062	M+2H	2+	HMDB0135198	0.00206702	HMDB0135198	HMDB	3,4,5-trihydroxy-6-[4-(1-hydroxy-2-oxo-2-phenylethyl)phenoxy]oxane-2-carboxylic acid	404.111	HMDB0135198
1	233	203.062	M+2H	2+	HMDB0135203	0.00206702	HMDB0135203	HMDB	3,4,5-trihydroxy-6-[3-(1-hydroxy-2-oxo-2-phenylethyl)phenoxy]oxane-2-carboxylic acid	404.111	HMDB0135203
1	233	203.062	M+2H	2+	HMDB0135206	0.00206702	HMDB0135206	HMDB	3,4,5-trihydroxy-6-[3-(2-hydroxy-2-phenylacetyl)phenoxy]oxane-2-carboxylic acid	404.111	HMDB0135206
1	233	203.062	M+2H	2+	HMDB0136121	0.00206702	HMDB0136121	HMDB	2-(3,4-dimethoxyphenyl)-5,7-dihydroxy-3,6,8-trimethoxy-4H-chromen-4-one	404.111	HMDB0136121
1	234	368.042	M+H	1+	HMDB0014971	0.00414175	HMDB0014971	HMDB	Cefaclor	367.039	HMDB0014971	51039
1	236	515.005	M+H	1+	HMDB0061738	0.0303425	HMDB0061738	HMDB	Perfluorodecanoic acid	513.967	HMDB0061738
1	237	256.929	M+Na	1+	HMDB0062252	0.014875	HMDB0062252	HMDB	(alpha-D-mannosyl)7-beta-D-mannosyl-diacetylchitobiosyl-L-asparagine, isoform B (protein)	233.954	HMDB0062252	69676
1	240	489.028	M+H	1+	HMDB0136073	0.00218207	HMDB0136073	HMDB	8-(6-carboxy-2,3,4-trihydroxyphenoxy)-3,4,9,10-tetrahydroxy-6-oxo-6H-benzo[c]chromene-1-carboxylic acid	488.023	HMDB0136073
1	241	257.014	M+H	1+	HMDB0128627	0.00220365	HMDB0128627	HMDB	[(1-oxo-1H-isochromen-3-yl)methoxy]sulfonic acid	256.004	HMDB0128627
1	241	257.014	M+H	1+	HMDB0135536	0.00220365	HMDB0135536	HMDB	[(2-oxo-2H-chromen-6-yl)methoxy]sulfonic acid	256.004	HMDB0135536
1	247	201.1	M+Na	1+	HMDB0001329	0.000136979	HMDB0001329	HMDB	2'-Hydroxynicotine	178.111	HMDB0001329	23615292
1	252	171.254	2M+H	1+	HMDB0034301	0.0341047	HMDB0034301	HMDB	Piperidine	85.0891	HMDB0034301	8082
1	258	105.129	M+H	1+	CID001793	0.00945142	CADAVERINE	BioCyc	cadaverine	104.131	HMDB02322	3718401
1	262	145.107	M+2H	2+	HMDB0031885	0.00630499	HMDB0031885	HMDB	6-Hydroxypentadecanedioic acid	288.194	HMDB0031885
1	263	128.185	M+H	1+	HMDB0030285	0.0418882	HMDB0030285	HMDB	(S)-2-Propylpiperidine	127.136	HMDB0030285	9985
1	267	149.077	M+2H	2+	HMDB0138206	0.0013217	HMDB0138206	HMDB	(4E)-1,7-bis(4-hydroxyphenyl)hept-4-en-3-one	296.141	HMDB0138206
1	267	149.077	M+2H	2+	HMDB0141090	0.0013217	HMDB0141090	HMDB	1-(4-hydroxyphenyl)-7-phenylheptane-3,5-dione	296.141	HMDB0141090
1	270	295	M+Na	1+	HMDB0128634	0.0115552	HMDB0128634	HMDB	[(7-hydroxy-1-oxo-1H-isochromen-3-yl)methoxy]sulfonic acid	271.999	HMDB0128634
1	270	295	M+Na	1+	HMDB0128636	0.0115552	HMDB0128636	HMDB	[(6-hydroxy-1-oxo-1H-isochromen-3-yl)methoxy]sulfonic acid	271.999	HMDB0128636
1	270	295	M+Na	1+	HMDB0128638	0.0115552	HMDB0128638	HMDB	[(5-hydroxy-1-oxo-1H-isochromen-3-yl)methoxy]sulfonic acid	271.999	HMDB0128638
1	275	527.067	M+H	1+	HMDB0134845	0.00305033	HMDB0134845	HMDB	(4-{7-[3,5-dimethoxy-4-(sulfooxy)phenyl]-6,11-dihydroxy-2,8-dioxatricyclo[7.3.1.0âµ,Â¹Â³]trideca-1(13),4,6,9,11-pentaen-3-ylidene}cyclohexa-2,5-dien-1-ylidene)oxidanium	526.057	HMDB0134845
1	284	135.081	M+H	1+	CID001888	0.000550557	CPD-6483	BioCyc	chavicol	134.073	HMDB34107	68148
1	293	704.902	2M+H	1+	HMDB0032127	0.0328815	HMDB0032127	HMDB	Clofenotane	351.915	HMDB0032127	3036
1	306	173.065	M+2H	2+	HMDB0001513	0.00034421	HMDB0001513	HMDB	Dolichyl diphosphate	344.115	HMDB0001513	5462166
1	308	367.176	M+H	1+	HMDB0035104	0.00116741	HMDB0035104	HMDB	Diacetoxyscirpenol	366.168	HMDB0035104	422111
1	308	367.176	M+H	1+	HMDB0038282	0.00116741	HMDB0038282	HMDB	4-Acetyl-2-prenylphenol glucoside	366.168	HMDB0038282
1	308	367.176	M+H	1+	HMDB0041364	0.00116741	HMDB0041364	HMDB	Secoeremopetasitolide A	366.168	HMDB0041364
1	309	605.043	2M+H	1+	HMDB0015039	0.00661006	HMDB0015039	HMDB	Ethacrynic acid	302.011	HMDB0015039	3278
1	321	135.024	M+Na	1+	HMDB0032977	4.2346e-05	HMDB0032977	HMDB	2,3-Dimethylthiophene	112.035	HMDB0032977	34295
1	321	135.024	M+Na	1+	HMDB0032978	4.2346e-05	HMDB0032978	HMDB	2,4-Dimethylthiophene	112.035	HMDB0032978	34296
1	321	135.024	M+Na	1+	HMDB0032979	4.2346e-05	HMDB0032979	HMDB	2,5-Dimethylthiophene	112.035	HMDB0032979	12514
1	321	135.024	M+Na	1+	HMDB0032980	4.2346e-05	HMDB0032980	HMDB	3,4-Dimethylthiophene	112.035	HMDB0032980	79089
1	321	135.024	M+Na	1+	HMDB0035384	4.2346e-05	HMDB0035384	HMDB	2-Ethylthiophene	112.035	HMDB0035384	13388
1	321	135.024	M+Na	1+	HMDB0035385	4.2346e-05	HMDB0035385	HMDB	3-Ethylthiophene	112.035	HMDB0035385	74530
1	325	219.065	M+H	1+	HMDB0029518	0.000511008	HMDB0029518	HMDB	Liqcoumarin	218.058	HMDB0029518	11378967
1	325	219.065	M+H	1+	HMDB0030769	0.000511008	HMDB0030769	HMDB	8-Hydroxy-2-methoxy-6-methyl-1,4-naphthoquinone	218.058	HMDB0030769	5276616
1	325	219.065	M+H	1+	HMDB0032989	0.000511008	HMDB0032989	HMDB	4-Methylumbelliferyl acetate	218.058	HMDB0032989	366
1	325	219.065	M+H	1+	HMDB0033779	0.000511008	HMDB0033779	HMDB	Piperic acid	218.058	HMDB0033779	13001421
1	326	565.096	M+H	1+	HMDB0128744	0.00454141	HMDB0128744	HMDB	{4-[3-hydroxy-2-oxo-8-(3,5,7-trihydroxy-4-oxo-3,4-dihydro-2H-1-benzopyran-2-yl)-4-oxatricyclo[4.3.1.0Â³,â·]decan-10-yl]-2-methoxyphenyl}oxidanesulfonic acid	564.094	HMDB0128744
1	326	565.096	M+H	1+	HMDB0128745	0.00454141	HMDB0128745	HMDB	{5,7-dihydroxy-2-[3-hydroxy-10-(4-hydroxy-3-methoxyphenyl)-2-oxo-4-oxatricyclo[4.3.1.0Â³,â·]decan-8-yl]-4-oxo-3,4-dihydro-2H-1-benzopyran-3-yl}oxidanesulfonic acid	564.094	HMDB0128745
1	329	323.169	M+H	1+	HMDB0031694	0.000579708	HMDB0031694	HMDB	Butyl (S)-3-hydroxybutyrate glucoside	322.163	HMDB0031694
1	333	327.153	M+H	1+	HMDB0015552	0.000526274	HMDB0015552	HMDB	Acepromazine	326.145	HMDB0015552	6077
1	333	327.153	M+H	1+	HMDB0015553	0.000526274	HMDB0015553	HMDB	Aceprometazine	326.145	HMDB0015553	26035
1	336	365.031	M+Na	1+	HMDB0128976	0.000622915	HMDB0128976	HMDB	[1-(7-methoxy-2-oxo-2H-chromen-6-yl)-3-oxobutoxy]sulfonic acid	342.041	HMDB0128976
1	336	365.031	M+Na	1+	HMDB0128981	0.000622915	HMDB0128981	HMDB	[4-(7-methoxy-2-oxo-2H-chromen-6-yl)-2-oxobutoxy]sulfonic acid	342.041	HMDB0128981
1	336	365.031	M+Na	1+	HMDB0128983	0.000622915	HMDB0128983	HMDB	{[1-(7-methoxy-2-oxo-2H-chromen-6-yl)-3-oxobutan-2-yl]oxy}sulfonic acid	342.041	HMDB0128983
1	336	365.031	M+Na	1+	HMDB0138062	0.000622915	HMDB0138062	HMDB	{10-hydroxy-8,8-dimethyl-2-oxo-2H,8H,9H,10H-pyrano[2,3-h]chromen-9-yl}oxidanesulfonic acid	342.041	HMDB0138062
1	340	449.048	M+Na	1+	HMDB0128404	0.000214651	HMDB0128404	HMDB	5,14-bis(acetyloxy)-4-hydroxy-9-oxo-8,17-dioxatetracyclo[8.7.0.0Â²,â·.0Â¹Â¹,Â¹â¶]heptadeca-1(10),2,4,6,11,13,15-heptaen-13-yl acetate	426.059	HMDB0128404
1	340	449.048	M+Na	1+	HMDB0128405	0.000214651	HMDB0128405	HMDB	5,14-bis(acetyloxy)-15-hydroxy-9-oxo-8,17-dioxatetracyclo[8.7.0.0Â²,â·.0Â¹Â¹,Â¹â¶]heptadeca-1(10),2(7),3,5,11,13,15-heptaen-13-yl acetate	426.059	HMDB0128405
1	340	449.048	M+Na	1+	HMDB0128406	0.000214651	HMDB0128406	HMDB	5,14-bis(acetyloxy)-6-hydroxy-9-oxo-8,17-dioxatetracyclo[8.7.0.0Â²,â·.0Â¹Â¹,Â¹â¶]heptadeca-1(10),2(7),3,5,11,13,15-heptaen-13-yl acetate	426.059	HMDB0128406
1	340	449.048	M+Na	1+	HMDB0128407	0.000214651	HMDB0128407	HMDB	5,13-bis(acetyloxy)-12-hydroxy-9-oxo-8,17-dioxatetracyclo[8.7.0.0Â²,â·.0Â¹Â¹,Â¹â¶]heptadeca-1(10),2(7),3,5,11,13,15-heptaen-14-yl acetate	426.059	HMDB0128407
1	340	449.048	M+Na	1+	HMDB0128408	0.000214651	HMDB0128408	HMDB	5,14-bis(acetyloxy)-3-hydroxy-9-oxo-8,17-dioxatetracyclo[8.7.0.0Â²,â·.0Â¹Â¹,Â¹â¶]heptadeca-1(10),2,4,6,11,13,15-heptaen-13-yl acetate	426.059	HMDB0128408
1	340	449.048	M+Na	1+	HMDB0128409	0.000214651	HMDB0128409	HMDB	5,13-bis(acetyloxy)-9-oxo-8,17-dioxatetracyclo[8.7.0.0Â²,â·.0Â¹Â¹,Â¹â¶]heptadeca-1(10),2(7),3,5,11,13,15-heptaen-14-yl 2-hydroxyacetate	426.059	HMDB0128409
1	340	449.048	M+Na	1+	HMDB0128410	0.000214651	HMDB0128410	HMDB	5,14-bis(acetyloxy)-9-oxo-8,17-dioxatetracyclo[8.7.0.0Â²,â·.0Â¹Â¹,Â¹â¶]heptadeca-1(10),2(7),3,5,11,13,15-heptaen-13-yl 2-hydroxyacetate	426.059	HMDB0128410
1	340	449.048	M+Na	1+	HMDB0128411	0.000214651	HMDB0128411	HMDB	13,14-bis(acetyloxy)-9-oxo-8,17-dioxatetracyclo[8.7.0.0Â²,â·.0Â¹Â¹,Â¹â¶]heptadeca-1(10),2(7),3,5,11,13,15-heptaen-5-yl 2-hydroxyacetate	426.059	HMDB0128411
1	350	477.126	M+H	1+	HMDB0125181	0.00223245	HMDB0125181	HMDB	3,4,5-trihydroxy-6-[(2,4,5-trihydroxy-6-{[hydroxy(4-oxocyclohexa-2,5-dien-1-ylidene)methoxy]methyl}oxan-3-yl)oxy]oxane-2-carboxylic acid	476.117	HMDB0125181
1	350	477.126	M+H	1+	HMDB0125182	0.00223245	HMDB0125182	HMDB	3,4,5-trihydroxy-6-[(2,3,5-trihydroxy-6-{[hydroxy(4-oxocyclohexa-2,5-dien-1-ylidene)methoxy]methyl}oxan-4-yl)oxy]oxane-2-carboxylic acid	476.117	HMDB0125182
1	350	477.126	M+H	1+	HMDB0125183	0.00223245	HMDB0125183	HMDB	3,4,5-trihydroxy-6-[(4,5,6-trihydroxy-2-{[hydroxy(4-oxocyclohexa-2,5-dien-1-ylidene)methoxy]methyl}oxan-3-yl)oxy]oxane-2-carboxylic acid	476.117	HMDB0125183
1	360	698.917	2M+H	1+	HMDB0041856	0.0288157	HMDB0041856	HMDB	Chlorpyrifos	348.926	HMDB0041856	2730
1	369	470.983	2M+H	1+	HMDB0014427	0.0132102	HMDB0014427	HMDB	Pamidronate	235.001	HMDB0014427	4674
1	386	321.028	M+H	1+	HMDB0126633	0.00413105	HMDB0126633	HMDB	3,4,8,9,10-pentahydroxy-6-oxo-6H-benzo[c]chromene-1-carboxylic acid	320.017	HMDB0126633
1	389	355.176	M+H	1+	HMDB0060933	0.000801214	HMDB0060933	HMDB	Propofol glucuronide	354.168	HMDB0060933
1	403	104.905	2M+H	1+	HMDB0000599	0.00842435	HMDB0000599	HMDB	Chromium	51.9405	HMDB0000599	27668
1	404	431.086	2M+H	1+	HMDB0001885	0.00430405	HMDB0001885	HMDB	3-Chlorotyrosine	215.035	HMDB0001885	119226
1	413	187.027	M+2H	2+	CID003596	0.002752	CPDQT-273	BioCyc	gluconapin	372.042	HMDB38427	9548619
1	414	114.966	M+2H	2+	HMDB0034831	0.00381829	HMDB0034831	HMDB	Orthoperiodic acid	227.913	HMDB0034831	25289
1	426	214.047	M+Na	1+	HMDB0000763	0.000312459	HMDB0000763	HMDB	5-Hydroxyindoleacetic acid	191.058	HMDB0000763	1826
1	426	214.047	M+Na	1+	HMDB0035514	0.000312459	HMDB0035514	HMDB	xi-2,3-Dihydro-2-oxo-1H-indole-3-acetic acid	191.058	HMDB0035514	3080590
1	426	214.047	M+Na	1+	HMDB0060400	0.000312459	HMDB0060400	HMDB	5-Phenyl-1,3-oxazinane-2,4-dione	191.058	HMDB0060400	21350393
1	426	214.047	M+Na	1+	HMDB0094657	0.000312459	HMDB0094657	HMDB	2-Oxindole-3-acetate	191.058	HMDB0094657
1	428	626.209	M+H	1+	HMDB0038098	0.0244059	HMDB0038098	HMDB	Petunidin 3-rutinoside	625.177	HMDB0038098	101949843
1	428	626.209	M+H	1+	HMDB0038099	0.0244059	HMDB0038099	HMDB	Petunidin 3-rhamnoside 5-glucoside	625.177	HMDB0038099
1	428	626.209	M+H	1+	HMDB0041677	0.0244059	HMDB0041677	HMDB	4'-O-Methyldelphinidin 3-O-rutinoside	625.177	HMDB0041677	101394434
1	428	626.209	M+H	1+	HMDB0041766	0.0244059	HMDB0041766	HMDB	Peonidin 3-sophoroside	625.177	HMDB0041766
1	429	516.401	M+2H	2+	HMDB0054892	0.0110911	HMDB0054892	HMDB	TG(22:4(7Z,10Z,13Z,16Z)/22:6(4Z,7Z,10Z,13Z,16Z,19Z)/22:4(7Z,10Z,13Z,16Z))	1030.8	HMDB0054892
1	429	516.401	M+2H	2+	HMDB0055077	0.0110911	HMDB0055077	HMDB	TG(22:5(4Z,7Z,10Z,13Z,16Z)/22:4(7Z,10Z,13Z,16Z)/22:5(4Z,7Z,10Z,13Z,16Z))	1030.8	HMDB0055077
1	429	516.401	M+2H	2+	HMDB0055867	0.0110911	HMDB0055867	HMDB	TG(22:5(7Z,10Z,13Z,16Z,19Z)/22:4(7Z,10Z,13Z,16Z)/22:5(7Z,10Z,13Z,16Z,19Z))	1030.8	HMDB0055867
1	429	516.401	M+2H	2+	HMDB0055933	0.0110911	HMDB0055933	HMDB	TG(22:6(4Z,7Z,10Z,13Z,16Z,19Z)/22:2(13Z,16Z)/22:6(4Z,7Z,10Z,13Z,16Z,19Z))	1030.8	HMDB0055933
1	430	295.981	M+Na	1+	CID004081	0.0091913	2-CARBOXY-D-ARABINITOL-1-PHOSPHATASE	BioCyc	2-carboxy-D-arabinitol 1-phosphate	273.001		25203884
1	435	835.418	2M+H	1+	HMDB0030274	0.0152582	HMDB0030274	HMDB	(E)-Casimiroedine	417.19	HMDB0030274	5281818
1	436	689.922	M+Na	1+	HMDB0059647	0.00449172	HMDB0059647	HMDB	Adenosine 5'-pentaphosphate	666.928	HMDB0059647	193491
1	439	719.28	2M+H	1+	HMDB0136453	0.0004226	HMDB0136453	HMDB	N-[2-hydroxy-2-(4-hydroxy-3-methoxyphenyl)ethyl]-3-(4-hydroxy-3-methoxyphenyl)prop-2-enimidic acid	359.137	HMDB0136453
1	441	145.082	M+2H	2+	HMDB0034913	0.00286048	HMDB0034913	HMDB	Imazamethabenz-methyl	288.147	HMDB0034913	21873022
1	441	145.082	M+2H	2+	HMDB0037554	0.00286048	HMDB0037554	HMDB	(Â±)-Rollipyrrole	288.147	HMDB0037554	101133764
1	452	284.886	2M+H	1+	HMDB0030879	0.00357949	HMDB0030879	HMDB	Methyl methylthio selenide	141.936	HMDB0030879	12916333
1	455	905.322	2M+H	1+	HMDB0035068	0.00296899	HMDB0035068	HMDB	Melleolide M	452.16	HMDB0035068
1	458	388.967	M+H	1+	HMDB0060500	0.0132693	HMDB0060500	HMDB	NTP	387.973	HMDB0060500
1	459	337.22	M+H	1+	HMDB0015316	0.0030342	HMDB0015316	HMDB	Fluoxymesterone	336.21	HMDB0015316	6446
1	470	131.15	M+H	1+	HMDB0062730	0.00457189	HMDB0062730	HMDB	N(1)-isopropyl-2-methylpropan-1,2-diamine	130.147	HMDB0062730	79532
1	486	133.056	M+2H	2+	HMDB0036544	0.00269562	HMDB0036544	HMDB	1'-Acetoxyeugenol acetate	264.1	HMDB0036544	4484222
1	489	808.751	2M+H	1+	HMDB0014894	0.0217871	HMDB0014894	HMDB	Hexachlorophene	403.85	HMDB0014894	3598
1	493	376.93	2M+H	1+	HMDB0062396	0.0140976	HMDB0062396	HMDB	4-Bromocatechol	187.947	HMDB0062396	28487
1	493	376.93	2M+H	1+	HMDB0062398	0.0140976	HMDB0062398	HMDB	4-Bromophenol-2,3-epoxide	187.947	HMDB0062398	11954064
1	494	116.078	M+2H	2+	HMDB0015614	0.000644808	HMDB0015614	HMDB	Ibudilast	230.142	HMDB0015614	3671
1	500	962.794	M+Na	1+	HMDB0114659	0.0394566	HMDB0114659	HMDB	PE-NMe2(24:1(15Z)/24:1(15Z))	939.766	HMDB0114659
1	501	964.814	M+Na	1+	HMDB0114630	0.0438956	HMDB0114630	HMDB	PE-NMe2(24:0/24:1(15Z))	941.781	HMDB0114630
1	501	964.814	M+Na	1+	HMDB0114658	0.0438956	HMDB0114658	HMDB	PE-NMe2(24:1(15Z)/24:0)	941.781	HMDB0114658
1	505	350.099	M+H	1+	CID003674	0.0010925	CPD-14935	BioCyc	3',4'-dimethylmyricetin	349.092		90657852
1	506	132.045	M+2H	2+	CID004642	0.0018182	CPD-10525	BioCyc	indigo	262.074		5318432
1	514	678.882	M+2H	2+	HMDB0004938	0.0431195	HMDB0004938	HMDB	Ganglioside GM2 (d18:1/16:0)	1355.79	HMDB0004938	20057334
1	515	146.059	M+Na	1+	HMDB0029300	0.000917285	HMDB0029300	HMDB	p-Anisidine	123.068	HMDB0029300	7732
1	515	146.059	M+Na	1+	HMDB0032492	0.000917285	HMDB0032492	HMDB	2-Propionylpyrrole	123.068	HMDB0032492	61260
1	515	146.059	M+Na	1+	HMDB0032578	0.000917285	HMDB0032578	HMDB	4-Hydroxybenzylamine	123.068	HMDB0032578	97472
1	515	146.059	M+Na	1+	HMDB0036058	0.000917285	HMDB0036058	HMDB	1-Ethyl-1H-pyrrole-2-carboxaldehyde	123.068	HMDB0036058	579338
1	515	146.059	M+Na	1+	HMDB0040360	0.000917285	HMDB0040360	HMDB	2-Acetyl-1-methylpyrrole	123.068	HMDB0040360	61240
1	520	363.098	M+2H	2+	HMDB0032778	0.00290607	HMDB0032778	HMDB	Kaempferol 3-(2'',4''-di-(Z)-p-coumaroylrhamnoside)	724.179	HMDB0032778
1	520	363.098	M+2H	2+	HMDB0039928	0.00290607	HMDB0039928	HMDB	2'',3''-Di-O-p-coumaroylafzelin	724.179	HMDB0039928	5320628
1	522	127.006	M+H	1+	HMDB0003903	1.477e-05	HMDB0003903	HMDB	2-Hydroxyethanesulfonate	125.999	HMDB0003903	7866
1	522	127.006	M+H	1+	HMDB0031233	1.477e-05	HMDB0031233	HMDB	Ethyl hydrogen sulfate	125.999	HMDB0031233	6004
1	523	164.04	M+2H	2+	HMDB0029199	0.00123135	HMDB0029199	HMDB	Fertaric acid	326.064	HMDB0029199	22298372
1	524	947.19	2M+H	1+	HMDB0062528	0.00610826	HMDB0062528	HMDB	1-(s-glutathionyl)-2,4-dinitrobenzene	473.085	HMDB0062528	97535
1	530	156.098	M+H	1+	HMDB0030353	0.00351686	HMDB0030353	HMDB	Arecoline	155.095	HMDB0030353	2230
1	537	143.865	M+Na	1+	HMDB0004118	0.0275435	HMDB0004118	HMDB	Antimony	120.904	HMDB0004118	104894
1	539	132.904	M+H	1+	HMDB0041791	0.0335306	HMDB0041791	HMDB	1,1,1-Trichloroethane	131.93	HMDB0041791	6278
1	545	353.272	2M+H	1+	HMDB0036175	0.000890428	HMDB0036175	HMDB	(Cyclohexylmethyl)pyrazine	176.131	HMDB0036175	16204532
2	2	115.075	M+H	1+	HMDB0000453	0.000688964	HMDB0000453	HMDB	Delta-Hexanolactone	114.068	HMDB0000453	13204
2	2	115.075	M+H	1+	HMDB0003843	0.000688964	HMDB0003843	HMDB	Gamma-Caprolactone	114.068	HMDB0003843	12756
2	2	115.075	M+H	1+	HMDB0010719	0.000688964	HMDB0010719	HMDB	trans-Hex-2-enoic acid	114.068	HMDB0010719	5282707
2	2	115.075	M+H	1+	HMDB0029487	0.000688964	HMDB0029487	HMDB	Allyl propionate	114.068	HMDB0029487	61319
2	2	115.075	M+H	1+	HMDB0031158	0.000688964	HMDB0031158	HMDB	2-Methyl-4-pentenoic acid	114.068	HMDB0031158	549519
2	2	115.075	M+H	1+	HMDB0031491	0.000688964	HMDB0031491	HMDB	2,3-Hexanedione	114.068	HMDB0031491	19707
2	2	115.075	M+H	1+	HMDB0031492	0.000688964	HMDB0031492	HMDB	3,4-Hexanedione	114.068	HMDB0031492	62539
2	2	115.075	M+H	1+	HMDB0031501	0.000688964	HMDB0031501	HMDB	3-Hexenoic acid	114.068	HMDB0031501	5355152
2	2	115.075	M+H	1+	HMDB0031559	0.000688964	HMDB0031559	HMDB	4-Methyl-2,3-pentanedione	114.068	HMDB0031559	24115
2	2	115.075	M+H	1+	HMDB0031560	0.000688964	HMDB0031560	HMDB	2-Methyl-2-pentenoic acid	114.068	HMDB0031560	6436344
2	2	115.075	M+H	1+	HMDB0031561	0.000688964	HMDB0031561	HMDB	4-Methyl-2-pentenoic acid	114.068	HMDB0031561	12216200
2	2	115.075	M+H	1+	HMDB0031562	0.000688964	HMDB0031562	HMDB	2-Methyl-3-pentenoic acid	114.068	HMDB0031562	71587183
2	2	115.075	M+H	1+	HMDB0032490	0.000688964	HMDB0032490	HMDB	Prenyl formate	114.068	HMDB0032490	110373
2	2	115.075	M+H	1+	HMDB0033568	0.000688964	HMDB0033568	HMDB	5-Oxohexanal	114.068	HMDB0033568	10953466
2	2	115.075	M+H	1+	HMDB0039581	0.000688964	HMDB0039581	HMDB	Ethyl crotonate	114.068	HMDB0039581	5354263
2	2	115.075	M+H	1+	HMDB0040328	0.000688964	HMDB0040328	HMDB	Methyl 4-pentenoate	114.068	HMDB0040328	543664
2	2	115.075	M+H	1+	HMDB0060476	0.000688964	HMDB0060476	HMDB	epsilon-Caprolactone	114.068	HMDB0060476	10401
2	2	115.075	M+H	1+	HMDB0061929	0.000688964	HMDB0061929	HMDB	Dihydro-4,4-dimethyl-2(3H)-furanone	114.068	HMDB0061929	26312
2	6	115.139	M+H	1+	HMDB0001485	0.00875148	HMDB0001485	HMDB	Octane	114.141	HMDB0001485	356
2	6	115.139	M+H	1+	HMDB0031418	0.00875148	HMDB0031418	HMDB	3,3-Dimethylhexane	114.141	HMDB0031418	11233
2	6	115.139	M+H	1+	HMDB0031583	0.00875148	HMDB0031583	HMDB	3-Methylheptane	114.141	HMDB0031583	11519
2	6	115.139	M+H	1+	HMDB0037617	0.00875148	HMDB0037617	HMDB	xi-2,3-Dimethylhexane	114.141	HMDB0037617	11447
2	6	115.139	M+H	1+	HMDB0061915	0.00875148	HMDB0061915	HMDB	2-Methylheptane	114.141	HMDB0061915	11594
2	9	115.11	M+2H	2+	HMDB0000806	0.00390054	HMDB0000806	HMDB	Myristic acid	228.209	HMDB0000806	11005
2	9	115.11	M+2H	2+	HMDB0002221	0.00390054	HMDB0002221	HMDB	2,6,10-Trimethylundecanoic acid	228.209	HMDB0002221	3047764
2	9	115.11	M+2H	2+	HMDB0031072	0.00390054	HMDB0031072	HMDB	12-Methyltridecanoic acid	228.209	HMDB0031072	520298
2	9	115.11	M+2H	2+	HMDB0032318	0.00390054	HMDB0032318	HMDB	Hexanal octane-1,3-diol acetal	228.209	HMDB0032318	526993
2	9	115.11	M+2H	2+	HMDB0032548	0.00390054	HMDB0032548	HMDB	Undecanal propyleneglycol acetal	228.209	HMDB0032548	229153
2	9	115.11	M+2H	2+	HMDB0033788	0.00390054	HMDB0033788	HMDB	Ethyl dodecanoate	228.209	HMDB0033788	7800
2	9	115.11	M+2H	2+	HMDB0034461	0.00390054	HMDB0034461	HMDB	Heptyl heptanoate	228.209	HMDB0034461	69350
2	9	115.11	M+2H	2+	HMDB0036216	0.00390054	HMDB0036216	HMDB	Hexyl octanoate	228.209	HMDB0036216	14228
2	9	115.11	M+2H	2+	HMDB0037312	0.00390054	HMDB0037312	HMDB	Decyl butanoate	228.209	HMDB0037312	229387
2	9	115.11	M+2H	2+	HMDB0037495	0.00390054	HMDB0037495	HMDB	3-Methylbutyl nonanoate	228.209	HMDB0037495	522676
2	9	115.11	M+2H	2+	HMDB0038034	0.00390054	HMDB0038034	HMDB	Nonyl isovalerate	228.209	HMDB0038034	5463914
2	9	115.11	M+2H	2+	HMDB0038969	0.00390054	HMDB0038969	HMDB	Dodecyl acetate	228.209	HMDB0038969	8205
2	9	115.11	M+2H	2+	HMDB0059865	0.00390054	HMDB0059865	HMDB	Isobutyl decanoate	228.209	HMDB0059865	121738
2	9	115.11	M+2H	2+	HMDB0061781	0.00390054	HMDB0061781	HMDB	10-Methyltridecanoic acid	228.209	HMDB0061781
2	10	191.15	M+2H	2+	HMDB0011545	0.00649237	HMDB0011545	HMDB	MG(0:0/20:3(11Z,14Z,17Z)/0:0)	380.293	HMDB0011545	53480965
2	10	191.15	M+2H	2+	HMDB0011546	0.00649237	HMDB0011546	HMDB	MG(0:0/20:3(5Z,8Z,11Z)/0:0)	380.293	HMDB0011546	53480966
2	10	191.15	M+2H	2+	HMDB0011547	0.00649237	HMDB0011547	HMDB	MG(0:0/20:3(8Z,11Z,14Z)/0:0)	380.293	HMDB0011547	53480967
2	10	191.15	M+2H	2+	HMDB0011575	0.00649237	HMDB0011575	HMDB	MG(20:3(11Z,14Z,17Z)/0:0/0:0)	380.293	HMDB0011575	53480984
2	10	191.15	M+2H	2+	HMDB0011576	0.00649237	HMDB0011576	HMDB	MG(20:3(5Z,8Z,11Z)/0:0/0:0)	380.293	HMDB0011576	53480985
2	10	191.15	M+2H	2+	HMDB0011577	0.00649237	HMDB0011577	HMDB	MG(20:3(8Z,11Z,14Z)/0:0/0:0)	380.293	HMDB0011577	53480986
2	10	191.15	M+2H	2+	HMDB0032735	0.00649237	HMDB0032735	HMDB	Isopersin	380.293	HMDB0032735	44584048
2	10	191.15	M+2H	2+	HMDB0039403	0.00649237	HMDB0039403	HMDB	2-Hydroxy-4-oxo-5,12-heneicosadien-1-yl acetate	380.293	HMDB0039403	10126440
2	10	191.15	M+2H	2+	HMDB0041103	0.00649237	HMDB0041103	HMDB	Persin	380.293	HMDB0041103	5283266
2	11	625.367	2M+H	1+	HMDB0015191	0.00392907	HMDB0015191	HMDB	Praziquantel	312.184	HMDB0015191	4891
2	12	344.2	M+H	1+	HMDB0142443	0.00106473	HMDB0142443	HMDB	2-{4-[(1E)-1,2-diphenylbut-1-en-1-yl]phenoxy}ethan-1-amine	343.194	HMDB0142443
2	13	407.056	M+Na	1+	HMDB0129411	0.00287633	HMDB0129411	HMDB	6-{[3-(2H-1,3-benzodioxol-5-yl)-3-oxopropanoyl]oxy}-3,4,5-trihydroxyoxane-2-carboxylic acid	384.069	HMDB0129411
2	13	407.056	M+Na	1+	HMDB0129412	0.00287633	HMDB0129412	HMDB	6-[2-(2H-1,3-benzodioxol-5-yl)-1-carboxy-2-oxoethyl]-3,4,5-trihydroxyoxane-2-carboxylic acid	384.069	HMDB0129412
2	13	407.056	M+Na	1+	HMDB0130549	0.00287633	HMDB0130549	HMDB	3,4,5-trihydroxy-6-[(8-hydroxy-7-methoxy-2-oxo-2H-chromen-6-yl)oxy]oxane-2-carboxylic acid	384.069	HMDB0130549
2	13	407.056	M+Na	1+	HMDB0130550	0.00287633	HMDB0130550	HMDB	3,4,5-trihydroxy-6-[(6-hydroxy-7-methoxy-2-oxo-2H-chromen-8-yl)oxy]oxane-2-carboxylic acid	384.069	HMDB0130550
2	15	201.037	M+Na	1+	CID000147	0.000416354	GLC-D-LACTONE	BioCyc	D-glucono-1,5-lactone	178.048	HMDB00150	7027
2	15	201.037	M+Na	1+	CID000949	0.000416354	CPD-330	BioCyc	L-galactono-1,4-lactone	178.048		439405
2	15	201.037	M+Na	1+	CID001244	0.000416354	2-DEHYDRO-3-DEOXY-D-GLUCONATE	BioCyc	2-dehydro-3-deoxy-D-gluconate	178.048	HMDB01353	44229111
2	15	201.037	M+Na	1+	CID001444	0.000416354	L-GULONO-1-4-LACTONE	BioCyc	L-gulono-1,4-lactone	178.048	HMDB03466	439373
2	16	105.04	M+Na	1+	HMDB0015344	0.002223	HMDB0015344	HMDB	Fomepizole	82.0531	HMDB0015344	3406
2	20	274.935	M+H	1+	HMDB0012285	0.038946	HMDB0012285	HMDB	Ribose-1-arsenate	273.967	HMDB0012285	25201247
2	21	153.016	2M+H	1+	HMDB0034155	0.00538033	HMDB0034155	HMDB	Thiourea	76.0095	HMDB0034155	2723790
2	28	203.144	M+Na	1+	HMDB0031181	0.00293464	HMDB0031181	HMDB	Homodihydrojasmone	180.151	HMDB0031181	11137732
2	28	203.144	M+Na	1+	HMDB0032531	0.00293464	HMDB0032531	HMDB	2-trans-6-cis-Dodecadienal	180.151	HMDB0032531	6430759
2	28	203.144	M+Na	1+	HMDB0038108	0.00293464	HMDB0038108	HMDB	cis-Quinceoxepane	180.151	HMDB0038108
2	28	203.144	M+Na	1+	HMDB0039339	0.00293464	HMDB0039339	HMDB	Tricycloekasantalol	180.151	HMDB0039339
2	28	203.144	M+Na	1+	HMDB0039590	0.00293464	HMDB0039590	HMDB	(2E,4E)-2,4-Dodecadienal	180.151	HMDB0039590	5367530
2	35	219.008	M+2H	2+	HMDB0124760	0.00914538	HMDB0124760	HMDB	{2,6-dihydroxy-4-[4-hydroxy-7-(hydroxymethyl)-11-oxo-2,8-dioxatricyclo[7.3.1.0âµ,Â¹Â³]trideca-1(12),3,5(13),6,9-pentaen-3-yl]phenoxy}dihydroxyoxo-Î»â¶-sulfanylium	436.01	HMDB0124760
2	36	379.083	M+Na	1+	HMDB0029938	0.0013336	HMDB0029938	HMDB	Acaciabiuronic acid	356.095	HMDB0029938	14160009
2	36	379.083	M+Na	1+	HMDB0039722	0.0013336	HMDB0039722	HMDB	2-O-beta-D-Glucopyranuronosyl-D-mannose	356.095	HMDB0039722	73812535
2	36	379.083	M+Na	1+	HMDB0039724	0.0013336	HMDB0039724	HMDB	4-O-alpha-D-Glucopyranuronosyl-D-galactose	356.095	HMDB0039724
2	36	379.083	M+Na	1+	HMDB0039726	0.0013336	HMDB0039726	HMDB	3-O-beta-D-Galactopyranuronosyl-D-galactose	356.095	HMDB0039726
2	40	191.035	M+H	1+	HMDB0032944	0.00074262	HMDB0032944	HMDB	Coumarin-4-carboxylic acid	190.027	HMDB0032944	605378
2	40	191.035	M+H	1+	HMDB0039045	0.00074262	HMDB0039045	HMDB	8H-1,3-Dioxolo[4,5-h][1]benzopyran-8-one	190.027	HMDB0039045	13704003
2	40	191.035	M+H	1+	HMDB0039147	0.00074262	HMDB0039147	HMDB	6-Formylumbelliferone	190.027	HMDB0039147	14213968
2	44	108.021	M+2H	2+	HMDB0001031	0.00297338	HMDB0001031	HMDB	Deoxyribose 5-phosphate	214.024	HMDB0001031	45934311
2	44	108.021	M+2H	2+	HMDB0001213	0.00297338	HMDB0001213	HMDB	1-Deoxy-D-xylulose 5-phosphate	214.024	HMDB0001213	443201
2	44	108.021	M+2H	2+	HMDB0001351	0.00297338	HMDB0001351	HMDB	Deoxyribose 1-phosphate	214.024	HMDB0001351	439287
2	44	108.021	M+2H	2+	HMDB0059654	0.00297338	HMDB0059654	HMDB	Deoxyribose 5-monophosphate	214.024	HMDB0059654	49866876
2	44	108.021	M+2H	2+	HMDB0060393	0.00297338	HMDB0060393	HMDB	5-Deoxyribose-1-phosphate	214.024	HMDB0060393	24906327
2	45	107.022	M+2H	2+	HMDB0125210	0.00322158	HMDB0125210	HMDB	2-oxo-3-(3,4,5-trihydroxyphenyl)propanoic acid	212.032	HMDB0125210
2	45	107.022	M+2H	2+	HMDB0126568	0.00322158	HMDB0126568	HMDB	2-oxo-3-(2,3,4-trihydroxyphenyl)propanoic acid	212.032	HMDB0126568
2	45	107.022	M+2H	2+	HMDB0126571	0.00322158	HMDB0126571	HMDB	2-oxo-3-(2,4,5-trihydroxyphenyl)propanoic acid	212.032	HMDB0126571
2	45	107.022	M+2H	2+	HMDB0128683	0.00322158	HMDB0128683	HMDB	6-hydroxy-7-methoxy-2H-1,3-benzodioxole-5-carboxylic acid	212.032	HMDB0128683
2	45	107.022	M+2H	2+	HMDB0128685	0.00322158	HMDB0128685	HMDB	7-hydroxy-6-methoxy-2H-1,3-benzodioxole-5-carboxylic acid	212.032	HMDB0128685
2	45	107.022	M+2H	2+	HMDB0137303	0.00322158	HMDB0137303	HMDB	4-hydroxy-7-methoxy-2H-1,3-benzodioxole-5-carboxylic acid	212.032	HMDB0137303
2	47	119.078	M+H	1+	CID003306	0.0015121	CPD-10471	BioCyc	dimethylsulfoniopropanoate-amine	118.069		25202166
2	48	616.936	2M+H	1+	CID000200	0.0416468	CPD-641	BioCyc	(R)-mevalonate diphosphate	308.006	HMDB01090	24916915
2	49	452.948	2M+H	1+	HMDB0032982	0.0240022	HMDB0032982	HMDB	2,2'-Dithenyl sulfide	225.994	HMDB0032982	54210762
2	52	341.187	2M+H	1+	HMDB0030471	0.00439676	HMDB0030471	HMDB	1,4-Ipomeadiol	170.094	HMDB0030471	13186539
2	52	341.187	2M+H	1+	HMDB0038276	0.00439676	HMDB0038276	HMDB	cis-3-Hexenyl pyruvate	170.094	HMDB0038276	5363291
2	53	187.061	M+2H	2+	HMDB0031756	0.00147674	HMDB0031756	HMDB	Veranisatin C	372.106	HMDB0031756
2	53	187.061	M+2H	2+	HMDB0041723	0.00147674	HMDB0041723	HMDB	Dihydroferulic acid 4-O-glucuronide	372.106	HMDB0041723	190069
2	55	131.036	M+Na	1+	HMDB0034260	0.00482396	HMDB0034260	HMDB	2,2-Dihydroperoxypropane	108.042	HMDB0034260	15908632
2	57	102.937	M+Na	1+	CID001819	0.0214264	BR-	BioCyc	bromide	79.9262	HMDB02500	259
2	58	230.998	M+H	1+	HMDB0015251	0.00114287	HMDB0015251	HMDB	Diazoxide	229.992	HMDB0015251	3019
2	59	602.837	M+Na	1+	HMDB0003529	0.0477261	HMDB0003529	HMDB	Inositol 1,3,4,5,6-pentakisphosphate	579.895	HMDB0003529
2	65	391.043	M+Na	1+	HMDB0029177	0.00291525	HMDB0029177	HMDB	3'-O-Methyl-(-)-epicatechin-7-O-sulphate	368.057	HMDB0029177
2	65	391.043	M+Na	1+	HMDB0126077	0.00291525	HMDB0126077	HMDB	{6-hydroxy-3-[3-(3-hydroxyphenyl)-3-oxopropyl]-2-methoxyphenyl}oxidanesulfonic acid	368.057	HMDB0126077
2	65	391.043	M+Na	1+	HMDB0126078	0.00291525	HMDB0126078	HMDB	{3-[3-(3,4-dihydroxy-2-methoxyphenyl)propanoyl]phenyl}oxidanesulfonic acid	368.057	HMDB0126078
2	65	391.043	M+Na	1+	HMDB0127794	0.00291525	HMDB0127794	HMDB	2-methoxy-4-(3,6,7-trihydroxy-5-sulfino-3,4-dihydro-2H-1-benzopyran-2-yl)benzen-1-olate	368.057	HMDB0127794
2	65	391.043	M+Na	1+	HMDB0127796	0.00291525	HMDB0127796	HMDB	2-(3,4-dihydroxy-5-methoxyphenyl)-3-hydroxy-5-sulfino-3,4-dihydro-2H-1-benzopyran-7-olate	368.057	HMDB0127796
2	65	391.043	M+Na	1+	HMDB0127821	0.00291525	HMDB0127821	HMDB	3,6-dihydroxy-2-(3-methoxyphenyl)-7-(sulfinooxy)-3,4-dihydro-2H-1-benzopyran-5-olate	368.057	HMDB0127821
2	65	391.043	M+Na	1+	HMDB0127871	0.00291525	HMDB0127871	HMDB	2-methoxy-5-(3,6,7-trihydroxy-5-sulfino-3,4-dihydro-2H-1-benzopyran-2-yl)benzen-1-olate	368.057	HMDB0127871
2	65	391.043	M+Na	1+	HMDB0127872	0.00291525	HMDB0127872	HMDB	2-(2,3-dihydroxy-4-methoxyphenyl)-3-hydroxy-5-sulfino-3,4-dihydro-2H-1-benzopyran-7-olate	368.057	HMDB0127872
2	65	391.043	M+Na	1+	HMDB0127873	0.00291525	HMDB0127873	HMDB	2-(2,5-dihydroxy-4-methoxyphenyl)-3-hydroxy-5-sulfino-3,4-dihydro-2H-1-benzopyran-7-olate	368.057	HMDB0127873
2	65	391.043	M+Na	1+	HMDB0127890	0.00291525	HMDB0127890	HMDB	2-methoxy-5-(3,5,6-trihydroxy-7-sulfino-3,4-dihydro-2H-1-benzopyran-2-yl)benzen-1-olate	368.057	HMDB0127890
2	65	391.043	M+Na	1+	HMDB0127891	0.00291525	HMDB0127891	HMDB	2-(2,5-dihydroxy-4-methoxyphenyl)-3-hydroxy-7-sulfino-3,4-dihydro-2H-1-benzopyran-5-olate	368.057	HMDB0127891
2	65	391.043	M+Na	1+	HMDB0127894	0.00291525	HMDB0127894	HMDB	2-(2,3-dihydroxy-4-methoxyphenyl)-3-hydroxy-7-sulfino-3,4-dihydro-2H-1-benzopyran-5-olate	368.057	HMDB0127894
2	65	391.043	M+Na	1+	HMDB0136865	0.00291525	HMDB0136865	HMDB	[7-hydroxy-3-(2-hydroxy-4-methoxyphenyl)-3,4-dihydro-2H-1-benzopyran-4-yl]oxidanesulfonic acid	368.057	HMDB0136865
2	68	137.106	M+H	1+	HMDB0014918	0.00130959	HMDB0014918	HMDB	Phenelzine	136.1	HMDB0014918	3675
2	68	137.106	M+H	1+	HMDB0015644	0.00130959	HMDB0015644	HMDB	Betahistine	136.1	HMDB0015644	2366
2	68	137.106	M+H	1+	HMDB0029727	0.00130959	HMDB0029727	HMDB	5-Ethyl-2,3-dimethylpyrazine	136.1	HMDB0029727	27460
2	68	137.106	M+H	1+	HMDB0032276	0.00130959	HMDB0032276	HMDB	2-Ethyl-3,(5 or 6)-dimethylpyrazine	136.1	HMDB0032276	25916
2	68	137.106	M+H	1+	HMDB0036584	0.00130959	HMDB0036584	HMDB	Tetramethylpyrazine	136.1	HMDB0036584	14296
2	68	137.106	M+H	1+	HMDB0036808	0.00130959	HMDB0036808	HMDB	2,5-Diethylpyrazine	136.1	HMDB0036808	25797
2	68	137.106	M+H	1+	HMDB0036809	0.00130959	HMDB0036809	HMDB	2,6-Diethylpyrazine	136.1	HMDB0036809	83101
2	68	137.106	M+H	1+	HMDB0037151	0.00130959	HMDB0037151	HMDB	2-Isopropyl-5-methylpyrazine	136.1	HMDB0037151	61700
2	68	137.106	M+H	1+	HMDB0040000	0.00130959	HMDB0040000	HMDB	2-Methyl-5-propylpyrazine	136.1	HMDB0040000	122383
2	68	137.106	M+H	1+	HMDB0040299	0.00130959	HMDB0040299	HMDB	2-Ethyl-3,5-dimethylpyrazine	136.1	HMDB0040299	26334
2	68	137.106	M+H	1+	HMDB0041252	0.00130959	HMDB0041252	HMDB	2-Methyl-3-propylpyrazine	136.1	HMDB0041252	85224
2	68	137.106	M+H	1+	HMDB0041253	0.00130959	HMDB0041253	HMDB	2,3-Diethylpyrazine	136.1	HMDB0041253	27458
2	72	351.091	2M+H	1+	CID003467	0.0010105	CPDQT-27	BioCyc	6-(methylthio)-2-oxohexanoate	175.043		44237195
2	74	125.037	M+2H	2+	HMDB0001555	0.00226475	HMDB0001555	HMDB	Pyridoxamine 5'-phosphate	248.056	HMDB0001555	1053
2	80	541.482	M+H	1+	HMDB0055954	0.000717561	HMDB0055954	HMDB	DG(14:0/0:0/16:0)	540.475	HMDB0055954
2	80	541.482	M+H	1+	HMDB0092951	0.000717561	HMDB0092951	HMDB	DG(8:0/22:0/0:0)	540.475	HMDB0092951
2	80	541.482	M+H	1+	HMDB0092952	0.000717561	HMDB0092952	HMDB	DG(8:0/0:0/22:0)	540.475	HMDB0092952
2	80	541.482	M+H	1+	HMDB0092953	0.000717561	HMDB0092953	HMDB	DG(8:0/i-22:0/0:0)	540.475	HMDB0092953
2	80	541.482	M+H	1+	HMDB0092954	0.000717561	HMDB0092954	HMDB	DG(8:0/0:0/i-22:0)	540.475	HMDB0092954
2	80	541.482	M+H	1+	HMDB0093001	0.000717561	HMDB0093001	HMDB	DG(10:0/20:0/0:0)	540.475	HMDB0093001
2	80	541.482	M+H	1+	HMDB0093002	0.000717561	HMDB0093002	HMDB	DG(10:0/0:0/20:0)	540.475	HMDB0093002
2	80	541.482	M+H	1+	HMDB0093003	0.000717561	HMDB0093003	HMDB	DG(10:0/i-20:0/0:0)	540.475	HMDB0093003
2	80	541.482	M+H	1+	HMDB0093004	0.000717561	HMDB0093004	HMDB	DG(10:0/0:0/i-20:0)	540.475	HMDB0093004
2	80	541.482	M+H	1+	HMDB0093087	0.000717561	HMDB0093087	HMDB	DG(12:0/18:0/0:0)	540.475	HMDB0093087
2	80	541.482	M+H	1+	HMDB0093088	0.000717561	HMDB0093088	HMDB	DG(12:0/0:0/18:0)	540.475	HMDB0093088
2	80	541.482	M+H	1+	HMDB0093089	0.000717561	HMDB0093089	HMDB	DG(i-12:0/18:0/0:0)	540.475	HMDB0093089
2	80	541.482	M+H	1+	HMDB0093090	0.000717561	HMDB0093090	HMDB	DG(i-12:0/0:0/18:0)	540.475	HMDB0093090
2	80	541.482	M+H	1+	HMDB0093091	0.000717561	HMDB0093091	HMDB	DG(i-12:0/i-18:0/0:0)	540.475	HMDB0093091
2	80	541.482	M+H	1+	HMDB0093092	0.000717561	HMDB0093092	HMDB	DG(i-12:0/0:0/i-18:0)	540.475	HMDB0093092
2	80	541.482	M+H	1+	HMDB0093093	0.000717561	HMDB0093093	HMDB	DG(12:0/i-18:0/0:0)	540.475	HMDB0093093
2	80	541.482	M+H	1+	HMDB0093094	0.000717561	HMDB0093094	HMDB	DG(12:0/0:0/i-18:0)	540.475	HMDB0093094
2	80	541.482	M+H	1+	HMDB0093223	0.000717561	HMDB0093223	HMDB	DG(13:0/17:0/0:0)	540.475	HMDB0093223
2	80	541.482	M+H	1+	HMDB0093224	0.000717561	HMDB0093224	HMDB	DG(13:0/0:0/17:0)	540.475	HMDB0093224
2	80	541.482	M+H	1+	HMDB0093225	0.000717561	HMDB0093225	HMDB	DG(i-13:0/17:0/0:0)	540.475	HMDB0093225
2	80	541.482	M+H	1+	HMDB0093226	0.000717561	HMDB0093226	HMDB	DG(i-13:0/0:0/17:0)	540.475	HMDB0093226
2	80	541.482	M+H	1+	HMDB0093227	0.000717561	HMDB0093227	HMDB	DG(a-13:0/i-17:0/0:0)	540.475	HMDB0093227
2	80	541.482	M+H	1+	HMDB0093228	0.000717561	HMDB0093228	HMDB	DG(a-13:0/0:0/i-17:0)	540.475	HMDB0093228
2	80	541.482	M+H	1+	HMDB0093229	0.000717561	HMDB0093229	HMDB	DG(i-13:0/a-17:0/0:0)	540.475	HMDB0093229
2	80	541.482	M+H	1+	HMDB0093230	0.000717561	HMDB0093230	HMDB	DG(i-13:0/0:0/a-17:0)	540.475	HMDB0093230
2	80	541.482	M+H	1+	HMDB0093231	0.000717561	HMDB0093231	HMDB	DG(a-13:0/17:0/0:0)	540.475	HMDB0093231
2	80	541.482	M+H	1+	HMDB0093232	0.000717561	HMDB0093232	HMDB	DG(a-13:0/0:0/17:0)	540.475	HMDB0093232
2	80	541.482	M+H	1+	HMDB0093233	0.000717561	HMDB0093233	HMDB	DG(i-13:0/i-17:0/0:0)	540.475	HMDB0093233
2	80	541.482	M+H	1+	HMDB0093234	0.000717561	HMDB0093234	HMDB	DG(i-13:0/0:0/i-17:0)	540.475	HMDB0093234
2	80	541.482	M+H	1+	HMDB0093235	0.000717561	HMDB0093235	HMDB	DG(13:0/i-17:0/0:0)	540.475	HMDB0093235
2	80	541.482	M+H	1+	HMDB0093236	0.000717561	HMDB0093236	HMDB	DG(13:0/0:0/i-17:0)	540.475	HMDB0093236
2	80	541.482	M+H	1+	HMDB0093237	0.000717561	HMDB0093237	HMDB	DG(13:0/a-17:0/0:0)	540.475	HMDB0093237
2	80	541.482	M+H	1+	HMDB0093238	0.000717561	HMDB0093238	HMDB	DG(13:0/0:0/a-17:0)	540.475	HMDB0093238
2	80	541.482	M+H	1+	HMDB0093239	0.000717561	HMDB0093239	HMDB	DG(a-13:0/a-17:0/0:0)	540.475	HMDB0093239
2	80	541.482	M+H	1+	HMDB0093240	0.000717561	HMDB0093240	HMDB	DG(a-13:0/0:0/a-17:0)	540.475	HMDB0093240
2	80	541.482	M+H	1+	HMDB0093363	0.000717561	HMDB0093363	HMDB	DG(i-14:0/16:0/0:0)	540.475	HMDB0093363
2	80	541.482	M+H	1+	HMDB0093364	0.000717561	HMDB0093364	HMDB	DG(i-14:0/0:0/16:0)	540.475	HMDB0093364
2	80	541.482	M+H	1+	HMDB0093365	0.000717561	HMDB0093365	HMDB	DG(i-14:0/i-16:0/0:0)	540.475	HMDB0093365
2	80	541.482	M+H	1+	HMDB0093366	0.000717561	HMDB0093366	HMDB	DG(i-14:0/0:0/i-16:0)	540.475	HMDB0093366
2	80	541.482	M+H	1+	HMDB0093367	0.000717561	HMDB0093367	HMDB	DG(14:0/i-16:0/0:0)	540.475	HMDB0093367
2	80	541.482	M+H	1+	HMDB0093368	0.000717561	HMDB0093368	HMDB	DG(14:0/0:0/i-16:0)	540.475	HMDB0093368
2	80	541.482	M+H	1+	HMDB0093480	0.000717561	HMDB0093480	HMDB	DG(i-15:0/15:0/0:0)	540.475	HMDB0093480
2	80	541.482	M+H	1+	HMDB0093481	0.000717561	HMDB0093481	HMDB	DG(i-15:0/0:0/15:0)	540.475	HMDB0093481
2	80	541.482	M+H	1+	HMDB0093482	0.000717561	HMDB0093482	HMDB	DG(a-15:0/i-15:0/0:0)	540.475	HMDB0093482
2	80	541.482	M+H	1+	HMDB0093483	0.000717561	HMDB0093483	HMDB	DG(a-15:0/0:0/i-15:0)	540.475	HMDB0093483
2	80	541.482	M+H	1+	HMDB0093484	0.000717561	HMDB0093484	HMDB	DG(i-15:0/a-15:0/0:0)	540.475	HMDB0093484
2	80	541.482	M+H	1+	HMDB0093485	0.000717561	HMDB0093485	HMDB	DG(i-15:0/0:0/a-15:0)	540.475	HMDB0093485
2	80	541.482	M+H	1+	HMDB0093486	0.000717561	HMDB0093486	HMDB	DG(a-15:0/15:0/0:0)	540.475	HMDB0093486
2	80	541.482	M+H	1+	HMDB0093487	0.000717561	HMDB0093487	HMDB	DG(a-15:0/0:0/15:0)	540.475	HMDB0093487
2	80	541.482	M+H	1+	HMDB0093488	0.000717561	HMDB0093488	HMDB	DG(i-15:0/i-15:0/0:0)	540.475	HMDB0093488
2	80	541.482	M+H	1+	HMDB0093489	0.000717561	HMDB0093489	HMDB	DG(i-15:0/0:0/i-15:0)	540.475	HMDB0093489
2	80	541.482	M+H	1+	HMDB0093490	0.000717561	HMDB0093490	HMDB	DG(15:0/i-15:0/0:0)	540.475	HMDB0093490
2	80	541.482	M+H	1+	HMDB0093491	0.000717561	HMDB0093491	HMDB	DG(15:0/0:0/i-15:0)	540.475	HMDB0093491
2	80	541.482	M+H	1+	HMDB0093492	0.000717561	HMDB0093492	HMDB	DG(15:0/a-15:0/0:0)	540.475	HMDB0093492
2	80	541.482	M+H	1+	HMDB0093493	0.000717561	HMDB0093493	HMDB	DG(15:0/0:0/a-15:0)	540.475	HMDB0093493
2	80	541.482	M+H	1+	HMDB0093494	0.000717561	HMDB0093494	HMDB	DG(a-15:0/a-15:0/0:0)	540.475	HMDB0093494
2	80	541.482	M+H	1+	HMDB0093495	0.000717561	HMDB0093495	HMDB	DG(a-15:0/0:0/a-15:0)	540.475	HMDB0093495
2	80	541.482	M+H	1+	HMDB0093624	0.000717561	HMDB0093624	HMDB	DG(16:0/0:0/14:0)	540.475	HMDB0093624
2	80	541.482	M+H	1+	HMDB0093625	0.000717561	HMDB0093625	HMDB	DG(i-16:0/14:0/0:0)	540.475	HMDB0093625
2	80	541.482	M+H	1+	HMDB0093626	0.000717561	HMDB0093626	HMDB	DG(i-16:0/0:0/14:0)	540.475	HMDB0093626
2	80	541.482	M+H	1+	HMDB0093627	0.000717561	HMDB0093627	HMDB	DG(i-16:0/i-14:0/0:0)	540.475	HMDB0093627
2	80	541.482	M+H	1+	HMDB0093628	0.000717561	HMDB0093628	HMDB	DG(i-16:0/0:0/i-14:0)	540.475	HMDB0093628
2	80	541.482	M+H	1+	HMDB0093629	0.000717561	HMDB0093629	HMDB	DG(16:0/i-14:0/0:0)	540.475	HMDB0093629
2	80	541.482	M+H	1+	HMDB0093630	0.000717561	HMDB0093630	HMDB	DG(16:0/0:0/i-14:0)	540.475	HMDB0093630
2	80	541.482	M+H	1+	HMDB0093730	0.000717561	HMDB0093730	HMDB	DG(17:0/13:0/0:0)	540.475	HMDB0093730
2	80	541.482	M+H	1+	HMDB0093731	0.000717561	HMDB0093731	HMDB	DG(17:0/0:0/13:0)	540.475	HMDB0093731
2	80	541.482	M+H	1+	HMDB0093732	0.000717561	HMDB0093732	HMDB	DG(i-17:0/13:0/0:0)	540.475	HMDB0093732
2	80	541.482	M+H	1+	HMDB0093733	0.000717561	HMDB0093733	HMDB	DG(i-17:0/0:0/13:0)	540.475	HMDB0093733
2	80	541.482	M+H	1+	HMDB0093734	0.000717561	HMDB0093734	HMDB	DG(a-17:0/i-13:0/0:0)	540.475	HMDB0093734
2	80	541.482	M+H	1+	HMDB0093735	0.000717561	HMDB0093735	HMDB	DG(a-17:0/0:0/i-13:0)	540.475	HMDB0093735
2	80	541.482	M+H	1+	HMDB0093736	0.000717561	HMDB0093736	HMDB	DG(i-17:0/a-13:0/0:0)	540.475	HMDB0093736
2	80	541.482	M+H	1+	HMDB0093737	0.000717561	HMDB0093737	HMDB	DG(i-17:0/0:0/a-13:0)	540.475	HMDB0093737
2	80	541.482	M+H	1+	HMDB0093738	0.000717561	HMDB0093738	HMDB	DG(a-17:0/13:0/0:0)	540.475	HMDB0093738
2	80	541.482	M+H	1+	HMDB0093739	0.000717561	HMDB0093739	HMDB	DG(a-17:0/0:0/13:0)	540.475	HMDB0093739
2	80	541.482	M+H	1+	HMDB0093740	0.000717561	HMDB0093740	HMDB	DG(i-17:0/i-13:0/0:0)	540.475	HMDB0093740
2	80	541.482	M+H	1+	HMDB0093741	0.000717561	HMDB0093741	HMDB	DG(i-17:0/0:0/i-13:0)	540.475	HMDB0093741
2	80	541.482	M+H	1+	HMDB0093742	0.000717561	HMDB0093742	HMDB	DG(17:0/i-13:0/0:0)	540.475	HMDB0093742
2	80	541.482	M+H	1+	HMDB0093743	0.000717561	HMDB0093743	HMDB	DG(17:0/0:0/i-13:0)	540.475	HMDB0093743
2	80	541.482	M+H	1+	HMDB0093744	0.000717561	HMDB0093744	HMDB	DG(17:0/a-13:0/0:0)	540.475	HMDB0093744
2	80	541.482	M+H	1+	HMDB0093745	0.000717561	HMDB0093745	HMDB	DG(17:0/0:0/a-13:0)	540.475	HMDB0093745
2	80	541.482	M+H	1+	HMDB0093746	0.000717561	HMDB0093746	HMDB	DG(a-17:0/a-13:0/0:0)	540.475	HMDB0093746
2	80	541.482	M+H	1+	HMDB0093747	0.000717561	HMDB0093747	HMDB	DG(a-17:0/0:0/a-13:0)	540.475	HMDB0093747
2	80	541.482	M+H	1+	HMDB0093894	0.000717561	HMDB0093894	HMDB	DG(18:0/12:0/0:0)	540.475	HMDB0093894
2	80	541.482	M+H	1+	HMDB0093895	0.000717561	HMDB0093895	HMDB	DG(18:0/0:0/12:0)	540.475	HMDB0093895
2	80	541.482	M+H	1+	HMDB0093896	0.000717561	HMDB0093896	HMDB	DG(i-18:0/12:0/0:0)	540.475	HMDB0093896
2	80	541.482	M+H	1+	HMDB0093897	0.000717561	HMDB0093897	HMDB	DG(i-18:0/0:0/12:0)	540.475	HMDB0093897
2	80	541.482	M+H	1+	HMDB0093898	0.000717561	HMDB0093898	HMDB	DG(i-18:0/i-12:0/0:0)	540.475	HMDB0093898
2	80	541.482	M+H	1+	HMDB0093899	0.000717561	HMDB0093899	HMDB	DG(i-18:0/0:0/i-12:0)	540.475	HMDB0093899
2	80	541.482	M+H	1+	HMDB0093900	0.000717561	HMDB0093900	HMDB	DG(18:0/i-12:0/0:0)	540.475	HMDB0093900
2	80	541.482	M+H	1+	HMDB0093901	0.000717561	HMDB0093901	HMDB	DG(18:0/0:0/i-12:0)	540.475	HMDB0093901
2	80	541.482	M+H	1+	HMDB0094121	0.000717561	HMDB0094121	HMDB	DG(20:0/10:0/0:0)	540.475	HMDB0094121
2	80	541.482	M+H	1+	HMDB0094122	0.000717561	HMDB0094122	HMDB	DG(20:0/0:0/10:0)	540.475	HMDB0094122
2	80	541.482	M+H	1+	HMDB0094123	0.000717561	HMDB0094123	HMDB	DG(i-20:0/10:0/0:0)	540.475	HMDB0094123
2	80	541.482	M+H	1+	HMDB0094124	0.000717561	HMDB0094124	HMDB	DG(i-20:0/0:0/10:0)	540.475	HMDB0094124
2	80	541.482	M+H	1+	HMDB0094409	0.000717561	HMDB0094409	HMDB	DG(22:0/8:0/0:0)	540.475	HMDB0094409
2	80	541.482	M+H	1+	HMDB0094410	0.000717561	HMDB0094410	HMDB	DG(22:0/0:0/8:0)	540.475	HMDB0094410
2	80	541.482	M+H	1+	HMDB0094411	0.000717561	HMDB0094411	HMDB	DG(i-22:0/8:0/0:0)	540.475	HMDB0094411
2	80	541.482	M+H	1+	HMDB0094412	0.000717561	HMDB0094412	HMDB	DG(i-22:0/0:0/8:0)	540.475	HMDB0094412
2	83	701.17	M+Na	1+	HMDB0030603	0.00818716	HMDB0030603	HMDB	alpha-Viniferin	678.189	HMDB0030603	375682
2	88	325.242	M+2H	2+	HMDB0000674	0.00413258	HMDB0000674	HMDB	PA(16:0/16:0)	648.473	HMDB0000674	446066
2	88	325.242	M+2H	2+	HMDB0114777	0.00413258	HMDB0114777	HMDB	PA(10:0/22:0)	648.473	HMDB0114777
2	88	325.242	M+2H	2+	HMDB0114873	0.00413258	HMDB0114873	HMDB	PA(18:0/14:0)	648.473	HMDB0114873
2	88	325.242	M+2H	2+	HMDB0115059	0.00413258	HMDB0115059	HMDB	PA(20:0/12:0)	648.473	HMDB0115059
2	88	325.242	M+2H	2+	HMDB0115237	0.00413258	HMDB0115237	HMDB	PA(22:0/10:0)	648.473	HMDB0115237
2	88	325.242	M+2H	2+	HMDB0115621	0.00413258	HMDB0115621	HMDB	PA(10:0/i-22:0)	648.473	HMDB0115621
2	88	325.242	M+2H	2+	HMDB0115634	0.00413258	HMDB0115634	HMDB	PA(20:0/i-12:0)	648.473	HMDB0115634
2	88	325.242	M+2H	2+	HMDB0115696	0.00413258	HMDB0115696	HMDB	PA(8:0/i-24:0)	648.473	HMDB0115696
2	88	325.242	M+2H	2+	HMDB0115710	0.00413258	HMDB0115710	HMDB	PA(a-13:0/i-19:0)	648.473	HMDB0115710
2	88	325.242	M+2H	2+	HMDB0115789	0.00413258	HMDB0115789	HMDB	PA(i-12:0/i-20:0)	648.473	HMDB0115789
2	88	325.242	M+2H	2+	HMDB0115806	0.00413258	HMDB0115806	HMDB	PA(i-13:0/i-19:0)	648.473	HMDB0115806
2	88	325.242	M+2H	2+	HMDB0115831	0.00413258	HMDB0115831	HMDB	PA(i-20:0/12:0)	648.473	HMDB0115831
2	88	325.242	M+2H	2+	HMDB0115848	0.00413258	HMDB0115848	HMDB	PA(i-20:0/i-12:0)	648.473	HMDB0115848
2	88	325.242	M+2H	2+	HMDB0115890	0.00413258	HMDB0115890	HMDB	PA(i-22:0/10:0)	648.473	HMDB0115890
2	88	325.242	M+2H	2+	HMDB0115932	0.00413258	HMDB0115932	HMDB	PA(i-24:0/8:0)	648.473	HMDB0115932
2	89	246.953	M+H	1+	HMDB0032822	0.0379562	HMDB0032822	HMDB	5-Sulfo-1,3-benzenedicarboxylic acid	245.983	HMDB0032822	80714
2	95	381.042	M+Na	1+	HMDB0037200	0.00053869	HMDB0037200	HMDB	2-Galloyl-1,4-galactarolactone methyl ester	358.054	HMDB0037200
2	95	381.042	M+Na	1+	HMDB0037203	0.00053869	HMDB0037203	HMDB	5-Methoxy-galloyl-1,4-galactarolactone	358.054	HMDB0037203
2	99	163.036	M+Na	1+	CID003023	0.0003683	CPD-9494	BioCyc	3,5-dihydroxyanisole	140.047		71648
2	99	163.036	M+Na	1+	CID005009	0.0003683	CPD-9739	BioCyc	beta-methylenecyclopropyl pyruvate	140.047		25201294
2	100	434.967	M+Na	1+	HMDB0003536	0.0407138	HMDB0003536	HMDB	dIDP	412.019	HMDB0003536	439488
2	104	393.141	M+Na	1+	HMDB0014817	0.00202632	HMDB0014817	HMDB	Thioridazine	370.154	HMDB0014817	5452
2	106	121.08	M+H	1+	HMDB0037134	0.00348203	HMDB0037134	HMDB	(1-Methylethenyl)pyrazine	120.069	HMDB0037134	62897
2	106	121.08	M+H	1+	HMDB0037282	0.00348203	HMDB0037282	HMDB	2-Methyl-5-vinylpyrazine	120.069	HMDB0037282	26335
2	106	121.08	M+H	1+	HMDB0039989	0.00348203	HMDB0039989	HMDB	2-Methyl-3-vinylpyrazine	120.069	HMDB0039989	1514205
2	106	121.08	M+H	1+	HMDB0040124	0.00348203	HMDB0040124	HMDB	1-Propenylpyrazine	120.069	HMDB0040124	5370825
2	107	964.903	2M+H	1+	HMDB0001342	0.0413927	HMDB0001342	HMDB	Thymidine 5'-triphosphate	481.989	HMDB0001342	64968
2	108	121.014	M+H	1+	HMDB0035227	0.000883762	HMDB0035227	HMDB	Hydroxypropanedioic acid	120.006	HMDB0035227	45
2	112	134.054	M+2H	2+	CID002262	0.00328306	CPD-15776	BioCyc	oxythiamine	266.096		8681
2	128	120.937	M+H	1+	HMDB0001417	0.0038234	HMDB0001417	HMDB	Permanganate	119.926	HMDB0001417	422689
2	130	147.039	M+2H	2+	HMDB0061068	0.00208611	HMDB0061068	HMDB	S-methylazathioprine	292.062	HMDB0061068
2	131	339.039	2M+H	1+	CID003697	0.00198235	CPD-13085	BioCyc	3,5-didehydroshikimate	169.014		52940206
2	141	205.054	M+2H	2+	HMDB0125570	0.00614382	HMDB0125570	HMDB	{3-[(E)-2-[3,5-dihydroxy-4-(3-methylbut-2-en-1-yl)phenyl]ethenyl]-2,6-dihydroxyphenyl}oxidanesulfonic acid	408.088	HMDB0125570
2	141	205.054	M+2H	2+	HMDB0129043	0.00614382	HMDB0129043	HMDB	{5-[(E)-2-{3,5-dihydroxy-4-[(1E)-3-hydroxy-3-methylbut-1-en-1-yl]phenyl}ethenyl]-2-hydroxyphenyl}oxidanesulfonic acid	408.088	HMDB0129043
2	141	205.054	M+2H	2+	HMDB0129050	0.00614382	HMDB0129050	HMDB	{2-hydroxy-5-[(E)-2-{2,3,5-trihydroxy-4-[(1E)-3-methylbut-1-en-1-yl]phenyl}ethenyl]phenyl}oxidanesulfonic acid	408.088	HMDB0129050
2	141	205.054	M+2H	2+	HMDB0129060	0.00614382	HMDB0129060	HMDB	{4-[(E)-2-{3,5-dihydroxy-4-[(1E)-3-methylbut-1-en-1-yl]phenyl}ethenyl]-2,6-dihydroxyphenyl}oxidanesulfonic acid	408.088	HMDB0129060
2	141	205.054	M+2H	2+	HMDB0129065	0.00614382	HMDB0129065	HMDB	{3-[(E)-2-{3,5-dihydroxy-4-[(1E)-3-methylbut-1-en-1-yl]phenyl}ethenyl]-2,6-dihydroxyphenyl}oxidanesulfonic acid	408.088	HMDB0129065
2	141	205.054	M+2H	2+	HMDB0129071	0.00614382	HMDB0129071	HMDB	[5-(3-{3,5-dihydroxy-4-[(1E)-3-methylbut-1-en-1-yl]phenyl}oxiran-2-yl)-2-hydroxyphenyl]oxidanesulfonic acid	408.088	HMDB0129071
2	141	205.054	M+2H	2+	HMDB0129078	0.00614382	HMDB0129078	HMDB	{5-[(E)-2-{3,5-dihydroxy-4-[3-(propan-2-yl)oxiran-2-yl]phenyl}ethenyl]-2-hydroxyphenyl}oxidanesulfonic acid	408.088	HMDB0129078
2	141	205.054	M+2H	2+	HMDB0129083	0.00614382	HMDB0129083	HMDB	{5-[(E)-2-{3,5-dihydroxy-4-[(1E)-4-hydroxy-3-methylbut-1-en-1-yl]phenyl}ethenyl]-2-hydroxyphenyl}oxidanesulfonic acid	408.088	HMDB0129083
2	141	205.054	M+2H	2+	HMDB0129084	0.00614382	HMDB0129084	HMDB	{[(3E)-4-{4-[(E)-2-(3,4-dihydroxyphenyl)ethenyl]-2,6-dihydroxyphenyl}-2-methylbut-3-en-1-yl]oxy}sulfonic acid	408.088	HMDB0129084
2	142	577.078	2M+H	1+	HMDB0135678	0.0049514	HMDB0135678	HMDB	{4-[(1Z)-2-hydroxy-3-oxobut-1-en-1-yl]-2-methoxyphenyl}oxidanesulfonic acid	288.03	HMDB0135678
2	142	577.078	2M+H	1+	HMDB0135688	0.0049514	HMDB0135688	HMDB	[2-hydroxy-6-methoxy-4-(3-oxobut-1-en-1-yl)phenyl]oxidanesulfonic acid	288.03	HMDB0135688
2	142	577.078	2M+H	1+	HMDB0135693	0.0049514	HMDB0135693	HMDB	[4-(3-acetyloxiran-2-yl)-2-methoxyphenyl]oxidanesulfonic acid	288.03	HMDB0135693
2	142	577.078	2M+H	1+	HMDB0135695	0.0049514	HMDB0135695	HMDB	[4-(4-hydroxy-3-oxobut-1-en-1-yl)-2-methoxyphenyl]oxidanesulfonic acid	288.03	HMDB0135695
2	142	577.078	2M+H	1+	HMDB0135696	0.0049514	HMDB0135696	HMDB	{[4-(4-hydroxy-3-methoxyphenyl)-2-oxobut-3-en-1-yl]oxy}sulfonic acid	288.03	HMDB0135696
2	144	439.047	M+Na	1+	HMDB0130154	0.0167848	HMDB0130154	HMDB	3,4-dihydroxy-5-{[(2E)-3-[4-hydroxy-3-(sulfooxy)phenyl]prop-2-enoyl]oxy}cyclohex-1-ene-1-carboxylic acid	416.041	HMDB0130154
2	144	439.047	M+Na	1+	HMDB0130155	0.0167848	HMDB0130155	HMDB	5-{[(2E)-3-(3,4-dihydroxyphenyl)prop-2-enoyl]oxy}-3-hydroxy-4-(sulfooxy)cyclohex-1-ene-1-carboxylic acid	416.041	HMDB0130155
2	144	439.047	M+Na	1+	HMDB0130156	0.0167848	HMDB0130156	HMDB	5-{[(2E)-3-(3,4-dihydroxyphenyl)prop-2-enoyl]oxy}-4-hydroxy-3-(sulfooxy)cyclohex-1-ene-1-carboxylic acid	416.041	HMDB0130156
2	145	179.973	M+Na	1+	HMDB0062289	0.030949	HMDB0062289	HMDB	12,13-epoxy-9-alkoxy-10E-octadecenoate	156.953	HMDB0062289	7973
2	155	120.973	M+2H	2+	HMDB0013724	0.0128166	HMDB0013724	HMDB	Thallium	239.943	HMDB0013724	24642
2	160	375.009	M+Na	1+	HMDB0125406	0.00525972	HMDB0125406	HMDB	(5,7-dihydroxy-4-oxo-2-phenyl-3,4-dihydro-2H-1-benzopyran-3-yl)oxidanesulfonic acid	352.025	HMDB0125406
2	160	375.009	M+Na	1+	HMDB0128084	0.00525972	HMDB0128084	HMDB	[4-(5,7-dihydroxy-4-oxo-3,4-dihydro-2H-1-benzopyran-2-yl)phenyl]oxidanesulfonic acid	352.025	HMDB0128084
2	160	375.009	M+Na	1+	HMDB0128088	0.00525972	HMDB0128088	HMDB	{4-[3-oxo-3-(2,4,6-trihydroxyphenyl)prop-1-en-1-yl]phenyl}oxidanesulfonic acid	352.025	HMDB0128088
2	160	375.009	M+Na	1+	HMDB0128106	0.00525972	HMDB0128106	HMDB	{4-[(1E)-3-oxo-3-(2,4,6-trihydroxyphenyl)prop-1-en-1-yl]phenyl}oxidanesulfonic acid	352.025	HMDB0128106
2	160	375.009	M+Na	1+	HMDB0129980	0.00525972	HMDB0129980	HMDB	[4-(5,7-dihydroxy-4-oxo-3,4-dihydro-2H-1-benzopyran-3-yl)phenyl]oxidanesulfonic acid	352.025	HMDB0129980
2	160	375.009	M+Na	1+	HMDB0133387	0.00525972	HMDB0133387	HMDB	[3-(5,7-dihydroxy-4-oxo-3,4-dihydro-2H-1-benzopyran-2-yl)phenyl]oxidanesulfonic acid	352.025	HMDB0133387
2	160	375.009	M+Na	1+	HMDB0134578	0.00525972	HMDB0134578	HMDB	[4-(5,8-dihydroxy-4-oxo-3,4-dihydro-2H-1-benzopyran-2-yl)phenyl]oxidanesulfonic acid	352.025	HMDB0134578
2	160	375.009	M+Na	1+	HMDB0141341	0.00525972	HMDB0141341	HMDB	{4-[(2S)-5,7-dihydroxy-4-oxo-3,4-dihydro-2H-1-benzopyran-2-yl]phenyl}oxidanesulfonic acid	352.025	HMDB0141341
2	167	403.104	M+H	1+	HMDB0127225	0.00185664	HMDB0127225	HMDB	5,7-dihydroxy-2-(4-hydroxyphenyl)-8-(3,4,5-trihydroxyoxan-2-yl)-4H-chromen-4-one	402.095	HMDB0127225
2	167	403.104	M+H	1+	HMDB0127230	0.00185664	HMDB0127230	HMDB	5,6,7-trihydroxy-2-phenyl-8-(3,4,5-trihydroxyoxan-2-yl)-4H-chromen-4-one	402.095	HMDB0127230
2	167	403.104	M+H	1+	HMDB0127233	0.00185664	HMDB0127233	HMDB	5,7-dihydroxy-2-(3-hydroxyphenyl)-8-(3,4,5-trihydroxyoxan-2-yl)-4H-chromen-4-one	402.095	HMDB0127233
2	168	433.121	M+H	1+	CID003065	0.0035727	CPDQT-425	BioCyc	indol-3-ylmethyl-glutathione	432.11		46926147
2	173	128.057	M+2H	2+	HMDB0014789	0.00201896	HMDB0014789	HMDB	Dyphylline	254.102	HMDB0014789	3182
2	174	443.066	M+Na	1+	HMDB0129394	0.0253681	HMDB0129394	HMDB	[1-(2H-1,3-benzodioxol-5-yl)-3-(4-methoxy-1-benzofuran-5-yl)-3-oxopropoxy]sulfonic acid	420.052	HMDB0129394
2	174	443.066	M+Na	1+	HMDB0129396	0.0253681	HMDB0129396	HMDB	[3-(2H-1,3-benzodioxol-5-yl)-1-(4-methoxy-1-benzofuran-5-yl)-3-oxopropoxy]sulfonic acid	420.052	HMDB0129396
2	176	369.053	2M+H	1+	CID000971	0.000226138	5-HYDROXYISOURATE	BioCyc	5-hydroxyisourate	184.023	HMDB30097	250388
2	178	123.039	2M+H	1+	CID002295	0.000586846	CARBAMATE	BioCyc	carbamate	61.0164	HMDB03551	276
2	184	149.886	M+Na	1+	HMDB0012238	0.00741422	HMDB0012238	HMDB	Iodide	126.904	HMDB0012238	30165
2	192	133.011	M+H	1+	CID000701	0.00240284	OXALACETIC_ACID	BioCyc	oxaloacetate	132.006	HMDB00223	164550
2	195	905.219	2M+H	1+	HMDB0038362	0.00492049	HMDB0038362	HMDB	(-)-Epigallocatechin 3-p-coumaroate	452.111	HMDB0038362	6474788
2	201	118.057	M+H	1+	HMDB0000128	0.00421138	HMDB0000128	HMDB	Guanidoacetic acid	117.054	HMDB0000128	763
2	203	138.988	M+Na	1+	CID000906	0.012479	FUM	BioCyc	fumarate	116.011	HMDB00134	5460307
2	213	506.939	M+Na	1+	HMDB0000285	0.0184789	HMDB0000285	HMDB	Uridine triphosphate	483.969	HMDB0000285	6133
2	228	345.05	M+Na	1+	HMDB0062560	0.00415375	HMDB0062560	HMDB	thymidine 3'-monophosphate	322.057	HMDB0062560	25202056
2	229	358.134	M+H	1+	HMDB0060905	0.00284611	HMDB0060905	HMDB	Haloperidol 1,2,3,6-tetrahydropyridine	357.13	HMDB0060905	171187
2	230	152.05	M+2H	2+	HMDB0132961	0.00260273	HMDB0132961	HMDB	{[1-(4-methoxyphenyl)-4-methyl-3-oxopentyl]oxy}sulfonic acid	302.082	HMDB0132961
2	230	152.05	M+2H	2+	HMDB0132965	0.00260273	HMDB0132965	HMDB	{[5-(4-methoxyphenyl)-2-methyl-3-oxopentyl]oxy}sulfonic acid	302.082	HMDB0132965
2	230	152.05	M+2H	2+	HMDB0132968	0.00260273	HMDB0132968	HMDB	{[1-(4-methoxyphenyl)-4-methyl-3-oxopentan-2-yl]oxy}sulfonic acid	302.082	HMDB0132968
2	233	203.062	M+2H	2+	HMDB0033913	0.00206704	HMDB0033913	HMDB	Cassiaside	404.111	HMDB0033913	78178402
2	233	203.062	M+2H	2+	HMDB0041711	0.00206704	HMDB0041711	HMDB	cis-Resveratrol 3-O-glucuronide	404.111	HMDB0041711	29986850
2	233	203.062	M+2H	2+	HMDB0041713	0.00206704	HMDB0041713	HMDB	cis-Resveratrol 4'-O-glucuronide	404.111	HMDB0041713	71752003
2	233	203.062	M+2H	2+	HMDB0041782	0.00206704	HMDB0041782	HMDB	trans-Resveratrol 3-O-glucuronide	404.111	HMDB0041782	5273285
2	233	203.062	M+2H	2+	HMDB0041783	0.00206704	HMDB0041783	HMDB	trans-Resveratrol 4'-O-glucuronide	404.111	HMDB0041783	5273284
2	234	368.042	M+H	1+	HMDB0060780	0.00555068	HMDB0060780	HMDB	5'-Hydroxymethyl meloxicam	367.03	HMDB0060780	54738103
2	236	515.005	M+Na	1+	HMDB0003537	0.0308696	HMDB0003537	HMDB	2'-Deoxyinosine triphosphate	491.985	HMDB0003537	146302
2	237	256.929	2M+H	1+	HMDB0060489	0.0229623	HMDB0060489	HMDB	Methylselenic acid	127.938	HMDB0060489	161597
2	241	257.014	M+Na	1+	HMDB0033566	0.00374366	HMDB0033566	HMDB	Ajoene	234.021	HMDB0033566	9881148
2	246	183.049	M+2H	2+	HMDB0038626	0.00354469	HMDB0038626	HMDB	Xanthotoxol glucoside	364.079	HMDB0038626
2	247	201.1	M+Na	1+	HMDB0001240	0.00013698	HMDB0001240	HMDB	Pseudooxynicotine	178.111	HMDB0001240	434
2	247	201.1	M+Na	1+	HMDB0001497	0.00013698	HMDB0001497	HMDB	Nicotine-1'-N-oxide	178.111	HMDB0001497	409
2	247	201.1	M+Na	1+	HMDB0060679	0.00013698	HMDB0060679	HMDB	Glycinexylidide	178.111	HMDB0060679	87833
2	252	171.254	M+H	1+	HMDB0031444	0.0430574	HMDB0031444	HMDB	N-Dodecane	170.203	HMDB0031444	8182
2	252	171.254	M+H	1+	HMDB0059888	0.0430574	HMDB0059888	HMDB	2-Methylundecane	170.203	HMDB0059888	23459
2	258	105.129	M+H	1+	CID000300	0.014358	CHOLINE	BioCyc	choline	104.108	HMDB00097	305
2	262	145.107	2M+H	1+	HMDB0000246	0.00752013	HMDB0000246	HMDB	Tetrahydrofuran	72.0575	HMDB0000246	8028
2	262	145.107	2M+H	1+	HMDB0000474	0.00752013	HMDB0000474	HMDB	Butanone	72.0575	HMDB0000474	6569
2	262	145.107	2M+H	1+	HMDB0003543	0.00752013	HMDB0003543	HMDB	Butanal	72.0575	HMDB0003543	261
2	262	145.107	2M+H	1+	HMDB0031243	0.00752013	HMDB0031243	HMDB	2-Methylpropanal	72.0575	HMDB0031243	6561
2	262	145.107	2M+H	1+	HMDB0031324	0.00752013	HMDB0031324	HMDB	3-Buten-1-ol	72.0575	HMDB0031324	69389
2	262	145.107	2M+H	1+	HMDB0033858	0.00752013	HMDB0033858	HMDB	2-Buten-1-ol	72.0575	HMDB0033858	643789
2	262	145.107	2M+H	1+	HMDB0034431	0.00752013	HMDB0034431	HMDB	2,2-Dimethyloxirane	72.0575	HMDB0034431	11208
2	267	149.077	M+2H	2+	HMDB0030599	0.00132171	HMDB0030599	HMDB	5-[(4-Hydroxypheny)ethenyl]-2-(3-methyl-1-butenyl)-1,3-benzenediol	296.141	HMDB0030599
2	267	149.077	M+2H	2+	HMDB0033950	0.00132171	HMDB0033950	HMDB	Parakmerin A	296.141	HMDB0033950
2	267	149.077	M+2H	2+	HMDB0035220	0.00132171	HMDB0035220	HMDB	Cryptotanshinone	296.141	HMDB0035220	496348
2	267	149.077	M+2H	2+	HMDB0038784	0.00132171	HMDB0038784	HMDB	(E)-Arachidin II	296.141	HMDB0038784	92012758
2	267	149.077	M+2H	2+	HMDB0039071	0.00132171	HMDB0039071	HMDB	exo-Dehydrochalepin	296.141	HMDB0039071
2	270	295	M+Na	1+	HMDB0014543	0.0143053	HMDB0014543	HMDB	Zoledronate	271.996	HMDB0014543	68740
2	271	177.08	M+2H	2+	HMDB0032759	0.00221966	HMDB0032759	HMDB	Moschamine	352.142	HMDB0032759	5969616
2	275	527.067	M+Na	1+	HMDB0034271	0.00642659	HMDB0034271	HMDB	Hypericin	504.085	HMDB0034271	5281051
2	284	135.081	M+H	1+	HMDB0029639	0.000550558	HMDB0029639	HMDB	(4-Methylphenyl)acetaldehyde	134.073	HMDB0029639	61006
2	284	135.081	M+H	1+	HMDB0029697	0.000550558	HMDB0029697	HMDB	Cinnamyl alcohol	134.073	HMDB0029697	5280511
2	284	135.081	M+H	1+	HMDB0029698	0.000550558	HMDB0029698	HMDB	trans-Cinnamyl alcohol	134.073	HMDB0029698	5315892
2	284	135.081	M+H	1+	HMDB0030839	0.000550558	HMDB0030839	HMDB	(Z)-4-(1-Propenyl)phenol	134.073	HMDB0030839	5791138
2	284	135.081	M+H	1+	HMDB0031626	0.000550558	HMDB0031626	HMDB	2-Phenylpropanal	134.073	HMDB0031626	7146
2	284	135.081	M+H	1+	HMDB0032024	0.000550558	HMDB0032024	HMDB	4-Ethylbenzaldehyde	134.073	HMDB0032024	20861
2	284	135.081	M+H	1+	HMDB0032142	0.000550558	HMDB0032142	HMDB	2,4-Dimethylbenzaldehyde	134.073	HMDB0032142	61814
2	284	135.081	M+H	1+	HMDB0032608	0.000550558	HMDB0032608	HMDB	4'-Methylacetophenone	134.073	HMDB0032608	8500
2	284	135.081	M+H	1+	HMDB0032623	0.000550558	HMDB0032623	HMDB	1-Phenyl-1-propanone	134.073	HMDB0032623	7148
2	284	135.081	M+H	1+	HMDB0033716	0.000550558	HMDB0033716	HMDB	3-Phenylpropanal	134.073	HMDB0033716	7707
2	284	135.081	M+H	1+	HMDB0034107	0.000550558	HMDB0034107	HMDB	Chavicol	134.073	HMDB0034107	68148
2	284	135.081	M+H	1+	HMDB0034563	0.000550558	HMDB0034563	HMDB	7-Nonene-3,5-diyn-1-ol	134.073	HMDB0034563	101407615
2	284	135.081	M+H	1+	HMDB0036441	0.000550558	HMDB0036441	HMDB	o-Vinylanisole	134.073	HMDB0036441	61153
2	284	135.081	M+H	1+	HMDB0059601	0.000550558	HMDB0059601	HMDB	Indan-1-ol	134.073	HMDB0059601	22819
2	284	135.081	M+H	1+	HMDB0059895	0.000550558	HMDB0059895	HMDB	m-Methylacetophenone	134.073	HMDB0059895	11455
2	286	569.118	M+Na	1+	HMDB0126012	0.0082965	HMDB0126012	HMDB	6-{[3,5-dihydroxy-2-(3-hydroxy-2,2-dimethyl-3,4-dihydro-2H-1-benzopyran-6-yl)-4-oxo-4H-chromen-7-yl]oxy}-3,4,5-trihydroxyoxane-2-carboxylic acid	546.137	HMDB0126012
2	286	569.118	M+Na	1+	HMDB0126013	0.0082965	HMDB0126013	HMDB	6-{[3,7-dihydroxy-2-(3-hydroxy-2,2-dimethyl-3,4-dihydro-2H-1-benzopyran-6-yl)-4-oxo-4H-chromen-5-yl]oxy}-3,4,5-trihydroxyoxane-2-carboxylic acid	546.137	HMDB0126013
2	286	569.118	M+Na	1+	HMDB0126014	0.0082965	HMDB0126014	HMDB	6-{[5,7-dihydroxy-2-(3-hydroxy-2,2-dimethyl-3,4-dihydro-2H-1-benzopyran-6-yl)-4-oxo-4H-chromen-3-yl]oxy}-3,4,5-trihydroxyoxane-2-carboxylic acid	546.137	HMDB0126014
2	298	365.095	M+Na	1+	HMDB0129572	0.0048297	HMDB0129572	HMDB	3-(3,4-dimethoxyphenyl)-5-hydroxy-7-methoxy-8-methyl-4H-chromen-4-one	342.11	HMDB0129572
2	304	347.059	2M+H	1+	CID004030	0.00221375	CPD-9608	BioCyc	lawsone	173.024		25202955
2	306	173.065	M+Na	1+	HMDB0013704	0.00373895	HMDB0013704	HMDB	6-Methylnicotinamide	150.079	HMDB0013704	14393052
2	306	173.065	M+Na	1+	HMDB0029410	0.00373895	HMDB0029410	HMDB	2-Acetyl-3-ethylpyrazine	150.079	HMDB0029410	61918
2	306	173.065	M+Na	1+	HMDB0038513	0.00373895	HMDB0038513	HMDB	7,8-Dihydro-3-methylpyrrolo[1,2-a]pyrimidin-2(6H)-one	150.079	HMDB0038513	5319799
2	306	173.065	M+Na	1+	HMDB0039998	0.00373895	HMDB0039998	HMDB	2-Acetyl-3,6-dimethylpyrazine	150.079	HMDB0039998	104722
2	306	173.065	M+Na	1+	HMDB0039999	0.00373895	HMDB0039999	HMDB	2-Acetyl-3,5-dimethylpyrazine	150.079	HMDB0039999	104721
2	308	367.176	2M+H	1+	HMDB0033141	0.004863	HMDB0033141	HMDB	2-Amino-a-carboline	183.08	HMDB0033141	62805
2	309	605.043	2M+H	1+	HMDB0002899	0.0116072	HMDB0002899	HMDB	Ellagic acid	302.006	HMDB0002899	5281855
2	321	135.024	M+2H	2+	HMDB0038634	0.000877818	HMDB0038634	HMDB	(-)-Dioxibrassinin	268.034	HMDB0038634	11807698
2	325	219.065	M+H	1+	CID001557	0.000511009	CPD-14298	BioCyc	2,6-dioxo-6-phenylhexa-3-enoate	218.058		23615309
2	325	219.065	M+H	1+	CID001580	0.000511009	CPD-613	BioCyc	2-hydroxy-6-oxo-6-phenylhexa-2,4-dienoate	218.058		54703607
2	326	565.096	2M+H	1+	HMDB0041133	0.00505878	HMDB0041133	HMDB	N-Methoxyspirobrassinol	282.05	HMDB0041133	10265811
2	329	323.169	2M+H	1+	HMDB0003447	0.00296993	HMDB0003447	HMDB	Tryptophanol	161.084	HMDB0003447	10685
2	329	323.169	2M+H	1+	HMDB0030267	0.00296993	HMDB0030267	HMDB	(R)-Boschniakine	161.084	HMDB0030267	3530565
2	329	323.169	2M+H	1+	HMDB0040028	0.00296993	HMDB0040028	HMDB	1-(2,3-Dihydro-1H-pyrrolizin-5-yl)-2-propen-1-one	161.084	HMDB0040028	86127308
2	329	323.169	2M+H	1+	HMDB0040042	0.00296993	HMDB0040042	HMDB	3-[(5-Methyl-2-furanyl)methyl]-1H-pyrrole	161.084	HMDB0040042	55297595
2	329	323.169	2M+H	1+	HMDB0040048	0.00296993	HMDB0040048	HMDB	3,4-Dihydro-4-[(5-methyl-2-furanyl)methylene]-2H-pyrrole	161.084	HMDB0040048
2	333	327.153	M+Na	1+	HMDB0060352	0.00359096	HMDB0060352	HMDB	2-Polyprenyl-3-methyl-5-hydroxy-6-methoxy-1,4-benzoquinone	304.167	HMDB0060352
2	333	327.153	M+Na	1+	HMDB0060379	0.00359096	HMDB0060379	HMDB	3-Polyprenyl-4-hydroxy-5-methoxybenzoate	304.167	HMDB0060379	46173941
2	336	365.031	M+H	1+	HMDB0060416	0.000752492	HMDB0060416	HMDB	6-Thioinosine-5'-monophosphate	364.024	HMDB0060416	3034391
2	340	449.048	M+H	1+	HMDB0127404	0.00599389	HMDB0127404	HMDB	(5-{3,5-dihydroxy-8,8-dimethyl-4-oxo-4H,8H-pyrano[2,3-f]chromen-2-yl}-2-hydroxyphenyl)oxidanesulfonic acid	448.046	HMDB0127404
2	340	449.048	M+H	1+	HMDB0127409	0.00599389	HMDB0127409	HMDB	(4-{5,8-dihydroxy-12,12-dimethyl-6-oxo-3,11,14-trioxatetracyclo[8.5.0.0Â²,â·.0Â¹Â³,Â¹âµ]pentadeca-1(10),2(7),4,8-tetraen-4-yl}phenyl)oxidanesulfonic acid	448.046	HMDB0127409
2	340	449.048	M+H	1+	HMDB0127413	0.00599389	HMDB0127413	HMDB	{4-[3,5-dihydroxy-8-(hydroxymethyl)-8-methyl-4-oxo-4H,8H-pyrano[2,3-f]chromen-2-yl]phenyl}oxidanesulfonic acid	448.046	HMDB0127413
2	340	449.048	M+H	1+	HMDB0127414	0.00599389	HMDB0127414	HMDB	{[3,5-dihydroxy-2-(4-hydroxyphenyl)-8-methyl-4-oxo-4H,8H-pyrano[2,3-f]chromen-8-yl]methoxy}sulfonic acid	448.046	HMDB0127414
2	340	449.048	M+H	1+	HMDB0127436	0.00599389	HMDB0127436	HMDB	{[8-(2,4-dihydroxyphenyl)-5-hydroxy-2-methyl-6-oxo-2H,6H-pyrano[3,2-g]chromen-2-yl]methoxy}sulfonic acid	448.046	HMDB0127436
2	340	449.048	M+H	1+	HMDB0127446	0.00599389	HMDB0127446	HMDB	(2,6-dihydroxy-3-{5-hydroxy-8,8-dimethyl-4-oxo-4H,8H-pyrano[3,2-g]chromen-2-yl}phenyl)oxidanesulfonic acid	448.046	HMDB0127446
[truncated: 9,783 more rows]

## Sheet: Positive_MS2
Rank	FeatureID	Adduct	Charge	MS2Compound ID	mS-score	Source ID	Source	Name	MonoMass	HMDB	PubChem
[truncated: 1,560 more rows]
